# Supplementary material for: High-Density Genetic Linkage Map Construction and QTL Mapping of Grain Shape and Size in the Wheat Population Yanda1817 × Beinong6
Source: PLoS One. 2015 Feb 12;10(2):e0118144. doi: 10.1371/journal.pone.0118144 (PMC4326355; doi:10.1371/journal.pone.0118144)
Supplement: S1 Table — (XLSX) [file pone.0118144.s002.xlsx]

## Sheet: Phenotype
	TGW	TGW	TGW	TGW	TGW	TGW	TGW	TGW	TGW	GL	GL	GL	GL	GL	GL	GL	GL	GL	GW	GW	GW	GW	GW	GW	GW	GW	GW	GT	GT	GT	GT	GT	GT	GT	GT	GT
Plant	2010Beijing	2011Beijing	2011Shijiazhuang	2012Beijing	2012Shijiazhuang	2013BEijing	2013Shijiazhuang	2014Beijing	2014Kaifeng	2010Beijing	2011Beijing	2011Shijiazhuang	2012Beijing	2012Shijiazhuang	2013BEijing	2013Shijiazhuang	2014Beijing	2014Kaifeng	2010Beijing	2011Beijing	2011Shijiazhuang	2012Beijing	2012Shijiazhuang	2013BEijing	2013Shijiazhuang	2014Beijing	2014Kaifeng	2010Beijing	2011Beijing	2011Shijiazhuang	2012Beijing	2012Shijiazhuang	2013BEijing	2013Shijiazhuang	2014Beijing	2014Kaifeng
Yanda1817	23	29.2	28.6	30.6333	26.5	22.9167	31.8333	28.2806	31.6	6.1278	5.9972	5.85497	6.248	6.149	6.07	6.18567	6.319	6.04567	2.651	2.761	2.6659	3.15867	2.91333	2.681	3.04467	3.04433	3.04167	2.4533	2.5623	2.3762	2.70567	2.53167	2.47933	2.61033	2.64733	2.57367
Beinong6	39	51.9	44.0833	52.4556	46.3333	42.9833	45.0333	47.1315	52.6	6.6994	6.5948	6.337	6.765	6.54367	6.935	6.77633	6.649	6.978	3.3024	3.279	3.1061	3.61633	3.53233	3.263	3.66233	3.333	3.558	3.056	3.1111	2.72733	3.24633	3.19667	3.10233	3.26167	2.948	3.18233
BY1	24	34.25	39.575	48.7222	39.7333	33.85	32.8333	38.1606	39.95	5.9101	6.2681	6.1149	6.61867	6.0741	6.3905	6.39267	6.43733	6.435	2.9417	3.238	3.24575	3.56333	3.359	3.1075	3.069	3.225	3.401	2.6976	2.801	2.9229	3.23967	2.8246	2.863	2.58067	2.80733	2.924
BY2	23	32.45	34.9333	41.3444	31.6778	26.1	29.3	32.6343	36.4	6.2678	6.461	6.40823	6.66967	6.1552	6.33433	6.507	6.53167	6.54233	2.8349	3.068	3.11203	3.381	3.1345	2.87133	2.96833	3.13	3.21267	2.5455	2.641	2.71833	3.005	2.724	2.44833	2.47467	2.63167	2.79833
BY3	40	28.2	35.5333	51	34.7889	28.0667	35.8	35.5648	39.875	6.7473	6.825	6.8001	7.198	6.52393	6.90333	7.05333	6.95767	7.00667	2.8832	2.572	2.97623	3.434	3.124	2.617	3.313	2.796	3.21933	2.7822	2.566	2.72303	3.04733	2.95	2.67	2.76833	2.50633	2.75833
BY4	38	37.2	43.4	54.5556	39.4111	34.7	36.2833	40.925	38.1667	6.4938	6.456	6.52825	6.93533	6.24703	6.61667	6.419	6.16567	6.228	3.293	3.153	3.2016	3.6	3.3195	3.00533	3.104	3.13667	3.371	2.9247	2.803	3.11	3.60333	3.0045	2.91833	2.76233	2.742	3.07733
BY5	42	39.65	47.5667	49.5111	44.7556	41.4667	42.7	44.275	49.8333	6.958	7.111	6.83933	7.236	6.5912	7.07167	7.10133	6.75967	6.996	3.5445	3.313	3.43343	3.57467	3.475	3.348	3.34933	3.37033	3.511	3.0079	2.906	3.0015	3.31667	3.03	2.83	2.722	2.902	2.9285
BY7	29	23.55	32.4	42.5444	33.7222	22.5667	32.85	31.2722	31.625	5.6745	6.022	5.9613	6.40667	6.00073	6.17167	6.49767	6.39033	6.26733	2.8865	2.727	2.98525	3.36967	3.1385	2.77533	3.08867	3.05433	2.899	2.6145	2.653	2.76585	3.06833	2.906	2.69067	2.56667	2.722	2.73233
BY8	27	31.9	35.85	41.4889	38.8222	35.3	34.25	36.2685	39.3833	5.816	6.033	6.08613	6.504	6.06457	6.47233	6.37833	6.43	6.403	3.2113	2.95	3.14073	3.52233	3.343	3.193	3.23	3.333	3.406	2.6528	2.517	2.76673	2.952	2.959	2.74133	2.53433	2.73267	2.85267
BY9	23	25.65	31.05	35.7778	36.5889	32.4667	31.2167	32.125	31.4	6.0114	6.205	5.92925	6.36567	5.91913	6.43233	6.51533	6.39467	6.16833	2.9619	2.692	3.16235	3.331	3.466	2.977	3.19733	3.212	3.137	2.73	2.438	2.84625	2.934	2.958	2.86767	2.51	2.73033	2.63867
BY10	35	32.95	35.3	43.8556	33.8667	31.1333	35.0167	35.3537	38.85	6.2551	6.256	6.20453	6.68733	5.91783	6.402	6.34267	6.29033	6.152	3.317	3.04	3.11663	3.31	3.2835	2.87567	3.145	3.47267	3.42	2.9113	2.617	2.76403	3.045	2.7455	2.75067	2.57867	2.85067	2.68633
BY11	35	38.4	35.8833	54.0667	34.0889	27.7167	36.65	37.8009	39.25	6.4047	6.681	6.22373	6.80233	6.11633	6.48067	6.52133	6.58167	6.34967	3.1729	3.294	3.11243	3.62367	3.14	2.85233	3.18667	3.37633	3.502	2.9458	3.027	2.90083	3.25933	2.7945	2.772	2.63933	2.77433	2.97033
BY12	29	32.75	33.75	37.9111	33.2111	29.4167	34.6	33.6065	38.9167	5.8853	6.002	5.85977	6.24333	5.86807	6.34367	6.243	6.30633	6.35467	3.0813	3.093	3.13763	3.51733	3.322	2.93333	3.21233	3.33767	3.534	2.6813	2.663	2.60567	2.80667	2.7255	2.752	2.58733	2.683	2.767
BY13	38	36.1	38.5	49.1778	36.4778	31.1167	34.5	37.6454	35.0333	6.4443	6.795	6.52147	7.00967	6.27797	6.536	6.47167	6.689	6.55967	2.9837	2.938	3.02367	3.39367	3.1815	2.859	2.96733	2.99667	3.05933	2.8548	2.86	2.8986	3.329	2.9805	2.83733	2.753	2.80467	2.878
BY14	41	36.35	38.7833	51.0778	36.3667	33.35	37.6167	38.9241	44.825	6.5141	6.829	6.44337	6.89767	6.49163	6.72933	6.554	6.71367	6.80067	2.9625	2.936	2.99847	3.21967	3.129	2.84667	3.10133	3.01567	3.19833	2.9748	2.887	2.90923	3.25867	2.94	2.78967	2.75933	2.825	2.992
BY15	27	25.75	28.7667	41.4667	27.6556	26.15	30.25	30.0065	32.3	6.0465	6.309	6.0934	6.72333	6.00927	6.525	6.13867	6.46867	6.41967	3.0681	2.897	3.0039	3.36033	3.021	2.82167	2.89933	2.939	3.163	2.5335	2.462	2.48757	2.838	2.4855	2.513	2.28833	2.41967	2.63867
BY16	22	24.3	31.5167	43.2444	26.7	26.7833	30.275	30.4699	31.95	6.2325	6.434	6.2457	6.80067	5.96097	6.45	6.482	6.526	6.32967	2.9918	2.816	3.12013	3.374	2.79447	2.80367	2.935	3.005	3.042	2.5397	2.465	2.5918	2.883	2.474	2.46733	2.449	2.50967	2.57733
BY17	46	40.8	47.1833	52.4889	43.0889	39.7	35.85	43.1852	40.6667	6.4915	6.689	6.5127	6.894	6.47417	6.91533	6.486	6.50267	6.36967	3.1359	3.092	3.31487	3.56367	3.311	3.05467	3.12933	3.33333	3.40267	3.0741	3.053	3.11703	3.224	3.0375	2.989	2.76267	2.693	2.81467
BY18	36	30.2	41.5	46.8889	35.6111	34.5667	33.2	36.9944	44.15	6.5853	6.554	6.35663	6.969	6.6817	6.654	6.37033	6.41333	6.557	3.0899	2.857	3.26663	3.36637	3.1785	2.971	3.129	3.542	3.66967	2.7031	2.341	2.82143	2.92333	2.634	2.639	2.53067	2.946	3.03133
BY20	23	23.2	21.6833	31.6444	23.0667	18.6	27.75	24.3241	32.525	6.0336	6.109	5.97753	6.445	5.91183	6.03433	6.19467	6.18267	6.282	2.6236	2.439	2.81467	3.106	2.963	2.52733	2.93033	2.95133	3.108	2.4868	2.274	2.428	2.701	2.511	2.38	2.50533	2.53267	2.65233
BY21	36	37.35	39.8833	55.1667	43.0111	31.3333	39.6667	41.0685	43.0667	6.1658	6.474	6.57733	6.972	6.4864	6.57633	6.77067	7.01733	6.80033	3.241	2.913	3.13473	3.35733	3.258	2.88467	3.23333	3.19467	3.21833	2.943	2.585	2.7169	3.32467	2.861	2.69433	2.715	2.77333	2.891
BY22	30	38.95	38.3667	42.5	36.8556	35.6833	36.6833	38.1731	38.85	6.1546	6.397	5.90797	6.47167	5.88493	6.392	6.04533	6.238	6.17	3.0356	3.046	3.22317	3.423	3.3915	3.12033	3.159	3.22967	3.265	2.8104	2.893	2.9925	3.18333	3.051	2.90567	2.642	2.93167	2.75
BY23	24	33.3	34.1	36.0556	32.1222	26.1167	35.1333	32.8046	38.7667	6.0897	6.447	6.19783	6.78067	6.15693	6.47933	6.59933	6.61967	6.248	2.748	2.868	3.04623	3.30633	3.129	2.748	3.04967	3.10667	3.332	2.5293	2.468	2.65857	2.90767	2.743	2.51	2.61267	2.80533	2.79333
BY24	31	26.8	32.55	37.4222	27.6778	22.9333	24.5333	28.6528	30.6	5.4921	6.181	5.62753	6.20367	5.50723	5.82133	5.791	5.954	6.155	2.8304	2.976	3.1508	3.387	3.206	2.719	2.8	2.999	3.171	2.5846	2.775	2.70583	3.013	2.9375	2.59933	2.35867	2.528	2.754
BY25	33	31.8	37.2	45.6667	34.6	28.25	34.0833	35.2667	37.525	5.7515	6.687	5.8525	6.48	5.77247	6.216	6.27167	6.21733	6.18467	2.718	3.141	3.04213	3.31633	3.251	2.89333	3.03633	3.124	3.24233	2.5954	2.977	2.8963	3.34433	2.956	2.86567	2.769	2.92233	2.90067
BY26	35	28.95	40.2167	46.4667	38.2833	33.5333	36	37.2417	37.9167	6.2389	6.683	6.2602	6.76433	6.21023	6.48233	6.44567	6.491	6.526	3.2127	3.089	3.26333	3.63233	3.538	3.05867	3.17267	3.32567	3.31367	2.6987	2.645	2.8463	3.05233	2.923	2.734	2.653	2.895	2.903
BY27	32	35.3	37.6833	42.1444	35.0444	35.5333	39.3333	37.5065	36.2	5.8484	6.2	5.98587	6.356	5.75157	6.293	6.196	6.18267	6.12067	3.043	3.065	3.12173	3.375	3.236	3.00667	3.21867	3.19733	3.27	2.852	2.784	2.93093	3.22067	3.045	2.84167	2.769	2.82733	2.83567
BY28	20	24.6	29.2	36.0556	27.0444	18.8	31.3833	27.8472	22.4	5.7153	6.288	5.83397	6.29833	5.946	5.73667	5.99733	6.049	6.04433	2.6048	3.007	3.0664	3.35767	3.1482	2.49467	3.15567	3.13233	2.941	2.4365	2.599	2.53073	2.82133	2.63	2.23467	2.43567	2.58067	2.35367
BY29	30	29.75	30.6333	33.4444	30.2444	32.3333	27.8167	30.7037	32.9667	5.6856	6.302	5.83657	6.30567	5.846	6.35267	6.14567	6.479	6.0465	2.5457	2.99	2.8771	3.15367	2.86767	2.908	2.78733	3.05167	3.13467	2.3715	2.773	2.66073	2.94333	2.80333	2.69933	2.50267	2.75467	2.526
BY31	30	32.85	35.3833	41.8222	32.5556	28.9167	37.3333	34.8102	47.225	5.2254	6.087	5.91947	6.402	5.846	6.24	6.277	6.70733	6.83533	2.674	3.289	3.25723	3.47867	3.33467	3.077	3.259	3.387	3.54933	2.2434	2.782	2.77157	3.0658	2.77967	2.66267	2.60733	3.082	3.11467
BY32	28	35.5	34.5833	44.0111	34.2556	26.2	33.5833	34.6889	42.95	5.0974	5.867	5.5656	6.16567	5.868	5.84033	5.783	5.89067	6.19133	2.4838	2.964	3.08517	3.495	3.16167	2.90267	3.10133	3.06333	3.392	2.458	2.978	2.94743	3.216	2.99033	2.80533	2.68667	2.728	2.86433
BY33	42	45	46.0333	50.1889	41.6889	40.7333	44	44.6074	44.1167	5.5368	6.151	6.1601	6.367	6.063	6.39567	6.351	6.391	6.338	3.1703	3.409	3.54433	3.77667	3.464	3.41567	3.45233	3.527	3.63967	2.4585	2.826	2.96857	3.17967	2.845	2.83367	2.72567	2.95433	2.8775
BY34	30	40.8	44.4833	50.6	37.1333	34.6667	38.1667	40.975	32.575	5.8369	6.169	6.25757	6.635	6.31167	6.436	6.37433	6.66267	6.41933	2.9574	3.2	3.4464	3.729	3.44533	3.103	3.23333	3.18767	3.09967	2.4713	2.762	3.0367	3.11933	2.88567	2.71733	2.72367	2.633	2.60833
BY35	32	33.8	35.55	44.5778	36.4222	30.1833	32.65	35.5306	42.2167	5.9303	6.288	6.28093	6.61467	6.373	6.54667	6.39933	6.46133	6.515	2.7242	2.99	3.16397	3.38833	3.23433	2.881	2.98333	3.20667	3.27867	2.551	2.693	2.7864	3.07867	2.76667	2.61267	2.57533	2.76	2.89633
BY36	28	38.85	36.7	44.1889	39.8333	29.95	34.2167	37.2898	30.0667	5.7104	6.47	6.27257	6.549	6.42067	6.57433	6.42233	6.54667	6.306	2.7661	3.435	3.3694	3.34567	3.494	3.035	3.05567	3.13733	2.95667	2.3451	2.704	2.73493	3.06	2.724	2.685	2.46233	2.692	2.699
BY37	35	34	43.1167	48.4111	40.9778	36.9833	39.4667	40.4926	41.9333	5.8768	6.474	6.3347	6.66267	6.55967	6.64567	6.384	6.482	6.50533	2.9696	3.065	3.409	3.54067	3.50567	3.05867	3.31	3.365	3.44467	2.4684	2.696	2.96397	3.039	2.883	2.773	2.66267	2.62967	2.85467
BY38	22	26.4	35.1	36.9333	40.1	35.0333	28.0667	33.6056	36.875	5.4772	6.024	6.1831	6.21067	6.53533	6.66433	5.93967	6.21033	6.04233	2.5157	3.006	3.2549	3.40233	3.464	3.14933	2.919	3.21367	3.373	2.1532	2.436	2.8174	2.892	2.94333	2.752	2.388	2.593	2.694
BY39	37	34.9	37	50.6444	35.4222	31	31.3667	36.7222	43.6	7.2127	7.037	6.4303	7.32967	6.76633	7.19433	6.897	7.023	7.09033	3.0675	3.144		3.581	3.29233	2.87667	2.93667	3.116	3.21767	2.6724	2.805	2.5886	3.079	2.655	2.618	2.362	2.54367	2.70467
BY40	27	28.25	36.0833	42.8	37.5333	29.7333	41.1667	35.9278	41.9833	6.3933	6.636	6.51187	6.905	6.68033	6.693	6.54067	6.586	6.469	2.6141	2.688	3.14843	3.344	3.352	2.88133	3.23133	3.40333	3.54467	2.1786	2.449	2.66353	2.877	2.70133	2.50033	2.49433	2.75633	2.85333
BY41	30	30.6	26.45	44.9	30.4889	23.8167	30.6667	31.1537	29.2	6.2956	6.714	6.3671	6.968	6.68533	6.709	6.67533	6.644	6.652	2.5131	2.794	2.72355	3.31267	3.03833	2.764	2.89133	2.923	3.08133	2.2648	2.573	2.50985	2.97033	2.71167	2.54033	2.34367	2.52967	2.78733
BY42	25	28.4	31.4667	38.8333	32.8778	21.5167	28.9333	30.338	32.4	5.6507	6.212	6.05977	6.57	6.443	6.292	6.32467	6.378	6.22233	2.4049	2.806	2.86497	3.16367	3.08867	2.507	2.93733	3.041	3.022	2.1216	2.508	2.58217	2.87867	2.65933	2.335	2.54967	2.72467	2.62367
BY43	40	38.85	38.45	42.8778	38.1889	40.7333	32.5667	38.6111	39.6	5.6845	6.239	6.10445	6.651	6.46167	6.61667	6.39933	6.65333	6.69033	2.9145	3.029	3.0185	3.30967	3.28567	3.26733	3.19667	3.219	3.35233	2.6181	2.81	2.7762	3.17867	2.92967	2.84867	2.619	2.639	2.83933
BY45	30	30.75	35.4	44.8556	35.2222	27.2667	31.0667	34.0935	40.7833	5.4281	5.91	5.8011	6.778	5.917	6.05533	6.36267	6.515	6.48433	2.7102	3.009	3.14093	3.304	3.34133	2.89067	2.87033	3.07567	3.291	2.4427	2.795	2.7251	3.19633	2.82733	2.76767	2.454	2.722	2.858
BY46	26	36.3	36.2667	42.9889	34.2778	33.3333	33.7	36.1444	35.9333	5.5616	5.856	5.8154	6.49233	6.024	6.21233	6.104	6.02467	6.08267	2.5161	3.032	3.10267	3.505	3.138	2.97933	3.06333	3.26433	3.24233	2.4723	2.668	2.8717	3.13567	2.88833	2.808	2.602	2.92567	2.82767
BY47	38	49.65	46.1	52.1111	42.1333	35.3167	44.65	44.9935	50.4833	6.3221	7.01	6.64413	7.09933	6.68067	6.671	6.79267	7.092	6.844	2.8968	3.313	3.27557	3.48167	3.43367	2.951	3.17233	3.14567	3.50533	2.8439	3.25	3.1281	3.321	3.24833	3.01033	2.85433	3.03767	3.10033
BY48	32	45.7	42.075	46.2889	38.3	32.55	36.2167	40.1884	36.65	5.6399	6.346	6.008	7.09767	6.347	6.34733	6.391	6.92533	6.557	2.6672	3.738	3.21135	3.503	3.43633	3.07333	3.03433	3.13333	3.5835	2.4809	3.119	2.66785	3.28533	2.804	2.835	2.56633	2.99233	3.077
BY49	23	31.3	37.3833	36.9111	32.4889	27.7667	34.55	33.4	33.9667	5.5765	6.476	6.14203	6.65567	6.20033	6.34567	6.311	6.45167	6.375	2.5098	3.276	3.08247	3.29	3.16667	2.912	3.03667	3.11067	3.10867	2.321	2.923	2.78563	2.93167	2.80533	2.725	2.48567	2.83367	2.74867
BY50	28	37.2	35.5333	45.5556	33.2889	23.4833	31.1	34.3602	37.4	5.5896	6.436	5.94643	6.60067	6.10567	5.95167	6.196	6.11233	6.057	2.4658	3.581	3.11847	3.567	3.40867	2.79933	3.034	3.19933	3.4165	2.3729	3.063	2.66387	3.065	2.78233	2.58467	2.48867	2.65033	2.70233
BY51	26	38.45	37.4833	42.3667	37.9778	30.3333	34.3667	36.8296	40.7167	5.5353	6.853	6.0434	6.59233	6.23	6.48467	6.127	6.297	6.35567	2.5471	3.549	3.2198	3.54267	3.39767	3.046	3.06433	3.277	3.406	2.2123	3.015	2.73097	2.85333	2.81367	2.63933	2.44733	2.64667	2.692
BY52	22	29.6	25.6333	39.3889	27.3	23.0333	29.1333	29.0148	27.8833	5.1102	6.145	5.54797	6.04833	5.74433	5.75633	5.882	5.92533	5.725	2.6859	3.45	2.90907	3.48967	3.14067	2.83167	2.91867	3.24333	3.06367	2.2096	2.97	2.48267	2.95167	2.57333	2.454	2.386	2.63033	2.47567
BY53	29	38.4	33.7333	41.2889	33.2667	31.9667	30.9	34.9259	32.125	5.6612	7.01	6.2252	6.788	6.22433	6.71967	6.453	6.59533	6.40633	2.02	3.088	2.89467	3.16233	2.94333	2.71967	2.792	2.98333	2.92433	2.1199	3.195	2.8333	3.14667	2.85733	2.84367	2.612	2.78733	2.844
BY55	28	39.45	39.525	46.3778	40.6111	34.1667	36	39.3551	36.0167	6.4042	7.084	6.45463	7.22033	6.98967	6.955	6.66533	6.782	6.44033	2.8298	3.271	3.0769	3.49867	3.32733	2.933	2.973	3.09367	3.28133	2.3967	3.021	2.58693	3.077	2.815	2.68533	2.5	2.758	2.76567
BY56	30	43.15	34.1667	39.0111	35.35	29.7833	29.6	35.1769	33.4833	5.9761	7.134	5.82093	6.485	6.269	6.24967	6.06733	6.25067	6.16167	2.6941	3.283	3.0748	3.36333	3.312	2.88933	2.93	3.244	3.26733	2.5931	3.057	2.74563	2.92167	2.959	2.69533	2.52533	2.93433	2.75033
BY57	35	41.8	30.8833	46.8	30.5111	29.4667	30.3667	34.9713	34.3333	6.0236	6.71	6.07667	6.54667	6.124	6.47367	6.24833	6.18367	6.141	2.8757	3.554	2.97293	3.43	3.20667	3.06967	3.34167	3.01133	3.30333	2.484	3.253	2.7097	3.2	2.65667	2.905	2.868	2.63167	2.87767
BY58	39	52.65	44.4333	55.3222	45.2778	40.7333	48.6333	47.8417	50.95	6.5986	7.022	6.59277	7.10233	6.86233	6.849	6.789	6.976	7.02067	2.8774	3.418	3.2057	3.61933	3.69667	3.052	3.40733	3.36933	3.551	2.8435	3.482	3.08653	3.42167	3.46433	3.125	3.03333	3.19267	3.2605
BY59	23	33	34.2667	39.1667	35.1667	24.9333	32.8333	33.2278	36.05	5.8549	6.552	6.31637	6.82533	6.502	6.51733	6.46967	6.48767	6.469	2.5392	3.205	3.069	3.31367	3.19233	2.79367	3.03667	3.112	3.26567	2.102	2.897	2.6339	2.89167	2.742	2.51267	2.48333	2.534	2.75167
BY60	31	32.9	34.8	42.0444	34.7222	30.2833	28.9833	33.9556	37.225	5.4204	6.426	5.98627	6.68	6.15633	6.32	6.07233	6.463	6.15867	2.7778	3.412	3.06043	3.47467	3.28867	3.10867	3.14867	3.36467	3.349	2.375	2.881	2.7342	2.95833	2.784	2.693	2.48467	2.66833	2.72333
BY61	26	34.4	33.6833	45.8444	33.9222	26.3	34.2667	34.7361	38.8667	6.2117	7.287	6.36665	7.18833	6.79233	6.726	6.89667	6.81867	6.96933	2.7359	3.253	2.88725	3.37833	3.16967	2.80633	3.273	2.88167	3.20267	2.5268	2.852	2.39645	2.95133	2.63667	2.52433	2.68067	2.53667	2.766
BY62	28	28.6	36.1667	42.7222	34.1556	27.5	32.1167	33.5435	41.725	5.9648	6.466	5.98095	6.707	6.25633	6.48967	6.361	6.38167	6.267	2.9124	2.893	3.05475	3.42433	3.27567	2.882	3.08567	3.21867	3.459	2.6702	2.752	2.715	2.96923	2.842	2.72567	2.593	2.71433	2.84733
BY63	32	41.95	37.85	40.1889	43.1833	34.2833	28.8667	37.7204	30.375	6.1613	6.538	6.03623	6.55833	6.409	6.506	6.289	6.40367	6.22833	3.0991	3.263	3.20273	3.19467	3.28933	3.08133	3.29133	3.13133	3.14667	2.9578	3.087	2.91067	3.09233	3.08667	2.85233	2.80267	2.77867	2.86833
BY64	21	29.85	27	37.6556	26.9889	23.35	27.1667	28.6685	31.1667	5.1088	5.658	5.63387	5.96933	5.58967	5.762	5.62567	5.96267	6.002	2.7791	3.068	3.0745	3.43767	3.14767	2.912	3.26567	3.312	3.24267	2.4196	2.662	2.57433	3.02133	2.61367	2.60233	2.60367	2.725	2.697
BY65	31	36.9	39.15	46.8444	36.9222	29.3833	31.5667	36.7944	38.2667	5.9698	6.385	6.08117	6.53367	6.24633	6.36867	6.29133	6.306	6.276	3.1674	3.04	3.1913	3.52967	3.25633	2.84067	3.03967	3.36	3.352	2.9401	3.109	2.9812	3.26967	3.06633	2.934	2.72867	2.95767	3.01933
BY66	27	31.35	29.95	33.8778	30.5111	31.45	28.75	30.9815	32.5167	5.7344	6.283	5.83363	6.34733	5.988	6.38667	6.201	6.01267	6.063	2.7988	2.887	2.80997	3.30067	2.92467	2.94733	2.82233	2.84767	3.05767	2.7454	2.787	2.8611	3.16633	2.944	2.792	2.698	2.67167	2.81133
BY67	30	37.3	33.9	44.8111	33.6	29.35	36.65	35.9352	39.975	6.0567	6.384	6.3442	6.74567	6.31167	6.51733	6.46033	6.484	6.494	2.71	3.176	2.9946	3.415	3.179	2.98033	3.388	3.07867	3.25067	2.5824	2.777	2.7465	2.98767	2.854	2.825	2.88533	2.71767	2.835
BY68	27	35.55	35.85	40.3667	31.6778	28.3667	34.4333	34.3741	42.5	5.8309	6.376	6.03267	6.36	6.18833	6.28833	6.11833	6.60767	6.6645	2.8623	3.041	3.07737	3.33233	3.24367	2.78733	3.185	3.53667	3.2685	2.9037	2.978	2.94083	3.22133	3.05133	2.839	2.75467	2.917	2.951
BY69	33	39.4	35.75	42.8778	37.3111	30.8667	34.3667	36.762	44.3833	6.0892	6.296	6.0886	6.33633	6.316	6.32933	6.275	6.61067	6.606	3.1672	3.045	3.10243	3.40233	3.287	2.94433	3.13767	3.23633	3.315	2.9967	2.89	2.92937	3.15267	3.021	2.94533	2.93133	2.922	3.07933
BY70	28	38.85	30.1333	41.7556	33.6222	19.0833	37.8167	33.5435	34.1333	6.2778	6.686	6.195	6.79267	6.51167	6.321	6.726	6.29833	6.489	2.9687	2.993	2.9244	3.29267	3.19367	2.64467	3.322	2.88367	2.996	2.9917	2.853	2.81827	3.18333	2.96	2.548	3.07667	2.66533	2.86267
BY71	36	40.25	46.8833	51.9111	43	38.35	45.5167	44.3185	42.7667	6.1197	6.798	6.6069	6.87133	6.725	6.68167	6.59933	6.50733	6.65133	3.0804	3.161	3.45753	3.45733	3.38967	3.253	3.459	3.29467	3.40633	2.8629	3.07	3.17623	3.27767	3.02367	2.91767	2.872	2.853	2.99033
BY72	25	28.9	25.6167	38.0111	36.5667	25.4667	23.0667	29.6046	28.9167	5.4936	5.976	5.80623	6.09033	6.22433	6.13167	5.978	6.04233	5.903	2.5862	3.017	2.90083	3.39167	3.29967	2.85133	2.87133	3.12733	3.064	2.6063	2.708	2.68837	3.054	2.97867	2.751	2.58667	2.70333	2.671
BY73	18	29.8	34.3667	36.3667	33.5222	30.0167	33.5167	32.9315	37.1	5.9527	6.633	6.2163	6.74733	6.26033	6.463	6.37367	6.32767	6.49	2.5348	2.966	3.06773	3.11733	3.20867	3.04333	3.17433	3.105	3.26433	2.3041	2.568	2.57837	2.84	2.79367	2.545	2.63333	2.53533	2.74467
BY74	25	41.1	40.2833	45.0333	37.1111	31.7667	40.45	39.2907	40.975	6.3903	6.678	6.1846	6.60933	6.32467	6.40333	6.45133	6.398	6.28467	2.9947	3.285	3.36293	3.57167	3.27	3.16867	3.38167	3.48467	3.5095	2.9399	3.052	2.93773	3.183	2.82467	2.752	2.91033	2.84967	2.86567
BY75	34		36.0667	39.7	34.1	37.4833	36.2833	36.7267	47.2	6.47		6.06923	6.49467	6.02033	6.39867	6.432	6.69367	6.67033	3.226		3.2263	3.493	3.25133	3.28667	3.13167	3.304	3.30667	2.8987		2.86533	3.04133	2.84267	2.772	2.82533	3.195	3.369
BY76	36	41.25	41.4167	50.4333	41.2222	35.3	42.5833	42.0343	46.225		6.663	6.654	7.02767	6.611	6.57367	7.09467	6.847	6.737		3.22	3.20753	3.33133	3.19267	2.86033	3.389	3.254	3.20233		2.889	2.9226	3.37633	3.00333	2.78267	2.879	2.98867	2.874
BY77	34	46.45	39.85	53.0222	40.7	35.9833	36.1833	42.0315	48.8	6.4172	7.031	6.53287	6.86533	6.865	6.781	6.97833	6.86533	6.76233	3.0731	3.133	3.1745	3.44467	3.38367	2.934	3.342	3.26567	3.516	2.8337	2.893	2.79877	3.38333	2.91533	2.76733	2.809	2.77333	2.864
BY78	23	33.7	31.75	41.9667	32.8	26.6	33.8167	33.4389	42.0167	6.1658	6.372	6.22443	6.75567	6.385	6.40033	6.571	6.365	6.48833	2.9787	3.04	3.17147	3.406	3.22733	2.84467	3.16367	3.18567	3.392	2.6198	2.607	2.70567	3.01267	2.756	2.61367	2.647	2.634	2.902
BY79	29	29.9	32.6333	39.6333	28.2889	25.9	32.2833	31.4398	41	5.5859	5.546	5.6143	6.08233	5.672	5.69733	5.796	5.91833	6.17367	3.0741	2.983	3.19743	3.50433	3.07467	2.96467	3.15133	3.22167	3.58067	2.7725	2.609	2.82477	3.133	2.75833	2.67567	2.67667	2.724	2.93433
BY81	20	29.35	32.1333	34.3556	33.3778	19.975	33.625	30.4694	30.7833	5.8806	5.937	6.15055	6.28133	6.24733	5.8305	6.352	6.22067	6.00367	2.7748	2.95	3.2482	3.44667	3.411	2.7125	3.263	3.295	3.27433	2.4254	2.269	2.5556	2.756	2.57533	2.208	2.522	2.58733	2.661
BY82	23	32.75	37.0167	41.7778	37.5889	31.6667	42.15	37.1583	39.55	6.2691	6.609	6.63697	6.80333	6.85667	6.79733	6.91233	6.75533	6.942	2.7565	2.862	3.2142	3.29567	3.334	2.92567	3.34933	3.13733	3.32133	2.3979	2.366	2.64733	2.675	2.62933	2.446	2.69467	2.44867	2.64867
BY83	36	39	40.2833	42.4556	39.2333	36.95	38.7333	39.4426	40.2167	6.1554	6.464	6.31177	6.862	6.338	6.559	6.55633	6.36933	6.38133	3.2568	3.044	3.17497	3.50467	3.27767	3.266	3.20633	3.281	3.27	2.9211	2.789	3.12667	3.236	3.24367	3.08767	2.80333	2.80433	2.8
BY84	34	37	40.05	43.3556	40.4444	36.95	37.5333	39.2222	41.6833	5.6419	5.879	5.6692	6.19933	5.93	6.143	6.174	5.98267	6.11433	3.1115	2.957	3.2541	3.44833	3.26833	3.16333	3.14633	3.23033	3.542	2.8378	2.939	3.04125	3.30433	3.276	2.99833	2.97333	3.021	3.13067
BY85	25	29.6	31.7667	36.5667	29.0556	27.2667	29.7167	30.662	38	5.8073	6.32	5.9941	6.489	6.14267	6.25967	6.38	6.44367	6.29233	2.9187	2.912	2.9733	3.34933	3.08733	2.99467	3.04333	3.04067	3.17233	2.3821	2.43	2.4737	2.74	2.52667	2.40267	2.502	2.503	2.49233
BY86	23	25.45	31.65	41.9111	28.6167	25.3	30.7167	30.6074	35.86	6.0932	6.648	6.34507	6.73267	6.367	6.43033	6.63933	6.479	6.20433	2.7391	2.788	2.8992	3.26033	2.85033	2.691	3.20567	3.13667	3.10733	2.6418	2.682	2.69663	3.16433	2.71667	2.63767	2.816	2.77667	2.787
BY87	35		37.6167	44.0111	34.9556	31.4	32.35	36.0667	38.72	6.1833		5.94507	6.29233	6.00267	6.198	6.25533	6.33833	6.04367	3.21967		3.21527	3.475	3.35667	3.04367	3.15667	3.245	3.37233	2.8212		2.76907	2.96767	2.78167	2.715	2.68667	2.813	2.80967
BY89	24	29.8	25.0667	36.2111	27.4111	18.2	27.2	27.3148	27.3	5.7457	5.96	5.8827	6.26367	6.12067	6.1955	6.525	6.11767	6.094	2.6851	3.001	2.7842	3.43233	3.096	2.785	3.03	2.863	3.01367	2.5208	2.594	2.5035	2.98533	2.81667	2.663	2.5455	2.655	2.71133
BY90	35	40.9	35.25	38.1556	35.9833	28.9833	36.4667	35.9565	36.65	6.5356	6.43	6.1685	6.42633	6.35833	6.368	6.49067	6.7465	6.26867	3.2182	3.254	3.1153	3.38767	3.32967	2.859	3.21967	3.4215	3.06567	2.8022	2.783	2.5926	2.95133	2.82367	2.63833	2.847	2.9215	2.871
BY91	26	33.4	36.9833	39.2667	36.9444	31.55	36.1	35.7074	39.4667	6.69	6.387	6.52693	6.704	6.50433	6.48633	6.69833	6.51067	6.45433	2.9226	2.914	3.1691	3.41367	3.34833	3.07367	3.32567	3.282	3.29433	2.5104	2.474	2.69687	2.86267	2.70833	2.53467	2.70533	2.83333	2.784
BY92	29	28.5	31.0667	41.4222	33.0889	26.65	36.5833	32.8852	35.1833	6.2331	5.908	5.74637	6.40033	6.003	6.16933	6.31267	6.21067	6.113	2.9859	2.871	3.09207	3.52067	3.34433	3.003	3.47333	3.238	3.259	2.5493	2.207	2.4711	2.85967	2.648	2.47167	2.67433	2.48533	2.67133
BY93	21	26.1	31.25	36.8667	31.5444	26.4167	30.25	30.4046	37.625	5.5735	5.714	5.6964	6.13533	5.91333	6.095	6.185	6.37433	6.245	2.9038	2.92	2.9487	3.378	3.22033	2.87433	3.05733	3.11133	3.125	2.362	2.341	2.5412	2.85833	2.658	2.52267	2.55833	2.80233	2.8635
BY94	20	28.7	31.75	42.9556	30.4556	29.0667	35.6167	33.0907	38.55	6.0775	6.196	5.9776	6.65067	6.13067	6.37867	6.60933	6.45567	6.353	3.1708	2.929	3.0869	3.56267	3.254	3.108	3.51767	3.11667	3.23233	2.7835	2.64	2.62503	3.02767	2.79533	2.651	2.874	2.63467	2.755
BY95	38		40.1667	41.8889	41.7889	36.3333	42.2833	40.4922	39.05			6.36607	6.46867	6.40733	6.73433	6.69667	6.534	6.49233			3.2086	3.39267	3.27567	3.28033	3.46	3.26433	3.26333			3.05093	3.14567	2.901	3.02	2.95667	3.12267	3.21967
BY96	26	32.2	31.65	33.8889	32.4111	27.25	32.8667	31.7111	34.5333	6.2354	6.577	6.16793	6.44167	6.266	6.499	6.58767	6.45733	6.42767	2.8796	2.952	2.87323	3.146	3.106	2.952	3.06567	3.10367	3.09933	2.646	2.601	2.59117	2.81267	2.705	2.513	2.58067	2.674	2.68667
BY97	28	33.8	34.95	37.2889	34.4889	32.05	34.6167	34.5324	42.3	5.399	5.559	5.40153	5.615	5.573	5.66633	5.737	5.89333	5.738	3.0411	2.969	3.17623	3.23	3.30833	3.09033	3.26367	3.20067	3.33367	2.8589	2.786	2.85723	3.071	2.94433	2.856	2.90367	2.85833	2.998
BY98	24		32.15	36.7	35.2889	31.15	35.45	34.1478	40.4167			5.87037	6.22367	6.174	6.30167	6.31933	6.10233	6.31			3.10717	3.33733	3.30533	2.98767	3.36	3.223	3.406			2.7926	3.02633	3.03633	2.91	2.978	2.97867	3.05533
BY99	23	25.95	32.25	39.3111	37.4111	20.5167	36.2333	31.9454	32.725	5.7029	6.181	6.3452	6.64533	6.55133	6.393	6.53967	6.569	6.433	2.7715	2.878	3.2152	3.53467	3.39133	2.73567	3.273	3.247	3.18733	2.4697	2.415	2.6208	2.902	2.703	2.45967	2.682	2.55467	2.62567
BY100	28	30	31.4167	40.2556	34.4556	26.2833	38.3	33.4519	35.8	6.0077	5.155	6.29997	6.685	6.388	6.46667	6.59633	6.49633	6.64	3.0351		3.1729	3.46367	3.21167	3.01	3.428	3.28733	3.324	2.6023	1.499	2.71427	2.83167	2.74767	2.547	2.77033	2.61333	2.61267
BY101	31	36.35	35.4	44.3111	35.2	29.1	33.1	35.5769	36.425	6.1513	6.509	6.33723	6.888	6.43567	6.44267	6.65333	6.584	6.3425	2.7533	3.005	3.0398	3.453	3.175	2.89767	3.06367	2.97767	3.33467	2.7495	2.78	2.85347	3.13967	2.90367	2.704	2.71167	2.66133	2.6855
BY102	30	34.05	37.4167	42.5	35.4444	27.3667	39.3333	36.0185	39.9167	6.2503	6.337	6.40053	6.861	6.38533	6.67733	6.61833	6.61533	6.44567	3.0306	2.963	3.17403	3.50267	3.24167	2.91267	3.37533	3.36167	3.45567	2.7281	2.531	2.8045	2.865	2.839	2.63167	2.73033	2.75367	2.81567
BY103	35	42.35	33.7333	42.8889	38.4333	32.3	35.1667	37.4787	43.65	6.1644	6.176	5.97743	6.58433	6.14167	6.53467	6.447	6.53267	6.466	3.2538	3.1	3.21743	3.60733	3.48867	3.232	3.37167	3.21867	3.54367	2.8549	2.695	2.7113	3.04867	2.89667	2.72033	2.736	2.692	2.91267
BY104	37	42.7	42.9833	47.5	42.2111	34.1	37.5333	41.1713	40.4167	6.2477	5.969	6.21325	6.51367	6.31167	6.47233	6.45333	6.564	6.30333	3.4311	3.28	3.31365	3.53533	3.486	3.13633	3.26567	3.198	3.433	2.9714	2.896	2.9909	3.232	3.09767	2.72533	2.76333	2.92733	2.86433
BY105	37	37.75	40.5	44.7889	37.8	36.6667	36.5167	39.0037	43.2333	6.2513	6.354	6.4893	6.823	6.55767	6.73133	6.612	6.609	6.716	3.1288	2.971	3.24103	3.594	3.374	3.24467	3.31033	3.344	3.41633	2.7355	2.54	2.87267	3.00967	2.85333	2.71833	2.739	2.7725	2.90967
BY106	36	38.35	37.4833	41.6889	38.5556	30.5167	31.9167	36.4185	40.3	6.3715	6.129	6.3299	6.77367	6.52533	6.65633	6.524	6.47767	6.437	3.1949	3.131	3.16737	3.46733	3.276	2.97867	3.146	3.172	3.27767	2.8692	2.677	2.83353	3.22367	2.761	2.531	2.60833	2.75833	2.81333
BY107	15	21.55	22.9167	30.6667	39.8333	22.3167	27.5333	27.4694	29.075	6.0624	6.681	6.41133	6.70233	6.614	6.495	6.702	6.80733	6.42167	2.2447	2.609	2.69203	2.96967	3.3135	2.60667	2.87667	2.99967	2.9475	2.4095	2.415	2.45273	2.79233	2.77133	2.48	2.46467	2.63867	2.485
BY108	27	23.45	35.75	37.5111	34.1667	23.4667	29.25	30.5991	29.6667	6.0342	5.937	6.23773	6.47333	6.35	6.174	6.3795	6.37267	6.08667	2.8896	2.71	3.1788	3.30933	3.21667	2.642	3.034	3.04733	3.05033	2.8707	2.555	2.9756	3.19067	2.988	2.66	2.734	2.70133	2.72367
BY109	37	37.15	39.0833	45.7111	39.1444	37.1333	37.0167	39.2065	39.8333	6.0732	6.226	6.0103	6.70567	6.24467	6.39733	6.38867	6.262	6.39367	3.1859	3.017	3.21867	3.6	3.43067	2.799	3.30267	3.36167	3.352	2.9458	2.718	2.93893	3.08533	2.959	2.743	2.80933	2.96367	3.01533
BY110	26		23.0833	34.6222	28.8222	21.1	24.7833	26.4822	31.225			6.56885	6.82633	6.69267	6.51167	6.72533	6.589	6.732			2.6178	3.19533	2.94233	3.138	2.72433	2.874	3.019			2.30185	2.51767	2.362	2.698	2.239	2.276	2.5635
BY111	26	28.2	30.0667	40.9556	25.5667	23.35	27.7	29.3065	33	6.0237	6.188	6.18893	6.55667	6.17267	6.28667	6.368	6.26567	6.17133	2.8768	2.76	2.88827	3.365	3.00267	2.74233	2.9235	3.093	3.045	2.7196	2.455	2.59583	3.05367	2.66733	2.64667	2.548	2.68267	2.72467
BY113	29	33.8	32.5	38.8778	32.2889	32.1833	31.0333	33.4472	36.7	6.1773	6.229	6.13817	6.66433	6.34767	6.51833	6.38367	6.505	6.36733	3.1138	2.85	3.09907	3.424	3.197	3.17633	3.092	3.21833	3.108	2.7268	2.492	2.70163	2.91367	2.539	2.537	2.522	2.72367	2.77433
BY114	37	33.8	36.2667	42.4778	35.0222	36.8	35.2167	36.5972	40.4	6.0167	5.968	6.1258	6.298	6.18267	6.28	6.47733	6.33	6.29767	3.4766	3.337	3.20777	3.557	3.34033	3.37267	3.23367	3.522	3.394	2.8987	2.646	2.696	3.021	2.709	2.69967	2.69333	2.83067	2.70533
BY115	24	20.35	28.5	32.8444	30.3444	20.55	28.5667	26.8593	31.2833	5.9953	6.193	6.1393	6.41633	6.32767	6.281	6.48867	6.38233	6.291	2.4375	2.443	2.82053	3.125	3.146	2.58867	2.95633	3.01533	2.995	2.3018	2.132	2.55893	2.671	2.58433	2.305	2.542	2.59667	2.572
BY116	35	44	43.2833	45.4778	42.3889	37.8833	37.1333	41.6944	38.25	6.1565	6.201	5.96373	6.59	6.12667	6.486	6.32	6.418	6.418	3.3689	3.073	3.2269	3.46533	3.43333	3.17067	3.17967	3.17067	3.24233	3.0712	3.038	2.98763	3.18833	3.127	2.954	2.842	2.739	2.86333
BY117	23	27.3	26.0167	35.5333	28.5889	23.4333	26.5333	27.9009	30	6.1392	6.387	6.237	6.63233	6.53067	6.51533	6.48767	6.51167	6.25333	2.6843	2.665	2.6375	3.13567	2.99767	2.659	3.15967	2.789	2.9075	2.4465	2.3	2.3535	2.78067	2.60233	2.462	2.57567	2.44167	2.556
BY118	34	34.1	36.0833	42.8111	35.8222	31.5333	35	35.8917	34.1833	6.0992	6.502	6.29893	6.797	6.63067	6.61933	6.535	6.55033	6.54833	2.9455	3.031	3.0428	3.39767	3.37967	2.938	3.32133	3.10633	3.10333	2.8089	2.728	2.69413	3.08333	2.93167	2.60967	2.69733	2.66933	2.85767
BY119	30	29.45	35.925	44.6444	37.1556	31.5333	30.95	34.9431	38.8167	5.7599	6.02	5.91625	6.45533	6.25233	6.20133	6.23567	6.19933	6.26933	2.9875	2.943	2.82335	3.43067	3.216	2.97333	3.111	3.075	3.25767	3.0197	2.786	2.81705	3.30767	3.1	2.85267	2.72667	2.78533	2.99133
BY120	28	28.45	26.25	40.2556	30.9556	22.5167	26.5333	29.1602	31.6333	6.2564	6.3	6.30203	6.69767	6.48767	6.30867	6.458	6.53567	6.31733	2.8857	2.916	2.79917	3.392	3.01	2.77033	2.83267	3.111	3.04867	2.6426	2.414	2.42763	2.903	2.79	2.55533	2.472	2.645	2.60033
BY121	32		38.8333	44.4	34.6778	30.2833	32.9333	36.2256	39	6.0079		6.04547	6.54767	6.265	6.23033	6.15667	6.20533	6.08567	3.1849		3.197	3.46033	3.243	3.03167	3.089	3.293	3.23633	2.884		2.78687	3.21433	2.79833	2.75167	2.63333	2.78067	2.69533
BY122	41	38.85	40.9	46.2222	36.1556	31.4	36	38.2546	38.7	6.3319	6.545	6.2926	6.569	6.21967	6.422	6.575	6.468	6.44067	3.2815	3.037	3.0696	3.338	3.111	2.972	3.14333	3.279	3.27267	3.1419	2.933	3.0292	3.35067	3.01367	2.873	2.94967	2.82933	2.86233
BY123	35	27.45	38.575	47.9	41.4556	29.45	39.7667	37.4329	40.325	6.2811	6.395	6.3124	6.793	6.61667	6.51	6.71	6.58467	6.57833	2.9545	2.827	3.01555	3.503	3.43933	3.08333	3.287	3.13367	3.209	2.8718	2.784	2.74425	3.24733	3.056	2.73567	3.04267	2.67433	2.751
BY124	40	43.8	46.6333	48.4333	47.3444	43.5833	40.4167	45.0352	33.9833	6.6283	7.109	6.71263	7.07967	7.16767	7.21767	6.738	6.10733	6.17767	3.2922	3.142	3.15347	3.426	3.381	3.20667	3.248	2.943	3.09433	3.0825	2.976	3.09753	3.263	3.217	3.17967	3.05567	2.706	2.89133
BY125	34	30.75	40.2	47.3667	40.1444	36.15	32.4333	37.8407	36.425	6.0883	6.321	6.16833	6.696	6.364	6.49767	6.35633	6.68067	6.51833	3.3236	3.034	3.17673	3.34067	3.51867	3.18167	3.07067	3.32467	3.20567	2.9762	2.73	2.9013	3.25267	3.06633	2.86	2.76033	3.01767	2.95267
BY126	37	39.05	36.8	42.4111	38.7556	34.1667	34	37.5306	33.525	6.4047	6.676	6.31403	6.86767	6.54367	6.519	6.42667	6.59433	6.3425	3.0943	3.171	3.11083	3.25733	3.29833	3.03	3.17533	3.22267	3.37933	2.912	2.813	2.70993	2.93767	2.90767	2.745	2.679	2.73633	2.806
BY127	32	35.05	30.05	41.7667	31.2	29.8667	30.45	33.0639	35.025	5.9318	6.669	5.9616	6.92067	6.42167	6.49933	6.29567	6.606	6.37833	2.7107	2.778	2.6154	3.211	2.977	2.70067	3.034	3.31467	2.983	2.7334	2.675	2.53775	3.08767	2.797	2.81	2.801	2.80033	2.75967
BY128	27	27	33.7333	45.4667	37.0889	27.8	33.65	34.1231	32.825	5.9177	6.242	6.3599	6.89467	6.67933	6.48567	6.3765	6.44433	6.73333	2.9569	2.799	3.1182	3.56867	3.44833	2.97667	3.063	3.08867	3.29967	2.778	2.677	2.97363	3.229	3.17033	2.818	2.909	2.85033	2.97333
BY129	29	30.95	36.55	43.2667	33.5222	27.65	34.2333	34.362	37.4833	5.6458	6.001	5.8911	6.419	6.00667	5.938	5.98267	6.351	6.26267	3.0131	2.782	3.0187	3.32467	3.099	2.85533	3.126	3.19733	3.22767	2.7914	2.774	2.84853	3.31867	3.058	2.82767	2.909	2.80467	2.858
BY130	27	30.85	29	41.8111	29.3333	25.9667	28.2667	30.8713	32.65	5.725	6.254	6.1082	6.51333	6.221	6.222	6.36233	6.48633	6.37	2.7859	2.894	2.99673	3.32633	3.06767	2.95767	3.239	2.94767	3.10533	2.6748	2.731	2.7522	3.10533	2.876	2.771	2.98933	2.64367	2.93767
BY131	32	23.7	33.125	40.5222	34.9889	29.2333	32.8833	32.4088	33.9333	6.0291	5.848	5.71275	6.15533	6.02667	6.184	5.576	5.77633	6.018	3.2195	2.761	3.1182	3.47667	3.39033	3.09133	3.41033	3.27767	3.415	2.9155	2.487	2.67575	3.02167	2.87833	2.782	2.67833	2.669	2.81333
BY132	35	31.45	37	48.5333	39.3889	28.8333	34.9167	36.687	41.6	6.3335	6.507	6.4065	7.03967	6.65533	6.683	6.515	6.73567	6.92367	3.1087	2.846	3.0872	3.385	3.345	2.93167	3.26033	3.20133	3.31733	2.7889	2.573	2.6618	3.056	2.94133	2.59267	2.717	2.79233	2.92733
BY133	33	31.95	36.15	46.8889	37.2222	29.9167	31.15	35.5463	40.1167	6.1931	6.554	6.28007	6.75033	6.70033	6.838	6.39067	6.6665	6.80433	3.0735	3.212	3.074	3.34633	3.18133	2.752	3.18533	3.009	3.25433	2.879	2.79	2.7551	3.12	2.884	2.805	2.627	2.5965	2.86267
BY134	26	33.65	35.6	41.5667	35.1111	31.1333	34.5	35.2602	33.5	5.5631	5.799	5.70037	6.094	6.28567	6.43033	5.93233	6.29633	5.969	2.9783	3.004	3.0851	3.34933	3.24033	2.926	3.21733	3.126	3.048	2.9812	2.782	2.9311	3.24367	2.92033	2.905	2.87267	2.755	2.67767
BY135	29		40.2167	45.5222	39.0778	29.3	38.6333	38.55	40.125			6.33767	6.786	6.27633	6.43067	6.284	6.477	6.38233			3.3098	3.556	3.32867	2.88267	3.329	3.24167	3.25			3.09163	3.25733	3.082	2.91167	2.989	3.00633	2.96133
BY136	35	31.7	37	43.1667	38.5556	32.7	34.7833	36.3176	26.25	6.0427	5.73	5.8568	6.50667	6.21167	6.09133	6.03533	6.24733	6.103	3.0154	2.918	3.0979	3.399	3.36333	3.23867	3.373	3.33533	2.9085	2.8061	2.526	2.86103	3.254	2.99667	2.94733	2.87167	2.90333	2.6795
BY137	23	21.55	32.85	40.1556	27.1333	21.7167	35.0833	29.7481	40.175	5.8354	5.6	6.02617	6.54433	5.98133	6.037	6.31167	6.52667	6.34	2.7194	2.632	3.05993	3.25933	3.109	2.78933	3.21233	3.25767	3.03767	2.5966	2.247	2.6969	2.988	2.65867	2.63333	2.799	2.761	2.699
BY138	21	22.75	30.3667	36.5333	29.0111	21.7167	28	28.063	26.1	5.5598	5.653	5.79843	6.353	5.994	5.989	6.00933	6.059	6.03733	2.6452	2.457	3.01027	3.231	3.148	2.85567	3.06633	2.97167	3.02233	2.5569	2.388	2.6788	3.02533	2.83433	2.685	2.74033	2.57967	2.76133
BY139	24	25.6	29.65	37.6778	28.0778	23.0333	30.8833	29.1537	31.25	5.3652	5.651	5.71337	6.18667	5.88767	5.85267	5.89767	6.01167	5.91667	2.8671	2.739	3.0359	3.35433	3.205	2.93133	3.14667	3.103	3.28133	2.5573	2.42	2.67713	2.87567	2.688	2.54533	2.73633	2.56733	2.66067
BY140	30	31.45	40.2	48.4	35.3222	29.85	42.6	37.9704	37.6	5.2963	5.434	6.04983	6.722	5.75733	5.93	6.65667	5.824	6.14167	3.1513	2.974	3.34167	3.51167	3.44133	3.37967	3.31233	3.475	3.405	2.8748	2.625	2.89557	3.23267	3.04167	2.746	3.00233	2.752	2.82333
BY141	21	21.65	29	37.4556	30.7778	22.3333	29.9833	28.5333	25.8333	5.862	5.866	6.09353	6.857	6.648	6.50333	6.41067	6.586	6.029	2.6119	2.452	2.929	3.31367	3.19567	2.611	2.97933	3.14133	2.77767	2.4531	2.119	2.63713	2.79567	2.573	2.50233	2.60533	2.522	2.41467
BY142	22	23	31.05	36.1333	28.9889	25.9	31.1333	29.3676	42.3	5.5372	5.557	5.5757	6.037	5.62633	5.70667	5.69767	5.947	6.03667	2.8916	2.513	3.10323	3.384	3.26667	3.075	3.27967	3.22333	3.34967	2.7021	2.464	2.70147	2.96667	2.736	2.6	2.59733	2.701	2.747
BY143	33	40.15	39.7667	47.7	39.9778	28.7333	31.1333	37.9102	40.24	5.7743	5.954	6.0861	6.962	6.63767	6.681	6.45933	6.45867	6.48133	3.1348	2.933	3.1772	3.458	3.30967	2.97067	3.08933	3.222	3.21767	2.9048	2.768	2.87993	3.04	2.89633	2.638	2.54967	2.76733	2.79133
BY144	27	32.35	34.95	49.3333	37.3111	32.15	37.85	37.3241	34.6	6.4826	6.759	6.36097	7.00667	6.66	6.62933	6.63833	6.51567	6.8665	2.9439	2.798	3.01803	3.36433	3.194	2.83967	3.33433	3.094	3.355	2.8452	2.756	2.75947	3.245	2.923	2.87633	2.97167	2.58967	2.81567
BY145	30	32.25	36.4667	43.4444	34.6111	33.1833	31.6667	35.2704	36.95	6.0566	6.238	5.85247	6.70167	6.33733	6.391	6.13233	6.195	6.05667	3.1614	2.853	3.08117	3.32933	3.23467	3.012	3.071	3.055	3.28333	2.8939	2.625	2.78593	3.136	2.90133	2.863	2.82767	2.646	2.797
BY146	26	25.35	32.0833	40.2778	36.1556	28.4	38.4667	33.4556	37.85	5.5466	6.006	5.77455	6.276	6.13	6.2355	6.121	6.11667	6.34733	2.7118	2.721	2.9364	3.29933	3.29967	2.837	3.573	3.12867	3.11233	2.6835	2.763	2.71905	3.14567	3.11533	2.9535	3.01433	2.71267	2.894
BY149	28	24.7	33.6333	32.3667	29.4222	21.8833	27.8167	28.3037	31.7167	5.6249	6.079	5.7013	6.02633	5.74767	5.62433	5.777	5.916	5.94033	2.9958	2.46	3.11423	3.37033	3.264	2.82	3.20033	2.96967	3.226	2.6893	2.408	2.70783	2.887	2.68533	2.51033	2.67567	2.52333	2.73567
BY150	38	38.3	39.6167	40.6889	35.5111	32.4667	29.3167	35.9833	41.65	6.6272	6.82	6.236	6.34033	5.83067	5.95833	5.49133	6.151	6.67033	3.122	2.974	3.13243	3.51767	3.559	3.33933	3.22633	3.32967	3.43433	3.0465	2.892	2.88853	3.02967	3.002	2.808	2.65633	2.69233	2.99267
BY151	26	26.85	27.1833	37.7333	29.7	20.4833	27.6	28.2583	27.975	6.0773	6.504	6.17055	6.789	6.59933	6.53367	6.32267	6.36767	6.26167	2.5819	2.73	2.75145	3.28867	3.09167	2.52667	2.82233	2.95667	2.8845	2.6079	2.464	2.4382	2.74933	2.62667	2.467	2.384	2.523	2.44867
BY152	17	25.3	26.2	33.1667	31.0778	17.3667	31.2667	27.3963	31.7167	6.1097	6.214	6.1223	6.36867	6.422	6.301	6.46833	6.567	6.35433	2.6304	2.883	2.9141	3.20667	3.237	2.663	3.25133	3.28	3.122	2.4993	2.426	2.48847	2.832	2.70833	2.50933	2.69067	2.56433	2.52833
BY153		31.85	32.35	42.2667	33.9778	29.1167	35.3	34.1435	47.525	5.4734	5.713	5.5794	6.15533	5.88833	5.83067	6.024	5.85367	6.226	3.1092	2.912	3.18307	3.55167	3.369	3.09867	3.6205	3.251	3.51267	2.9692	2.775	2.8838	3.23367	3.059	2.915	3.2535	2.813	3.01033
BY154	40	41.65	42.2167	46.6222	40.6889	39.6667	40.775	41.9366	44.05	6.5348	6.656	6.72313	6.96333	6.81267	7.12867	6.956	6.896	6.94367	3.3172	3.095	3.13797	3.55	3.41567	3.29133	3.3445	3.27433	3.282	3.0768	2.627	2.9183	3.08433	2.774	2.72533	2.704	2.894	2.711
BY155	35	39.45	37.1	39.3889	35.2	35.0833	32.8	36.5037	36.05	5.9713	6.467	6.10623	6.62067	6.31267	6.26033	6.21533	6.33667	6.42033	3.041	2.824	2.90457	3.35733	3.06933	2.93233	2.97967	3.05467	3.16733	3.2646	3.079	3.2173	3.29667	3.13933	3.148	3.05933	2.97833	3.022
BY156	28	31.6	35.2333	38.6556	31.6333	30.6667	35.9	33.9481	37.35	5.5259	5.877	5.79303	6.262	6.00533	6.03	6.06533	5.91267	6.083	2.8425	3.022	3.16687	3.54267	3.283	3.11733	3.44	3.263	3.55567	2.615	2.616	2.6697	2.90867	2.76467	2.72233	2.849	2.789	2.84433
BY157	28	38.05	39.325	44.2556	37.3556	32.7	39.2	38.481	39.8833	5.8731	6.41	6.2063	6.742	6.53933	6.38533	6.58767	6.67033	6.63667	2.7888	3.197	3.4133	3.64967	3.48567	3.21133	3.45	3.128	3.207	2.5485	2.75	2.8782	3.00433	2.86167	2.81033	2.80967	2.60967	2.75967
BY158	24	31.25	36	42.2111	31.8778	24.9833	34.55	33.4787	28.975	5.6967	5.925	5.84553	6.303	5.91633	6.03067	5.97467	5.98867	6.13867	2.9829	3.1	3.17443	3.493	3.251	2.93033	3.484	3.167	3.27367	2.7457	2.762	2.84027	3.12933	2.803	2.835	3.01967	2.60933	2.80267
BY159	25	28	30.3	42.5444	30.7333	24.3667	34.3	31.7074	35.3333	5.559	6.153	5.83955	6.24633	6.17733	6.063	6.34033	6.19667	6.27567	2.8051	2.987	2.91685	3.497	3.16233	3.02833	3.30933	3.337	3.19667	2.6266	2.69	2.6096	3.086	2.849	2.69133	2.84233	2.74433	2.806
BY160	34	33.95	43.5	47.9444	41.9444	36.05	37	40.0648	39.5167	6.2596	6.363	6.2833	6.79533	6.523	6.59733	6.20967	6.48533	6.308	3.1061	2.867	3.21773	3.47267	3.395	3.245	3.196	3.41667	3.23733	2.8754	2.691	2.99713	3.22367	3.16733	2.99	2.89933	2.937	2.84367
BY161	26	25.85	36.675	42.3889	30.1889	26.4	36.85	33.0588	36.775	6.0677	6.16	5.8181	6.33067	6.29067	6.22533	6.07067	6.278	6.427	2.6141	2.538	3.0567	3.40367	3.03667	2.87067	3.30533	3.15167	3.33367	2.494	2.522	2.7729	3.28067	2.786	2.77167	2.856	2.79033	2.845
BY162	30	34.85	35.7167	39.7889	36.6222	25.7167	32.8667	34.2602	36.8333	6.3397	6.547	6.3073	6.77567	6.585	6.51333	6.48467	6.49233	6.418	2.8718	2.94	3.15867	3.38267	3.29833	2.87433	3.25	3.23733	3.26767	2.573	2.446	2.59023	2.78067	2.662	2.43	2.71967	2.572	2.56667
BY163	25	34.75	25.5833	30.0667	28.6667	22.9167	34.2167	29.3667	30.1167	5.7097	5.691	5.6768	5.981	5.79233	5.97167	5.99567	5.86233	5.65733	3.1402	2.857	2.89913	3.18147	3.17833	2.67233	3.22767	2.95333	3.082	2.7804	2.486	2.57427	2.82433	2.804	2.597	2.77367	2.57733	2.65233
BY164	30	31.25	34.9833	41.7444	36.9444	29.6	34.8	34.887	37.85	6.0463	6.329	6.21627	6.62533	6.52133	6.47533	6.487	6.36	6.49567	2.9984	2.935	3.10613	3.39833	3.324	2.94733	3.23567	3.29433	3.34433	2.7527	2.57	2.626	2.908	2.82267	2.66767	2.641	2.851	2.67167
BY165	32	35	35.35	45.4222	31.4556	27.1	32.5167	34.4741	40.95	6.1049	6.323	6.19883	6.798	6.352	6.44033	6.43633	6.652	6.52767	2.9872	2.941	3.08167	3.46833	3.15133	2.92767	3.165	3.23667	3.39933	2.7035	2.575	2.6855	3.09733	2.80367	2.68933	2.735	2.62333	2.838
BY166	32	32.35	32.9	35.1	32.3111	30.0167	30.1833	32.1435	33.4	5.6566	5.906	5.91633	6.198	6.18133	6.19933	5.90767	6.297	6.09567	3.0171	3.009	3.15923	3.324	3.25133	3.04967	3.138	3.119	3.224	2.5032	2.536	2.67633	2.66333	2.74133	2.50233	2.556	2.5605	2.70333
BY167	19	28.8	28.55	31.8444	30.1667	26.2	31.3	29.4769	31.85	5.3623	5.759	5.43303	5.90833	5.80733	5.78533	5.63533	6.03333	5.88167	2.8019	2.999	2.9136	3.18533	3.13833	2.93033	3.22633	3.123	3.199	2.6728	2.741	2.69437	2.947	2.756	2.66833	2.82667	2.72133	2.77367
BY168	26	32.55	35.35	41.5889	35.1	33.6833	31.5	34.962	36.8167	6.0735	6.525	6.17695	6.787	6.37133	6.52267	6.309	6.45167	6.53233	2.7099	3.059	3.0105	3.42667	3.371	2.98333	3.14133	3.24	3.26533	2.534	2.686	2.59105	2.82767	2.744	2.671	2.61033	2.71733	2.73367
BY169	26	28.6	34.0667	42.5444	29.2	24.6667	28.15	31.2046	35.1833	5.832	6.293	6.07253	6.559	6.285	6.15067	6.242	6.384	6.453	2.854	2.862	2.9714	3.36367	3.088	2.82133	3.08033	3.222	3.237	2.6342	2.623	2.63363	2.96433	2.63267	2.59833	2.66833	2.69867	2.60667
BY170	28	35.4	39.55	43.8889	37.0778	35.35	36.7667	38.0056	36.825	6.2474	6.469	6.45293	6.81333	6.48167	6.71067	6.444	6.64467	6.805	2.957	2.979	3.18677	3.50833	3.28167	3.119	3.17967	3.165	3.379	2.8631	2.729	3.02847	3.31333	2.87267	2.902	2.88667	2.75633	2.934
BY171	24	30.8	30.7333	34.3444	36.1333	26.7167	32.8167	31.9241	32.9333	5.9351	6.409	6.14467	6.61933	6.533	6.454	6.487	6.41433	6.34067	2.6748	2.866	2.93573	3.15833	3.215	2.843	3.12567	3.065	3.14933	2.2797	2.491	2.50537	2.631	2.632	2.36033	2.46433	2.688	2.86067
BY172	19	24.5	27.3833	27.8333	27.3889	21.3	30.5333	26.4898	38.5	5.7226	6.26	6.12363	6.33167	6.261	6.20167	6.244	6.501	6.38267	2.5945	2.907	2.891	3.04967	3.03567	2.732	3.01767	3.173	3.09867	2.2795	2.467	2.458	2.56833	2.53467	2.41533	2.555	2.70567	2.66733
BY173	21	23.4	28.925	39.9	29.4111	21.7	34.05	29.5644	33.175	5.9459	6.269	6.11295	6.704	6.281	6.14733	6.39133	6.31933	6.43967	2.6095	2.925	2.93925	3.38667	3.20767	2.787	3.38467	3.17433	3.2975	2.4791	2.636	2.51295	2.93767	2.67867	2.52733	2.74867	2.67233	2.65167
BY174	32	36	39.5667	41.5889	34.7222	34.3333	34.0667	36.713	35.3833	6.5409	6.652	6.39873	6.95967	6.385	6.723	6.45767	6.62567	6.449	3.0023	2.995	3.1358	3.39167	3.24233	3.04067	3.159	3.20233	3.229	2.6916	2.64	2.69133	2.93533	2.66833	2.64333	2.635	2.60167	2.58367
BY175	27	38.6	38.25	39.7	37.4889	31.6167	31.5333	36.1981	39.3333	5.8699	6.122	6.22787	6.408	6.261	6.32933	6.108	6.34733	6.213	3.1375	3.218	3.1356	3.43667	3.46267	3.21333	3.199	3.201	3.44633	2.782	2.695	2.78183	3.04233	2.845	2.67633	2.71367	2.59	2.79167
BY176	31	38.95	38.0667	44.7778	37.8	32.7333	35.8167	38.0241	41.925	6.0912	6.302	6.3792	6.98067	6.36567	6.45833	6.38533	6.50967	6.544	3.058	2.993	3.19133	3.473	3.40667	3.08733	3.23633	3.21833	3.407	2.8014	2.783	2.87403	3.00833	2.90367	2.763	2.86033	2.60067	2.76733
BY177	37	44.3	46.6333	50.8667	45.5889	37.3667	38.4167	43.862	50.65	6.773	6.808	6.6978	7.17933	6.80267	6.86867	6.61433	6.85967	7.026	3.1538	2.981	3.26043	3.53633	3.381	2.92567	3.19933	3.217	3.50867	3.1397	3.001	3.14923	3.336	3.31233	3.01833	2.915	2.99233	3.16767
BY178	30	36.6	38.2833	42.2889	37.8444	31.5333	34.1667	36.7861	41.9667	5.9085	6.111	6.0713	6.56167	6.32933	6.27167	6.112	6.47733	6.488	2.9264	2.917	3.1091	3.47667	3.32167	3.118	3.29467	3.28467	3.429	2.7033	2.85	2.77297	3.026	3.12433	2.836	2.79667	2.86467	2.93333
BY179	31	35.7	38.4	43.6667	35.5222	28.85	35.7833	36.3204	41.02	6.177	6.505	6.28997	6.76733	6.41	6.653	6.358	6.627	6.465	3.2562	3.087	3.2045	3.638	3.366	3.078	3.307	3.16067	3.367	2.7245	2.565	2.6613	2.93067	2.68133	2.631	2.73333	2.55233	2.758
BY180	32	35.05	31.3667	38.5111	34.7444	27.15	29.6833	32.7509	34.7	5.759	6.269	5.9601	6.424	6.286	6.08667	6.154	6.21167	6.183	2.8538	3.099	2.8971	3.291	3.279	2.91167	3.073	3.122	3.155	2.6506	2.823	2.65793	2.96267	2.84733	2.561	2.73033	2.772	2.73867
BY181	32	34.05	36.4167	40.8111	38.2556	32.7	32.8833	35.8528	29.775	5.9027	6.051	5.92173	6.44633	6.19133	6.21533	5.866	6.154	5.914	3.318	2.842	3.2425	3.42867	3.39733	3.164	3.22267	3.28433	3.157	2.7813	2.694	2.79973	3.039	2.97167	2.68733	2.67767	2.85567	2.63967
BY182	28		29.7	41.9333	29.4111	24.8833	36.2667	32.4389	32.5333	6.2049		6.38647	6.94667	6.622	6.55933	6.49367	6.59067	6.61867	2.8159		2.9396	3.29033	3.04233	2.654	3.142	2.82867	3.069	2.547		2.60437	2.99467	2.60367	2.58333	2.80367	2.493	2.64833
BY183	44	46.85	48.4833	51.3889	48.7556	42.1333	39.6	46.2019	35.6667	6.4184	6.705	6.45007	7.16467	6.83033	6.76833	6.325	6.30133	6.369	3.2606	3.105	3.17907	3.454	3.40667	3.14867	3.22767	3.132	3.14367	3.0892	3.168	3.27793	3.399	3.33967	3.18267	2.98333	2.71533	2.776
BY184	32	37	37.3	44.2444	38.8778	30.6	37.9833	37.6676		6.217	6.599	6.3189	6.999	6.50733	6.656	6.42	6.5955	6.7375	2.8249	2.912	3.00783	3.435	3.20667	2.8235	3.198	3.213	3.085	2.6486	2.563	2.7952	2.99167	2.94533	2.6445	2.777	2.7605	2.676
BY185	32	33.4	39.6667	45.7333	36.1333	28.05	32.3333	35.8861	35.5	6.2526	6.55	6.23427	6.705	6.48233	6.41267	6.34467	6.52633	6.49067	2.8976	2.743	3.03107	3.37167	3.21233	2.85033	3.121	3.154	2.92467	2.8307	2.786	2.83347	3.10533	2.94133	2.81933	2.90267	2.77	2.80333
BY186	32	36.85	39.7167	50.5222	35.3556	32.8	34.0833	38.2213	42.5167	5.9612	6.563	6.35563	6.969	6.39733	6.584	6.45133	6.553	6.65133	2.8156	3.049	3.13053	3.57567	3.22933	2.95567	3.099	3.188	3.44333	2.8305	2.848	2.89917	3.23133	2.84867	2.928	2.89133	2.777	2.86767
BY187	22	22.35	32.15	34.7444	29.9222	25.6	30.675	29.2403	33.1667	5.1397	5.816	5.46263	6.02	5.75367	5.75467	5.6015	5.73733	5.891	2.5968	2.803	3.14877	3.49133	3.26267	3.11533	3.32	3.22467	3.287	2.3208	2.526	2.67483	2.98033	2.81467	2.66467	2.61	2.58733	2.67967
BY188	34	37.7	40.15	40.8667	38.5	36.6833	37.7333	38.6056	37.2833	5.7414	6.134	5.8445	6.57	5.858	6.279	5.958	5.98633	6.279	3.085	2.976	3.1578	3.43467	3.263	3.24567	3.206	3.18967	3.40333	2.9127	2.9	3.1211	3.272	3.22967	2.972	2.95867	2.94133	3.03667
BY189	36	37.45	37.35	44.9667	36.6444	33.7167	37.8667	37.9991	39.775	6.0909	6.35	6.10613	6.69233	6.30767	6.34167	6.47967	6.30533	6.48033	3.1989	3.134	3.1849	3.44767	3.372	3.23767	3.559	3.33833	3.5865	2.9702	2.804	2.83933	3.26767	2.87233	2.88067	2.978	2.742	3.078
BY190	29	34.25	38.9333	42.2556	37.6	34.5167	35.9	37.2426	42.475	5.6157	5.859	5.65747	6.21767	5.83333	6.06633	5.84667	5.80367	5.81933	3.1901	2.998	3.2495	3.55067	3.36967	3.19667	3.311	3.24333	3.5635	2.8727	2.68	2.96083	3.094	3.09133	2.88	2.875	2.97333	2.7075
BY191	32	32.5	43.3167	47.3222	40.1	35.7333	41.4	40.062	46.1833	5.8684	5.788	6.0743	6.381	6.361	6.10933	6.04567	6.201	6.432	2.8653	2.976	3.35597	3.586	3.47133	3.179	3.551	3.39833	3.517	2.7832	2.682	3.00017	3.29	3.355	2.89133	3.02733	2.99267	3.06667
BY193	34	31.55	37.4167	40.6556	31.8444	31.95	28.2333	33.6083	37.1833	6.1291	6.271	6.07337	6.337	6.21767	6.38867	6.08933	6.32033	6.04233	3.1101	2.995	3.07457	3.34733	3.13967	3.12633	2.97267	3.11333	3.2945	2.9002	2.868	2.9208	3.16867	2.92233	2.92767	2.78233	2.75	2.77
BY194	30	30.7	36.925	43.3333	35.3556	32.0833	35.3667	35.6273	37.65	6.0533	6.289	6.3017	6.78733	6.39133	6.61233	6.374	6.33	6.55333	2.8216	2.784	3.0331	3.22767	3.11033	2.88833	3.15167	3.075	3.22467	2.8367	2.653	2.87945	3.11467	3.11233	2.92367	2.75733	2.75367	2.87333
BY195	28	30.4	32.65	39.7556	31.8222	28.15	32.85	32.6046	37.575	6.1899	5.961	6.10883	6.589	6.19233	6.33267	6.28967	6.23233	6.232	2.889	2.746	3.0385	3.32433	3.17433	2.82667	3.10967	2.98167	3.04	2.7834	2.501	2.85417	3.037	2.816	2.87867	2.85433	2.616	2.739
BY196	30	31.35	31.3	40.7778	36.2	32.15	39.4	35.1963	44.95	5.5593	6.146	5.9058	6.38667	6.02	6.21	6.19533	6.34733	6.421	2.9243	2.954	3.03163	3.446	3.286	3.112	3.56367	3.21933	3.422	2.7098	2.773	2.731	3.174	2.87733	2.854	2.90667	2.744	2.95833
BY197	35	36.25	37.15	47.8	37.3444	27.3	31.4667	36.2185	33.75	5.9496	6.083	5.98687	6.49667	6.22867	6.26333	6.23167	6.061	6.145	3.1031	2.957	3.0491	3.39867	3.229	2.75833	3.1	3.15	3.317	2.9388	2.637	2.79727	3.225	2.93333	2.73367	2.721	2.61233	2.63167
BY198	27	24	28.35	40.7444	29.4556	24.4667	28.1	29.1861	34.2	5.557	6.069	5.92237	6.44633	5.95133	6.09267	6.06033	6.40633	6.35333	2.7791	2.646	2.8271	3.36333	3.07067	2.82867	3.29	3.13333	3.184	2.5567	2.36	2.59177	2.99333	2.686	2.598	2.84333	2.66533	2.84
BY199	27	31.75	35.2167	37.6111	34.8444	24.7833	32.2333	32.7398	33.35	5.6723	6.312	6.02873	6.48667	6.236	6.19733	6.12867	6.31933	6.20867	2.9193	2.97	3.0958	3.23367	3.256	2.84467	3.09333	3.08933	3.20467	2.5271	2.571	2.6785	2.852	2.725	2.54033	2.68067	2.637	2.73667
BY200	25	22.9	28.6167	35.5889	29.2444	23.8833	26.55	27.7972	33.16	5.6471	5.85	6.13737	6.43767	6.16633	6.22667	6.21233	6.38033	6.31733	2.5334	2.535	2.836	3.264	3.025	2.86167	3.03033	2.98	3.074	2.4295	2.175	2.55133	2.758	2.615	2.49867	2.71	2.564	2.65767
BY201	27	30.65	31.05	41.7667	32.6	28.25	35.3	33.2694	37.2667	5.9834	6.069	6.11667	6.48733	6.25967	6.392	6.4125	6.55133	6.35533	2.8884	2.752	3.04533	3.45367	3.15567	2.945	3.2765	3.23767	3.13567	2.6732	2.415	2.65107	3.094	2.78167	2.74267	2.892	2.837	2.82267
BY202	23	28.45	36.35	38.2222	36.7333	28.6	34.95	33.8843	39.2667	5.5041	5.666	5.94533	6.21833	6.00833	6.07633	6.239	6.68133	6.68633	3.061	2.787	3.1771	3.485	3.41967	3.13433	3.28967	3.20333	3.13867	2.6577	2.389	2.77007	2.94233	2.81933	2.70467	2.76133	2.82667	2.86833
BY203	30	35.2	34.375	34.7444	28.8444	19.4167	28.0667	30.1079	28.5667	6.1471	6.457	6.1445	6.43733	6.00033	5.817	6.26633	6.30333	6.20233	2.8966	2.928	2.95735	3.24033	3.04233	2.70367	3.15267	3.035	2.84933	2.7744	2.539	2.6279	2.86567	2.58733	2.43567	2.77433	2.512	2.504
BY204	33	33.8	41.3	44.9444	39.1889	36.6667	37.5833	38.9139	44.1333	6.1984	6.164	6.24193	6.54633	6.26367	6.596	6.30467	6.443	6.53367	3.2303	2.833	3.2729	3.45533	3.285	3.12	3.28633	3.35667	3.461	2.9483	2.684	2.93077	3.15333	2.92333	2.85933	2.86633	2.82733	2.93733
BY205	32	30.9	33.9	37.1111	31.3889	28.4833	31.3833	32.1944	35.4167	6.1367	6.157	5.98985	6.48267	5.96367	6.24667	6.22833	6.21567	6.265	3.0203	2.722	2.8642	3.23633	2.964	2.95267	3.126	2.979	3.16367	2.8965	2.452	2.7494	2.999	2.70267	2.69767	2.70467	2.62333	2.76167
BY206	25	24.6	23.8833	31.5667	25.0556	21.6167	22.2667	24.8315	24.125	5.5237	5.7	5.64743	6.049	5.79933	5.69633	5.60767	5.83933	5.62033	2.6047	2.582	2.86397	3.22	2.939	2.881	2.94633	3.126	2.98267	2.6236	2.48	2.559	2.99167	2.66833	2.63167	2.51533	2.65967	2.66867
BY207	21	22.2	34.6667	35.6889	27.3556	21.8833	35.6833	29.5796	32.8333	5.6025	5.521	5.8469	6.29467	5.93333	5.86133	6.03033	6.09167	6.18933	2.7386	2.522	3.16593	3.41433	3.11233	2.76233	3.44033	3.067	3.21667	2.4922	2.115	2.65273	2.911	2.554	2.49533	2.902	2.49833	2.59733
BY209	26	23.95	32.1833	42.7111	28.7111	19.15	31.9667	29.7787	30.7333	5.8901	6.19	6.37423	6.74733	6.25033	6.35567	6.33533	6.57967	6.39633	2.6891	2.461	2.86937	3.30233	3.068	2.613	3.05333	3.15733	3.09433	2.5202	2.254	2.55103	3.04033	2.74867	2.53467	2.67467	2.777	2.68967
BY210	25		25.3833	37.2111	20.2833	20.6833	28.8	26.4722	30.5833	5.6563		5.9638	6.33267	6.00133	5.97233	6.09567	6.15767	6.12333	2.7434		2.8585	3.32667	2.696	2.86833	3.073	3.08467	3.082	2.7529		2.51527	2.907	2.52267	2.61733	2.65133	2.59967	2.60967
BY211	23	32.45	38.8833	41.9333	35.7778	28.45	34.6333	35.3546	39.6	6.3664	6.858	6.29947	6.98833	6.18833	6.75133	6.809	6.57633	6.62467	2.667	2.814	3.18017	3.48933	3.10067	2.815	3.11767	3.02	3.31933	2.8561	2.756	2.84483	3.12833	2.78067	3.00133	2.975	2.75367	2.828
BY212	36	31.55	38.4333	44.0111	39.3556	39.5333	40.15	38.8389	39.5	6.2006	6.2	6.17527	6.895	6.532	6.75267	6.49367	6.699	6.42633	3.0561	2.621	3.06023	3.41867	3.25167	3.097	3.29467	3.31867	3.47433	2.7152	2.435	2.69277	3.03967	2.91	2.77767	2.76667	2.78233	2.89767
BY213	39	36.35	39.7667	46.1556	37.8222	36	40.6667	39.4602	42.6167	6.3638	6.605	6.3555	6.79567	6.65033	6.68	6.60433	6.721	6.61933	3.0888	2.96	3.1699	3.64867	3.33533	3.26567	3.37233	3.40167	3.366	2.6014	2.435	2.56783	2.92667	2.67133	2.68033	2.72733	2.63933	2.711
BY214	24	24	33.35	39.7889	34.8	22.35	31	30.8815	37.7	6.3498	6.518	6.4422	6.94267	6.89033	6.6825	6.67833	6.74033	6.66233	2.6964	2.57	2.8699	3.277	3.19633	2.5885	3.02067	3.109	3.107	2.5374	2.2	2.52847	2.883	2.741	2.4455	2.63967	2.692	2.71167
BY215	27	26.7	33.6	45.6333	34.2667	28.0667	34.9833	33.875	41.2833	6.1202	6.098	6.2178	6.924	6.256	6.449	6.42833	6.55533	6.49833	2.7014	2.762	3.04213	3.46967	3.13733	2.746	3.167	3.19233	3.30967	2.5881	2.44	2.65623	2.95067	2.74	2.715	2.668	2.74833	2.84433
BY216	26	28.65	26.2667	30.9778	28.9333	26.6	29.45	28.4796	54.02	5.8579	6.093	5.8633	6.38567	6.11367	6.29	6.159	6.55233	6.82767	2.8645	2.565	2.6564	3.079	2.92933	2.74667	2.86933	3.31333	3.685	2.7718	2.342	2.515	2.87967	2.73567	2.617	2.667	2.62667	3.28467
BY217	18	23.75	26.475	29.2333	27.7	19.7	28.45	25.8847	32.0833	5.5414	5.731	5.89865	6.08	6.047	5.975	6.279	5.89867	6.02833	2.6768	2.539	2.8465	3.14467	3.16233	2.83	3.41267	2.75433	3.094	2.7025	2.454	2.6672	2.93867	2.88733	2.755	3.03833	2.54167	2.88933
BY218	32	29.2	38.4167	44.0333	39.8333	30.5667	37.1	36.525	45	6.4406	6.267	6.50463	6.99533	6.66467	6.70933	6.457	6.61633	6.82633	3.1118	2.7	3.18207	3.55133	3.37767	3.16267	3.41067	3.26633	3.558	2.648	2.33	2.73967	2.99633	2.82633	2.70367	2.685	2.696	2.915
BY219	24	21.8	36.175	37.2889	34.7	27.1167	35.5	32.0968	32.4333	5.8695	5.848	6.054	6.46067	6.28967	6.295	6.24133	6.29	6.255	2.6899	2.707	3.17495	3.347	3.27233	2.81333	3.213	3.05667	2.99033	2.4884	2.333	2.84665	3.05833	2.78	2.63067	2.78933	2.615	2.62533
BY220	26	29.1	36.4833	46.6	37.3222	26.1333	36.4667	35.3509	38.775	6.1604	6.409	6.50603	6.949	6.644	6.47067	6.44933	6.61133	6.677	2.7787	2.767	3.07587	3.52767	3.33267	2.907	3.22333	3.27633	3.2995	2.6018	2.607	2.80703	3.13633	2.87033	2.63367	2.785	2.70567	2.9265
BY221	29	24.45	32.0333	45.3222	29.9556	22	31.3833	30.8574	35.9	6.298	6.383	6.57205	6.98533	6.68333	6.411	6.709	6.593	6.709	2.7825	2.718	3.14885	3.47733	3.179	2.9905	3.42633	2.838	3.173	2.5937	2.355	2.72345	2.95867	2.691	2.662	2.873	2.46567	2.708
BY222	24	28.95	30.7167	34.5222	26.7	26.5	28.2667	29.2759	28.5	5.5792	5.694	5.88573	6.09367	5.64233	6.12133	5.974	6.27667	5.99367	2.8109	2.746	3.10273	3.312	2.94733	2.86933	2.971	3.21767	3.00567	2.4225	2.423	2.6492	2.80367	2.52133	2.45733	2.47867	2.65333	2.59467
BY223	27	31.4	35.05	38.0778	33.2444	22.95	33.7167	32.4065	42.525	5.8484	6.19	6.17223	6.518	6.282	6.14867	6.42633	6.21867	6.36867	2.8749	2.879	3.16677	3.45167	3.35433	2.871	3.37167	3.34033	3.4985	2.5822	2.431	2.69817	2.88233	2.68033	2.48633	2.74367	2.665	2.76467
BY224	26	27.25	31.9833	39.3889	29.6667	25.2	35.4333	31.487	35.9167	5.9134	6.002	6.0152	6.40233	6.03033	6.172	6.22133	6.35367	6.27233	2.903	2.811	3.14423	3.47533	3.23033	2.99367	3.36633	3.12	3.297	2.5343	2.454	2.6219	2.87367	2.684	2.562	2.671	2.71	2.69933
BY225	27	29.4	34.0333	39.1667	34.7556	24.45	38.8333	33.4398	39.65	5.8684	6.246	6.27483	6.47	6.16233	6.279	6.41033	6.40633	6.33333	2.748	2.959	3.28653	3.43867	3.36933	2.93233	3.435	3.384	3.368	2.4353	2.463	2.7432	2.923	2.73133	2.535	2.83067	2.753	2.71933
BY226	31	29.85	32.6167	41.3111	28.0667	24.7667	28.7667	30.8963	35.5667	6.3007	6.028	6.2155	6.579	6.243	6.35367	6.37733	6.56733	6.17533	3.178	2.796	3.0562	3.447	3.178	2.98233	3.35867	3.20433	3.28233	2.7087	2.379	2.59283	2.93067	2.56733	2.584	2.724	2.61867	2.693
BY227	29	33.55	30.3333	41.0778	35.4778	29.9167	33.6	33.9926	38.3667	6.1659	6.615	6.45997	6.98233	6.58567	6.68867	6.54567	6.46767	6.57033	2.9535	2.824	2.92743	3.244	3.14867	2.851	3	2.97033	3.22633	2.7194	2.495	2.6008	2.846	2.72267	2.65433	2.58067	2.62633	2.608
BY228	21		37.4167	40.1667	34.8778	31.9	38.3	36.5322	37.45			6.1856	6.70733	6.29167	6.46767	6.284	6.51233	6.49467			3.1493	3.28167	3.241	2.95167	3.3015	3.217	3.21133			2.72513	2.97167	2.73333	2.772	2.792	2.75433	2.775
BY229	34	36.15	36.1667	39.4444	37.9222	30.5167	31.0167	35.2028	36.0333	5.948	6.381	6.03107	6.55433	6.408	6.47233	6.07167	6.422	6.24067	3.2341	2.894	3.0895	3.41	3.27933	3.00433	3.07533	3.08667	3.02167	2.9315	2.738	2.89813	3.17	3.02	2.876	2.86267	2.89333	2.891
BY230	42	35.25	40.3833	47.8889	45.2222	40.6	37.275	41.1032	33.0833	6.3625	6.536	6.45587	7.08567	6.57633	6.73433	6.6275	6.52	6.299	3.2798	3.069	3.19733	3.51733	3.43067	3.20867	3.264	3.16433	2.915	2.967	2.883	2.9167	3.05267	3.15333	2.88333	3.0025	2.863	2.791
BY231	35	39.2	38.7833	51.4111	37.1889	30.7833	35.6	38.8278	51.0667	6.4953	6.637	6.54543	7.10767	6.68833	6.829	6.79933	6.72667	6.93933	2.9579	3.081	3.19687	3.531	3.43533	3.00467	3.49867	3.06367	3.58233	2.9284	2.788	2.83593	3.16833	2.91933	2.903	2.98533	2.704	3.062
BY232	22	25.75	28.05	32.7444	28.1833	20.65	27.0333	27.0685	27.7167	5.7227	6.158	6.2245	6.355	6.31567	6.1425	6.187	6.36767	6.19067	2.681	2.852	2.93275	3.20633	3.09967	2.702	3.20067	2.84333	2.942	2.6511	2.558	2.7188	2.85667	2.73167	2.5445	2.761	2.48533	2.66567
BY233	29	31.35	25.2667	37.8556	26.9889	23.4333	30.4833	29.2296	34.6833	6.1528	6.248	6.2092	6.651	6.263	6.362	6.267	6.528	6.50233	2.9452	3.001	2.952	3.37633	3.04767	2.87967	3.14467	3.127	3.016	2.5556	2.289	2.43553	2.77567	2.44933	2.42467	2.58033	2.734	2.749
BY234	32	33.05	35.15	38.8333	33.9	26.0667	35.3333	33.7222	36.6333	6.0574	6.132	6.107	6.37433	6.22433	6.43133	6.46967	6.44833	6.242	2.9774	2.817	2.9	3.25767	3.04267	2.77567	3.07133	3.14633	3.04167	2.8523	2.66	2.766	3.07367	2.82467	2.66767	2.82633	2.83467	2.832
BY235	31	26.8	33.7167	43.2778	32.0333	27.9833	38.5	33.7185	44.7	6.4439	5.934	6.5535	6.973	6.44967	6.93733	6.855	6.628	6.62	3.006	2.491	2.968	3.43233	3.16567	2.71667	3.22367	2.967	3.558	3.115	2.41	2.779	3.271	2.88167	2.86933	2.89667	2.649	2.98567
BY236	37	37.15	39.3667	42.3556	34.8	34.375	34.2333	37.0468	40.8	6.4231	6.427	6.4777	6.966	6.475	6.8665	6.77667	6.66333	6.49433	3.0633	2.771	3.18387	3.304	3.12333	3.0235	3.168	3.11167	3.0715	2.8019	2.582	2.74973	2.93	2.72367	2.6835	2.72433	2.635	2.68167
BY237	32	29.2	35.6833	44.3889	35.9444	27.7	35.4833	34.7333	30.3	5.7755	5.643	5.96477	6.34933	6.05933	6.226	6.07667	6.07867	6.02233	2.9696	2.664	3.2123	3.53833	3.31533	2.99933	3.26233	4.062	3.45	2.7871	2.491	2.7906	3.209	2.868	2.75667	2.74533	2.75767	2.80967
BY238	29	32.35	37.15	40.8222	35.9222	28.5833	33.7	34.7546	34.6167	5.7256	5.848	6.03727	6.22233	6.07267	6.29067	6.13767	6.31733	6.05733	3.0886	2.781	3.1311	3.36367	3.22633	2.97833	3.24133	3.284	3.187	2.8776	2.508	2.7404	3.15733	2.95467	2.67633	2.72433	2.86233	2.82267
BY240	29	27.35	36.1667	37.5111	32.5556	28.3833	34.0833	32.675	38.2	6.3208	6.014	6.37683	6.775	6.631	6.62233	6.62667	6.66033	6.66133	3.0906	2.713	3.15023	3.39567	3.274	2.955	3.19267	3.22533	3.342	2.6124	2.276	2.63437	2.66733	2.63567	2.42467	2.54333	2.592	2.60933
BY241	26	25.4	28.1667	32.8778	29.0667	21.9	29.5167	27.8213	27.2833	5.6865	5.862	5.99003	6.16	6.05333	6.13533	6.216	6.20167	5.88833	2.719	2.686	2.83637	3.30967	3.17833	2.78133	3.011	3.07633	3.00433	2.5415	2.287	2.6234	2.841	2.75733	2.47333	2.58133	2.63533	2.61467
BY242	40	34.35	36.8833	44.2778	35.6556	27.8833	39.4	36.4083	46.45	5.8989	6.072	5.9413	6.485	6.112	6.23133	6.281	6.35867	6.33633	3.1553	3.221	3.28797	3.75933	3.41633	3.22433	3.57767	3.59767	3.8865	2.8307	2.731	2.83597	3.055	2.774	2.75967	2.919	2.89233	2.93933
BY243	35	37.1	37.6	40.0778	36.5889	32.5167	36.4167	36.7167	40.25	5.807	6.24	6.12823	6.513	6.24667	6.49633	6.37333	6.228	6.27367	2.954	2.771	3.07253	3.335	3.156	2.896	3.02033	3.11933	2.92	2.8283	2.723	2.89483	3.21833	3.08233	2.89433	2.824	2.882	2.92667
BY244	24	23.85	26.3333	30.2444	26.3222	22.4333	30.5833	26.6278	35.55	5.5581	5.297	5.6199	5.86567	5.75867	5.92667	5.921	5.94433	6.118	2.7826	2.688	2.84363	3.22467	3.069	2.74333	2.99233	3.10833	3.3055	2.5556	2.082	2.45053	2.69833	2.618	2.41067	2.52233	2.616	2.736
BY245	33	41.9	38.7667	41.2222	37.7	31.8667	34.5	37.6593	43.6333	6.0615	6.152	5.9492	6.48433	6.113	6.51167	6.24367	6.53267	6.76367	3.2523	3.093	3.19793	3.53167	3.382	3.11833	3.11333	3.30133	3.40833	2.9245	2.761	2.7565	3.16267	2.963	2.77433	2.68033	2.80233	2.85067
BY246	30	27.9	36.3667	35.3333	31.7667	24.0333	33.1167	31.4194	36.68	5.9638	5.86	6.19477	6.39533	6.376	6.392	6.39833	6.43167	6.408	2.906	2.554	2.9398	3.224	3.156	2.78167	2.96633	3.081	2.93	2.8138	2.318	2.5943	2.937	2.776	2.66233	2.709	2.69467	2.766
BY247	34	29.4	30.8667	37.6667	26.8333	25.8333	27.35	29.6583	32.7667	5.5938	5.591	5.61327	6.04	5.803	5.98733	6.058	5.90967	5.69967	2.8512	2.556	2.88853	3.317	2.89133	2.82067	2.92233	2.93133	3.20567	2.772	2.345	2.5157	2.995	2.68367	2.74567	2.72133	2.55233	2.76033
BY248	30	33.6	39.3167	39.7667	35.7833	33.55	38.1833	36.7	39.75	5.5657	5.598	5.63207	5.98633	6.299	6.114	5.959	5.991	6.17133	3.3958	2.995	3.43493	3.679	3.225	3.399	3.579	3.43467	3.506	2.8042	2.506	2.83817	3.05233	2.902	2.776	2.92067	2.769	2.916
BY250	35	29.6	36.5167	40.5556	34.9111	33.9333	36.4	35.3194	34.025	6.3751	6.355	6.4783	6.957	6.65333	6.97333	6.69967	6.61	6.517	2.9459	2.534	2.82507	3.33	2.99967	2.99067	3.19967	3.12433	3.3365	2.6371	2.282	2.66013	2.777	2.69033	2.56067	2.77733	2.69833	2.79467
BY251	33	36.25	39.8667	44.5111	40.9111	38	36.3833	39.3204	42.1	6.4792	6.663	6.2519	6.93933	6.56433	6.785	6.39867	6.352	6.513	3.0803	2.731	2.97083	3.305	3.21767	3.231	3.167	3.288	3.50967	2.8307	2.524	2.7614	2.911	2.92833	2.86767	2.82467	2.743	2.88867
BY252	28	26.05	33.4167	35.9	34.9778	27.4667	34.4	32.0352	33.0667	6.1016	6.49	6.15607	6.46667	6.36567	6.457	6.41133	6.36467	6.19967	2.7191	2.714	2.99967	3.29833	3.275	2.938	3.17767	3.25933	3.15267	2.6803	2.465	2.57143	2.91767	2.73467	2.62267	2.76233	2.67	2.737
BY253	27	33.25	41.6333	46.8111	39.4	31.45	40.0167	38.7602	43.3167	6.458	6.493	6.511	6.958	6.54833	6.80333	6.757	6.59467	6.784	3.0176	2.947	3.20253	3.57967	3.48633	3.011	3.32333	3.26567	3.52367	2.8412	2.602	2.88713	2.94967	2.99167	2.79667	2.864	2.956	3.05033
BY254	20	24.7	29.2333	37.1667	29.7	26.55	27.575	29.1542	38.1	5.8797	6.476	6.31267	6.71833	6.26033	6.55767	6.304	6.43167	6.51333	2.49	2.583	2.90303	3.33533	3.03567	2.797	3.0265	3.049	3.22233	2.3765	2.498	2.51777	2.91	2.60133	2.68133	2.569	2.53167	2.83867
BY255	37	38.35	38.5333	41.8556	37.5444	31.2167	36.3167	37.3028	38.8667	6.1038	6.588	6.3712	6.72533	6.46067	6.549	6.407	6.43	6.31667	3.062	2.995	2.97797	3.325	3.20833	2.90967	3.10267	3.18367	3.20067	2.8283	2.832	2.85107	3.083	2.872	2.71833	2.80733	2.81233	2.755
BY256	24	25.05	25.4	37.0556	30.1111	22.9167	27.85	28.0639	37.85	5.9518	6.041	5.9629	6.792	6.11867	6.35267	6.22933	6.33667	6.45167	2.7316	2.948	2.9309	3.481	3.218	3.045	3.174	2.84967	3.424	2.494	2.366	2.42393	2.81433	2.64467	2.60767	2.73467	2.30567	2.57567
BY257	25	26.7	26.0333	38.6556	28.3556	25.7833	31.7167	29.5407	27.575	5.644	5.968	5.78427	6.18033	5.75533	6.01067	5.97433	5.96133	6.04567	2.7414	2.775	2.83673	3.34233	3.07367	2.90433	3.26467	3.14667	3.075	2.7325	2.664	2.67663	3.07967	2.771	2.86467	2.96533	2.75733	2.85133
BY258	37		34.85	41.3667	36.0889	30.25	34.8167	35.4744	35.7333	6.1812		6.04797	6.41567	6.19533	6.40533	6.44567	6.22033	6.20633	2.981		3.02	3.44733	3.17567	2.95733	3.21133	3.126	3.36633	2.8244		2.73987	3.02967	2.92367	2.73067	2.84867	2.73067	2.787
BY259	32	31.25	34.95	43.1222	31.3222	30.5333	32.6667	33.9741	31.075	6.2994	6.538	6.37953	6.84467	6.452	6.67733	6.529	6.40933	6.453	3.1868	3.045	3.17267	3.48833	3.179	3.15033	3.24667	3.12533	3.12833	2.8482	2.628	2.70017	2.99767	2.601	2.71967	2.742	2.83233	2.66033
BY260	28	31.1	33.9	39.1444	34.8333	30.8	35.9	34.2796	44.1	6.2212	6.409	6.21497	6.503	6.57233	6.41	6.23767	6.33167	6.37167	2.7739	2.82	2.82797	3.13133	3.13033	2.942	3.19	3.465	3.39367	2.6509	2.727	2.7173	2.98633	2.88933	2.771	2.856	2.969	3.044
BY261	27	29.2	32.3	41.0111	31.9	32.25	31.7667	33.0713	39.625	5.9532	6.223	6.0765	6.582	6.19133	6.49167	6.41167	6.295	6.23233	2.7718	2.764	3.0082	3.35167	3.149	2.97533	3.03333	3.01233	3.346	2.8452	2.707	2.79407	3.10567	2.86133	2.91367	2.73933	2.64333	2.8355
BY262	26	29.65	33.8833	39.8111	31.7111	29.1333	35.3833	33.262	42.8	6.0347	6.511	6.32857	6.59867	6.272	6.53767	6.60033	6.448	6.499	2.7038	2.827	3.0814	3.377	3.145	2.89	3.39333	3.06533	3.30533	2.6503	2.545	2.70963	2.803	2.718	2.69367	2.868	2.6	2.79233
BY263	38	34.6	38.5833	40.6778	35.6833	31.7667	40.2	36.9185	49.15	6.1931	6.389	6.52687	6.68567	6.459	6.60033	6.62567	6.59533	6.56633	3.0687	3.041	3.34453	3.42733	3.342	3.194	3.41533	3.50967	3.62733	2.7155	2.547	2.87597	3.07033	2.68167	2.69567	2.81667	2.834	2.927
BY264	35	33.1	36.6833	45.7333	34.8	33.2333	33.2333	36.1306	36.8167	6.2868	6.6	6.42167	7.007	6.44333	6.62633	6.53167	6.51633	6.469	3.0449	3.043	3.21037	3.50433	3.19967	3.05367	3.246	3.18033	3.08133	2.6615	2.754	2.77777	3.05267	2.70967	2.65033	2.73167	2.67133	2.64167
BY265	28	30.6	37.1667	38.5889	35.6333	32.0333	26.9333	33.4926	37.8	6.0993	6.564	6.4191	6.555	6.47533	6.488	6.38433	6.658	6.5045	2.8168	2.864	3.04997	3.21433	3.161	2.954	2.96867	3.03633	3.26467	2.6985	2.852	2.87613	3.06967	2.91167	2.82833	2.68267	2.51633	2.89867
BY266	35	30.3	38.8833	44.6889	39.0667	29.8	32.5667	35.8843	40.875	5.8871	5.925	5.89837	6.27667	5.985	6.13867	5.92767	6.14333	6.16533	3.2013	2.945	3.2618	3.58	3.41933	3.008	3.147	3.284	3.456	3.0863	2.93	2.97637	3.24033	3.18933	2.97933	2.847	2.91267	3.00433
BY267	36	32.3	38.5833	40.8556	36.7111	31.6	38.0333	36.3472	38.3833	6.1052	6.43	6.28927	6.79067	6.42333	6.39733	6.45733	6.504	6.461	2.9549	3.051	3.19137	3.49	3.25	3.196	3.392	3.37767	3.28133	2.6883	2.569	2.7681	2.807	2.83	2.54367	2.74533	2.82233	2.67533
BY268	40	29.85	44.1333	45.8222	43.1	31.45	44.8833	39.8731	47.4	6.0964	6.32	6.43727	6.60933	6.52067	6.589	6.59167	6.58367	6.60367	3.2225	2.992	3.47203	3.59167	3.47233	3.262	3.67533	3.38033	3.65267	2.742	2.486	2.86243	2.95967	2.89833	2.74733	3.026	2.80567	2.81433
BY269	46	40.55	44.2833	48.8889	46.1778	44.9333	42.5	44.5556	37.8833	6.3667	6.707	6.54143	7.07	6.83167	7.16267	6.75933	6.50567	6.55633	3.2908	3.138	3.1725	3.53367	3.488	3.368	3.30367	3.036	3.22067	3.0696	2.91	3.0828	3.20067	3.11433	2.921	2.943	2.44367	2.60933
BY271	26	18.95	24.8167	39.0889	33.2556	23.9833	38.0667	29.6935	31.8333	6.037	6.201	6.50707	7.024	6.75433	6.72633	6.88433	6.547	6.732	2.6744	2.574	2.75477	3.40033	3.14967	2.87833	3.13733	2.81833	3.069	2.5958	2.266	2.60903	2.90833	2.79833	2.71167	2.877	2.377	2.64767
BY272	30	30.25	36.4667	36.6444	33.7667	24.0167	30.9167	32.0102	35.45	5.5721	5.808	5.69563	6.22867	5.939	5.74533	5.90967	6.00933	6.41833	3.0844	2.91	3.33377	3.45233	3.274	2.844	3.262	3.14833	3.261	2.7236	2.727	2.87903	2.95167	2.90167	2.54233	2.74633	2.63233	3.145
BY273	34	37	41.1	45.7	42.6222	38.9333	38.8	40.6926	42.9167	5.8226	6.306	6.28233	6.582	6.43433	6.69833	6.35467	6.292	6.55967	3.0771	3.021	3.25953	3.462	3.42533	3.31967	3.21767	3.38633	3.433	2.9276	2.795	2.9235	3.08333	3.13733	2.937	2.82433	3.10133	3.002
BY274	35	36.6	39.8833	42.7333	40.5333	36.6	40.7833	39.5222	42.425	6.2675	6.526	6.4037	6.62667	6.42933	6.58	6.77167	6.39067	6.39933	3.4167	3.054	3.25137	3.529	3.41567	3.12	3.44233	3.17433	3.35833	2.8941	2.725	2.81527	2.98067	3.114	2.726	2.931	2.731	2.813
BY275	42	45	46.9333	50.8222	45.4667	40.6167	41.3333	45.0287	48.4833	6.4891	6.669	6.4442	6.886	6.588	6.872	6.58433	6.64067	6.848	3.3872	3.34	3.3767	3.717	3.498	3.283	3.35567	3.50467	3.54133	3.0477	2.957	3.03727	3.22833	3.35467	2.887	2.85033	3.11667	3.331
BY276	35	38.65	37.0833	40.9778	36.4	35.15	36.0333	37.3824	40.8667	5.9027	5.977	5.77173	6.17367	5.86867	6.099	6.00267	6.07467	6.09467	3.168	3.266	3.17673	3.59133	3.38067	3.265	3.33933	3.295	3.51667	3.0134	2.955	2.94943	3.16733	3.16367	2.879	2.771	2.83	2.91333
BY277	33	38.1	41.4667	44.4	42.1667	36.3833	36.75	39.8778	44.85	6.6767	6.733	6.60307	6.93433	6.585	7.01667	6.454	6.45233	6.671	3.099	3.059	3.09253	3.55133	3.38833	3.10333	3.21933	3.27367	3.56867	2.9069	2.728	2.87203	3.049	3.07133	2.80433	2.881	2.89967	3.16467
BY278	38	43.6	47.3	51.5444	49.3	42.15	46.6	46.7491	53.3	6.5471	6.7	6.496	6.93133	6.487	6.82967	6.64233	6.61367	7.137	3.3771	3.23	3.3428	3.66667	3.415	3.277	3.48333	3.43767	3.673	2.988	2.93	3.21317	3.28367	3.30333	3.04533	3.12167	3.127	3.41067
BY279	31	33.7	35.45	41.1444	32.8111	32.6667	35.3333	35.1843	39.7667	6.1737	6.271	6.3277	6.741	6.17367	6.67967	6.568	6.55	6.57267	3.2196	3.008	3.068	3.39867	3.239	3.14333	3.24533	3.18567	3.32367	2.6534	2.553	2.5004	2.787	2.73167	2.775	2.653	2.583	2.83033
BY281	35	31.55	36.0333	45.7444	39.9111	28.6333	34.9167	36.1315	35.4833	6.5833	6.384	6.4825	6.95367	6.807	6.80233	6.51433	6.14433	6.048	3.1157	3.039	3.03443	3.45033	3.40767	3.11733	3.31467	3.324	3.306	2.9155	2.553	2.68807	3.19467	3.01633	2.60733	2.76767	2.79367	2.76867
BY282	22	22.9	24.95	30.0778	29.0111	18.35	28.2833	25.5954	25.15	5.6594	5.932	5.8812	6.13467	6.02533	6.061	6.067	6.08067	6.052	2.6489	2.542	2.79487	3.10433	3.05067	2.466	2.96167	3.05567	2.736	2.6205	2.355	2.4797	2.759	2.783	2.52533	2.65233	2.49533	2.612
BY283	25		33.3333	34.8444	32.8111	26.575	34.25	32.3628				6.0598	6.34067	6.211	6.371	6.17467	6.13667	6.27867			2.90567	3.164	3.19467	2.6285	3.182	2.97533	3.351			2.94427	3.15133	3.12567	3.015	2.93133	2.69267	3.013
BY284	33		37.5667	38.7778	34.0667	33.55	33.0333	35.3989	36.95			5.92697	6.27267	6.104	6.31733	6.19967	6.241	6.344			2.90893	3.20367	3.13733	2.98533	3.03033	3.149	3.26467			2.92047	3.19633	3.04933	2.89133	2.89167	2.736	2.84267
BY285	19	23.7	25.75	31.2333	32.9556	20.95	28.3667	27.1593		5.9999	6.067	6.08003	6.28933	6.23733	6.1735	6.255	6.18367	6.33733	2.7645	2.618	2.9542	3.20433	3.15533	2.6415	3.00567	2.99967	2.7975	2.6241	2.419	2.47747	2.80933	2.759	2.5035	2.54833	2.48967	2.5835
