# Supplementary material for: High-Density Genetic Linkage Map Construction and QTL Mapping of Grain Shape and Size in the Wheat Population Yanda1817 × Beinong6
Source: PLoS One. 2015 Feb 12;10(2):e0118144. doi: 10.1371/journal.pone.0118144 (PMC4326355; doi:10.1371/journal.pone.0118144)
Supplement: S2 Table — (XLSX) [file pone.0118144.s003.xlsx]

## Sheet: Markers
	marker	Chr.	Interval	Position	Yanda1817	Beinong6	BY1	BY2	BY3	BY4	BY5	BY7	BY8	BY9	BY10	BY11	BY12	BY13	BY14	BY15	BY16	BY17	BY18	BY20	BY21	BY22	BY23	BY24	BY25	BY26	BY27	BY28	BY29	BY31	BY32	BY33	BY34	BY35	BY36	BY37	BY38	BY39	BY40	BY41	BY42	BY43	BY45	BY46	BY47
Group 1	Xcfd15	1A	0	0	2	0	0	2	0	2	0	2	0	2	0	2	0	0	2	0	0	2	0	2	2	0	2	2	2	0	2	0	2	0	2	0	-1	2	2	0	0	0	0	2	0	0	2	2	0
	wsnp_Ku_c17726_26872129	1A	6.6	6.6	2	0	0	2	0	2	0	2	0	2	0	2	0	0	2	0	0	2	0	2	2	0	2	2	2	2	2	0	2	0	2	0	2	2	2	0	0	0	0	2	0	0	2	0	0
	wsnp_Ex_c34821_43076533	1A	0	6.6	2	0	0	2	0	2	0	2	0	2	0	2	0	0	2	0	0	2	0	2	2	0	2	2	2	2	2	0	2	0	2	0	2	2	2	0	0	0	0	2	0	0	2	0	0
	wsnp_Ra_c20126_29372577	1A	1.7	8.3	2	0	0	2	0	2	0	2	0	2	0	2	0	0	2	0	0	2	2	2	2	0	2	2	2	2	2	0	2	0	2	0	2	2	2	0	0	0	0	2	0	0	2	0	2
	wsnp_Ex_c13783_21613564	1A	1	9.3	2	0	0	2	0	2	0	2	0	-1	0	2	0	0	2	0	0	2	2	2	2	0	2	2	2	2	2	0	2	0	2	0	2	2	2	0	0	0	0	2	0	0	2	0	0
	wsnp_Ex_c26800_36025663	1A	0	9.3	2	0	0	2	0	2	0	2	0	2	0	2	0	0	2	0	0	2	2	2	2	0	2	2	2	2	2	0	2	0	2	0	2	2	2	0	0	0	0	2	0	0	2	0	0
	wsnp_Ex_c44049_50205614	1A	1.3	10.6	2	0	0	2	0	2	0	2	0	2	0	2	0	0	2	0	0	2	0	2	2	0	2	2	2	2	2	0	2	0	2	0	2	2	2	0	0	0	0	2	0	0	2	0	0
	wsnp_Ex_c44049_50205904	1A	0	10.6	2	0	0	2	0	2	0	2	0	2	0	2	0	0	2	0	0	2	0	2	2	0	2	2	2	2	2	0	2	0	2	0	2	2	2	0	0	0	0	2	0	0	2	0	0
	wsnp_Ex_c44049_50205457	1A	0	10.6	2	0	0	2	0	2	0	2	0	2	0	2	0	0	2	0	0	2	0	2	2	0	2	2	2	2	2	0	2	0	2	0	2	2	2	0	0	0	0	2	0	0	2	0	0
	wsnp_Ku_c3844_7053669	1A	0.2	10.8	2	0	0	2	0	2	0	2	0	-1	0	2	0	0	2	0	0	2	0	2	2	0	2	2	2	2	2	0	2	0	2	0	2	2	2	0	0	0	0	2	0	0	2	0	0
	wsnp_Ex_c7271_12483592	1A	0.4	11.2	2	0	0	2	0	2	0	2	0	2	0	2	0	0	2	0	0	2	0	2	2	0	2	2	2	2	2	0	2	0	2	0	2	2	2	0	0	0	0	2	0	0	2	0	0
	wsnp_Ex_c21592_30743815	1A	0	11.2	2	0	0	2	0	2	0	2	0	2	0	2	0	0	2	0	0	2	0	2	2	0	2	2	2	2	2	0	2	0	2	0	2	2	2	0	0	0	0	2	0	0	2	0	0
	wsnp_Ex_c34260_42602746	1A	0	11.2	2	0	0	2	0	2	0	2	0	2	0	2	0	0	2	0	0	2	0	2	2	0	2	2	2	2	2	0	2	0	2	0	2	2	2	0	0	0	0	2	0	0	2	0	0
	wsnp_Ex_c1374_2630879	1A	0	11.2	2	0	0	2	0	2	0	2	0	2	0	2	0	0	2	0	0	2	0	2	2	0	2	2	2	2	2	0	2	0	2	0	2	2	2	0	0	0	0	2	0	0	2	0	0
	wsnp_Ex_c13564_21327699	1A	0	11.2	2	0	0	2	0	2	0	2	0	2	0	2	0	0	2	0	0	2	0	2	2	0	2	2	2	2	2	0	2	0	2	0	2	2	2	0	0	0	0	2	0	0	2	0	0
	wsnp_Ku_c67495_66513940	1A	0	11.2	2	0	0	2	0	2	0	2	0	2	0	2	0	0	2	0	0	2	0	2	2	0	2	2	2	2	2	0	2	0	2	0	2	2	2	0	0	0	0	2	0	0	2	0	0
	wsnp_Ra_c18045_27024765	1A	0	11.2	2	0	0	2	0	2	0	2	0	2	0	2	0	0	2	0	0	2	0	2	2	0	2	2	2	2	2	0	2	0	2	0	2	2	2	0	0	0	0	2	0	0	2	0	0
	wsnp_JD_c40990_29127031	1A	0	11.2	2	0	0	2	0	2	0	2	0	2	0	2	0	0	2	0	0	2	0	2	2	0	2	2	2	2	2	0	2	0	2	0	2	2	2	0	0	0	0	2	0	0	2	0	0
	wsnp_Ex_c34260_42602649	1A	0	11.2	2	0	0	2	0	2	0	2	0	2	0	2	0	0	2	0	0	2	0	2	2	0	2	2	2	2	2	0	2	0	2	0	2	2	2	0	0	0	0	2	0	0	2	0	0
	wsnp_JD_c28928_23159662	1A	0	11.2	2	0	0	2	0	2	0	2	0	2	0	2	0	0	2	0	0	2	0	2	2	0	2	2	2	2	2	0	2	0	2	0	2	2	2	0	0	0	0	2	0	0	2	0	0
	wsnp_Ex_c33831_42253707	1A	0	11.2	2	0	0	2	0	2	0	2	0	2	0	2	0	0	2	0	0	2	0	2	2	0	2	2	2	2	2	0	2	0	2	0	2	2	2	0	0	0	0	2	0	0	2	0	0
	wsnp_Ex_c43454_49770425	1A	0	11.2	2	0	0	2	0	2	0	2	0	2	0	2	0	0	2	0	0	2	0	2	2	0	2	2	2	2	2	0	2	0	2	0	2	2	2	0	0	0	0	2	0	0	2	0	0
	wsnp_Ku_c18611_27943266	1A	0.3	11.5	2	0	0	2	0	2	2	2	0	2	0	2	0	0	2	0	0	2	0	2	2	0	2	2	2	2	2	0	2	0	2	0	2	2	2	0	0	0	0	2	0	0	2	0	0
	wsnp_JD_c24506_20670773	1A	0	11.5	2	0	0	2	0	2	2	2	0	2	0	2	0	0	2	0	0	2	0	2	2	0	2	2	2	2	2	0	2	0	2	0	2	2	2	0	0	0	0	2	0	0	2	0	0
	wsnp_Ra_c11023_17980284	1A	0.3	11.8	2	0	0	2	0	2	0	2	0	2	0	2	0	0	2	0	0	2	0	2	2	0	2	2	2	2	2	0	2	0	2	0	2	2	2	0	0	0	0	2	0	0	2	0	0
	wsnp_Ex_c3906_7086294	1A	0.4	12.2	2	0	0	2	0	2	0	2	0	2	0	2	0	0	2	0	0	2	0	2	2	0	2	2	2	2	2	0	2	0	2	0	2	2	2	0	0	0	0	2	0	0	2	0	0
	wsnp_Ex_rep_c66846_65240088	1A	2.6	14.8	2	0	0	2	0	2	0	0	0	-1	0	2	0	0	2	0	0	2	0	2	2	0	2	2	2	2	2	0	2	0	2	0	2	2	2	0	0	0	0	2	0	0	2	0	0
	wsnp_Ex_c572_1138503	1A	1.2	16	2	0	0	2	0	2	0	0	0	-1	0	2	0	0	2	0	0	2	0	2	2	0	2	2	2	2	2	0	2	0	2	0	2	2	2	0	0	0	0	2	0	0	2	0	0
	wsnp_Ra_c2895_5488879	1A	0	16	2	0	0	2	0	2	0	0	0	0	0	2	0	0	2	0	0	2	0	2	2	0	2	2	2	2	2	0	2	0	2	0	2	2	2	0	0	0	0	2	0	0	2	0	0
	wsnp_Ku_c4018_7333828	1A	0	16	2	0	0	2	0	2	0	0	0	-1	0	2	0	0	2	0	0	2	0	2	2	0	2	2	2	2	2	0	2	0	2	0	2	2	2	0	0	0	0	2	0	0	2	-1	0
	wsnp_Ex_c572_1138339	1A	0	16	2	0	0	2	0	2	0	0	0	-1	0	2	0	0	2	0	0	2	0	2	2	0	2	2	2	2	2	0	2	0	2	0	2	2	2	0	0	0	0	2	0	0	2	0	0
	wsnp_Ex_c572_1138770	1A	0	16	2	0	0	2	0	2	0	0	0	-1	0	2	0	0	2	0	0	2	0	2	2	0	2	2	2	2	2	0	2	0	2	0	2	2	2	0	0	0	0	2	0	0	2	0	0
	wsnp_Ra_c32175_41221223	1A	0.8	16.8	2	0	0	2	0	2	0	0	0	2	0	2	0	0	2	0	0	2	0	2	2	0	2	2	2	2	2	0	2	0	2	0	2	2	2	0	0	0	0	2	0	0	2	-1	0
	wsnp_Ex_c4310_7770452	1A	0	16.8	2	0	0	2	0	2	0	0	0	2	0	2	0	0	2	0	0	2	0	2	2	0	2	2	2	2	2	0	2	0	2	0	2	2	2	0	0	0	0	2	0	0	2	0	0
	1ABD_wsnp_BE399999A_Ta_2_1	1A	4.4	21.2	2	0	0	2	2	2	0	0	0	0	0	2	2	0	2	0	0	2	0	2	0	0	2	2	2	0	2	0	2	0	2	2	2	2	2	0	0	0	0	2	0	0	0	0	0
	wsnp_Ku_c23926_33870364	1A	0.6	21.8	2	0	0	2	2	2	0	0	0	0	0	2	2	0	2	0	0	2	0	2	0	0	2	2	2	0	2	0	2	0	2	2	2	2	2	0	0	0	0	2	0	0	0	0	2
	wsnp_Ex_c8588_14419007	1A	0	21.8	2	0	0	2	2	2	0	0	0	0	0	2	2	0	2	0	0	2	0	2	0	0	2	2	2	0	2	0	2	0	2	2	2	2	2	0	0	0	0	2	0	0	0	0	2
	wsnp_Ex_c44263_50363536	1A	0.4	22.2	2	0	0	2	2	2	0	0	0	0	0	2	2	0	2	0	0	2	0	2	0	0	2	2	2	0	2	0	2	0	2	2	2	2	2	0	0	0	0	2	0	0	0	0	0
	wsnp_Ex_rep_c108951_91954190	1A	8	30.2	2	0	0	0	2	0	2	0	0	-1	0	2	2	2	2	0	0	2	0	2	0	0	2	2	2	0	2	0	2	0	2	2	2	2	2	2	2	0	0	2	2	0	2	0	0
	wsnp_Ra_c11877_19161832	1A	0	30.2	2	0	0	0	2	0	2	0	0	-1	0	2	2	2	2	0	0	2	0	2	0	0	2	2	2	0	2	0	2	0	2	2	2	2	2	2	2	0	0	2	2	0	2	0	0
	wsnp_Ra_c33025_41968284	1A	0.2	30.4	2	0	0	0	2	0	2	0	0	2	0	2	2	2	2	0	0	2	0	2	0	0	2	2	2	0	2	0	2	0	2	2	2	2	2	2	2	0	0	2	2	0	2	0	0
	wsnp_CAP12_c1960_972031	1A	2.3	32.7	2	0	0	0	2	0	2	0	0	-1	0	2	2	2	2	0	0	2	0	2	0	0	2	2	2	0	2	0	2	0	2	2	2	2	2	2	2	0	0	2	0	0	2	0	0
	Xwmc93	1A	1.3	34	2	0	0	0	2	0	2	0	0	0	0	2	2	2	2	0	0	2	0	2	0	0	2	2	2	0	2	0	2	0	2	2	2	2	2	-1	2	0	0	2	0	0	2	0	0
	wsnp_Ex_c32590_41222878	1A	2.8	36.8	2	0	0	2	2	0	2	0	0	0	0	2	2	2	2	0	0	2	0	2	0	0	2	2	2	0	2	0	2	0	2	2	2	2	2	2	2	0	0	2	0	0	2	0	-1
	wsnp_Ku_c17322_26392311	1A	1.2	38	2	0	0	2	2	0	2	0	0	0	0	2	2	2	2	0	0	2	0	2	0	0	2	2	2	0	2	0	2	0	2	2	2	2	2	2	2	0	0	2	0	0	2	0	2
	wsnp_Ku_c5210_9289260	1A	0	38	2	0	0	2	2	0	2	0	0	0	0	2	2	2	2	0	0	2	0	2	0	0	2	2	2	0	2	0	2	0	2	2	2	2	2	2	2	0	0	2	0	0	2	0	2
	wsnp_Ex_rep_c68085_66839109	1A	0.6	38.6	2	0	0	2	2	0	2	0	0	0	0	2	2	2	2	0	0	2	0	2	0	0	2	2	2	0	2	0	2	0	2	2	2	2	2	2	2	0	0	2	0	0	2	0	0
	wsnp_Ex_c3258_6004611	1A	0	38.6	2	0	0	2	2	0	2	0	0	0	0	2	2	2	2	0	0	2	0	2	0	0	2	2	2	0	2	0	2	0	2	2	2	2	2	2	2	0	0	2	0	0	2	-1	0
	wsnp_Ex_c43228_49605281	1A	0	38.6	2	0	0	2	2	0	2	0	0	0	0	2	2	2	2	0	0	2	0	2	0	0	2	2	2	0	2	0	2	0	2	2	2	2	2	2	2	0	0	2	0	0	2	0	0
	wsnp_Ex_rep_c68493_67320068	1A	0	38.6	2	0	0	2	2	0	2	0	0	0	0	2	2	2	2	0	0	2	0	2	0	0	2	2	2	0	2	0	2	0	2	2	2	2	2	2	2	0	0	2	0	0	2	0	0
	wsnp_Ex_c1845_3472790	1A	0.2	38.8	2	0	0	0	2	0	2	0	0	0	0	2	2	2	2	0	0	2	0	2	0	0	2	2	2	0	2	0	2	0	2	2	2	2	2	2	2	0	0	2	0	0	2	-1	0
	wsnp_JG_c3720_1558699	1A	0.4	39.2	2	0	0	0	2	0	2	0	0	-1	0	2	2	2	2	0	0	2	0	2	0	0	2	2	2	0	2	0	2	0	2	2	2	2	2	2	2	0	0	2	0	0	2	0	0
	wsnp_Ex_c9722_16062937	1A	0.6	39.8	2	0	0	2	2	0	2	0	0	-1	0	2	2	2	2	0	0	2	0	2	0	0	2	2	2	0	2	0	2	0	2	2	2	2	2	2	2	0	0	2	0	0	2	0	2
	wsnp_Ku_c33917_43336069	1A	0.6	40.4	2	0	0	2	2	0	2	0	0	-1	0	2	2	2	2	0	0	2	0	2	0	0	2	2	2	0	2	0	2	0	2	2	2	2	2	2	2	0	0	2	2	0	2	0	2
	wsnp_Ku_c33917_43336035	1A	0	40.4	2	0	0	2	2	0	2	0	0	0	0	2	2	2	2	0	0	2	0	2	0	0	2	2	2	0	2	0	2	0	2	2	2	2	2	2	2	0	0	2	2	0	2	0	2
	1AD_wsnp_BG263358A_Ta_2_1	1A	0.9	41.3	2	0	0	2	2	0	2	0	0	0	0	2	2	2	2	0	0	2	0	2	0	0	2	2	2	0	2	0	2	0	2	2	2	2	2	2	2	0	0	2	2	0	2	0	0
	1AD_wsnp_BG263358A_Ta_2_3	1A	0	41.3	2	0	0	2	2	0	2	0	0	0	0	2	2	2	2	0	0	2	0	2	0	0	2	2	2	0	2	0	2	0	2	2	2	2	2	2	2	0	0	2	2	0	2	0	0
Group 2	Xcau67	1B	0	0	2	0	2	2	0	2	0	2	0	2	2	2	2	2	2	2	-1	2	2	2	2	2	2	2	2	2	2	-1	0	2	2	0	2	2	2	2	2	2	0	2	2	2	2	2	0
	Xcau39	1B	6.1	6.1	2	0	2	2	2	2	2	2	0	2	2	2	2	2	2	2	2	2	2	2	-1	2	2	2	2	2	2	-1	0	2	2	0	2	2	2	2	2	2	2	2	2	2	2	2	0
	1BD_wsnp_BE637971B_Ta_1_20	1B	4.9	11	2	0	2	0	0	2	2	2	0	0	2	2	2	2	2	2	2	2	2	2	0	2	2	2	2	2	2	2	0	2	2	0	2	2	2	2	2	2	2	2	2	2	2	2	0
	wsnp_Ex_c20975_30093113	1B	1.3	12.3	2	0	2	-1	0	2	2	2	0	2	2	2	2	2	2	2	2	2	2	2	2	2	2	2	2	2	2	2	0	2	2	0	2	2	2	2	2	2	2	2	2	2	2	2	0
	wsnp_Ex_c11976_19193550	1B	0	12.3	2	0	2	-1	0	2	2	2	0	2	2	2	2	2	2	2	2	2	2	2	2	2	2	2	2	2	2	2	0	2	2	0	2	2	2	2	2	2	2	2	2	2	2	2	0
	wsnp_Ku_c28164_38103270	1B	0	12.3	2	0	2	-1	0	2	2	2	0	2	2	2	2	2	2	2	2	2	2	2	2	2	2	2	2	2	2	2	0	2	2	0	2	2	2	2	2	2	2	2	2	2	2	2	0
	wsnp_Ku_c8592_14575931	1B	0	12.3	2	0	2	-1	0	2	2	2	0	2	2	2	2	2	2	2	2	2	2	2	2	2	2	2	2	2	2	2	0	2	2	0	2	2	2	2	2	2	2	2	2	2	2	2	0
	wsnp_Ex_c27136_36355033	1B	0	12.3	2	0	2	2	0	2	2	2	0	2	2	2	2	2	2	2	2	2	2	2	2	2	2	2	2	2	2	2	0	2	2	0	2	2	2	2	2	2	2	2	2	2	2	2	0
	wsnp_Ex_c7705_13139890	1B	0	12.3	2	0	2	-1	0	2	2	2	0	2	2	2	2	2	2	2	2	2	2	2	2	2	2	2	2	2	2	2	0	2	2	0	2	2	2	2	2	2	-1	2	2	2	2	2	0
	wsnp_Ex_rep_c67198_65702998	1B	0	12.3	2	0	2	-1	0	2	2	2	0	2	2	2	2	2	2	2	2	2	2	2	2	2	2	2	2	2	2	2	0	2	2	0	2	2	2	2	2	2	2	2	2	2	2	2	0
	wsnp_JD_c2805_3748370	1B	0	12.3	2	0	2	0	0	2	0	2	0	2	2	2	2	2	2	2	2	2	2	2	2	2	2	2	2	2	2	2	0	2	2	0	2	2	2	2	2	2	-1	2	2	2	2	2	0
	wsnp_Ku_c16938_25916260	1B	0	12.3	2	0	2	2	0	2	2	2	0	2	2	2	2	2	2	2	2	2	2	2	2	2	2	2	2	2	2	2	0	2	2	0	2	2	2	2	2	2	2	2	2	2	2	2	0
	wsnp_Ra_c5485_9703900	1B	0	12.3	2	0	2	2	0	2	2	2	0	2	2	2	2	2	2	2	2	2	2	2	2	2	2	2	2	2	2	2	0	2	2	0	2	2	2	2	2	2	2	2	2	2	2	2	0
	wsnp_Ku_c17177_26216230	1B	0	12.3	2	0	2	-1	0	2	2	2	0	2	2	2	2	2	2	2	2	2	2	2	2	2	2	2	2	2	2	2	0	2	2	0	2	2	2	2	2	2	2	2	2	2	2	2	0
	wsnp_Ex_c51156_55193734	1B	0	12.3	2	0	2	-1	0	2	2	2	0	2	2	2	2	2	2	2	2	2	2	2	2	2	2	2	2	2	2	2	0	2	2	0	2	2	2	2	2	2	-1	2	2	2	2	2	0
	wsnp_Ku_c16938_25916279	1B	0	12.3	2	0	2	-1	0	2	2	2	0	2	2	2	2	2	2	2	2	2	2	2	2	2	2	2	2	2	2	2	0	2	2	0	2	2	2	2	2	2	-1	2	2	2	2	2	0
	wsnp_Ex_c18733_27607958	1B	0	12.3	2	0	2	2	0	2	2	2	0	2	2	2	2	2	2	2	2	2	2	2	2	2	2	2	2	2	2	2	0	2	2	0	2	2	2	2	2	2	2	2	2	2	2	2	0
	wsnp_Ex_c16581_25100502	1B	0.8	13.1	2	0	2	-1	0	2	2	2	0	2	2	2	2	2	2	2	2	2	2	2	2	2	2	2	2	2	2	2	0	2	2	0	2	2	2	2	2	2	-1	2	2	2	2	2	0
	wsnp_Ex_c31983_40709866	1B	0	13.1	2	0	2	0	0	2	0	2	0	0	2	2	2	2	2	2	2	2	2	2	2	2	2	2	2	2	2	2	0	2	2	0	2	2	2	2	2	2	0	2	2	-1	2	2	0
	wsnp_Ex_c12063_19310114	1B	0	13.1	2	0	2	0	0	2	2	2	0	-1	2	2	2	2	2	2	2	2	2	-1	2	2	2	2	2	2	2	2	0	2	2	0	2	2	2	2	2	2	-1	2	2	2	2	2	0
	wsnp_Ku_rep_c101863_88951284	1B	0	13.1	2	0	2	-1	0	2	2	2	0	2	2	2	2	2	2	2	2	2	2	2	2	2	2	2	2	2	2	2	0	2	2	0	2	2	2	2	2	2	2	2	2	2	2	2	0
	wsnp_Ex_c66106_64268316	1B	0	13.1	2	0	2	0	0	2	0	2	0	2	2	2	2	2	2	2	2	2	2	2	2	2	2	2	2	2	2	2	0	2	2	0	2	2	2	2	2	2	-1	2	2	2	2	2	0
	wsnp_JD_rep_c49359_33578909	1B	0	13.1	2	0	2	2	0	2	2	2	0	2	2	2	2	2	2	2	2	2	2	2	2	2	2	2	2	2	2	2	0	2	2	0	2	2	2	2	2	2	2	2	2	2	2	2	0
	wsnp_Ex_c43586_49862663	1B	0	13.1	2	0	2	2	0	2	-1	2	0	2	2	2	2	2	2	2	2	2	2	2	2	2	2	2	2	2	2	2	0	2	2	0	2	2	2	2	2	2	2	2	2	2	2	2	0
	wsnp_Ex_c39661_46902689	1B	0	13.1	2	0	2	2	0	2	0	2	0	2	2	2	2	2	2	2	2	2	2	2	2	2	2	2	2	2	2	2	0	2	2	0	2	2	2	2	2	2	2	2	2	2	2	2	0
	wsnp_Ex_rep_c105244_89727546	1B	0	13.1	2	0	2	2	0	2	0	2	0	2	2	2	2	2	2	2	2	2	2	2	2	2	2	2	2	2	2	2	0	2	2	0	2	2	2	2	2	2	2	2	2	2	2	2	0
	wsnp_Ku_c11955_19422034	1B	0	13.1	2	0	2	-1	0	2	2	2	0	2	2	2	2	2	2	2	2	2	2	2	2	2	2	2	2	2	2	2	0	2	2	0	2	2	2	2	2	2	2	2	2	2	2	2	0
	wsnp_CAP8_c4576_2228073	1B	0	13.1	2	0	2	-1	0	2	2	2	0	2	2	2	2	2	2	2	2	2	2	2	2	2	2	2	2	2	2	2	0	2	2	0	2	2	2	2	2	2	-1	2	2	2	2	2	0
	wsnp_Ku_rep_c71900_71624324	1B	0	13.1	2	0	2	2	0	2	2	2	0	2	2	2	2	2	2	2	2	2	2	2	2	2	2	2	2	2	2	2	0	2	2	0	2	2	2	2	2	2	2	2	2	2	2	2	0
	wsnp_Ex_c24176_33424905	1B	0	13.1	2	0	2	-1	0	2	2	2	0	2	2	2	2	2	2	2	2	2	2	2	2	2	2	2	2	2	2	2	0	2	2	0	2	2	2	2	2	2	-1	2	2	2	2	2	0
	wsnp_Ku_c14842_23275194	1B	0	13.1	2	0	2	-1	0	2	2	2	0	2	2	2	2	2	2	2	2	2	2	2	2	2	2	2	2	2	2	2	0	2	2	0	2	2	2	2	2	2	2	2	2	2	2	2	0
	wsnp_RFL_Contig295_2803175	1B	0	13.1	2	0	2	-1	0	2	0	2	0	2	2	2	2	2	2	2	2	2	2	2	2	2	2	2	2	2	2	2	0	2	2	0	2	2	2	2	2	2	2	2	2	2	2	2	0
	wsnp_CAP12_c55_32598	1B	0	13.1	2	0	2	2	0	2	0	2	0	2	2	2	2	2	2	2	2	2	2	2	2	2	2	2	2	2	2	2	0	2	2	0	2	2	2	2	2	2	2	2	2	2	2	2	0
	wsnp_Ex_c9872_16271161	1B	0	13.1	2	0	2	2	0	2	0	2	0	2	2	2	2	2	2	2	2	2	2	2	2	2	2	2	2	2	2	2	0	2	2	0	2	2	2	2	2	2	2	2	2	2	2	2	0
	wsnp_Ex_c5780_10154132	1B	0	13.1	2	0	2	-1	0	2	0	2	0	2	2	2	2	2	2	2	2	2	2	2	2	2	2	2	2	2	2	2	0	2	2	0	2	2	2	2	2	2	2	2	2	2	2	2	0
	wsnp_Ex_rep_c70593_69508988	1B	0	13.1	2	0	2	-1	0	2	0	2	0	2	2	2	2	2	2	2	2	2	2	2	2	2	2	2	2	2	2	2	0	2	2	0	2	2	2	2	2	2	-1	2	2	2	2	2	0
	wsnp_JD_c5757_6915127	1B	0	13.1	2	0	2	-1	0	2	0	2	0	2	2	2	2	2	2	2	2	2	2	2	2	2	2	2	2	2	2	2	0	2	2	0	2	2	2	2	2	2	2	2	2	2	2	2	0
	wsnp_CAP11_c3968_1874257	1B	0	13.1	2	0	2	2	0	2	2	2	0	2	2	2	2	2	2	2	2	2	2	2	2	2	2	2	2	2	2	2	0	2	2	0	2	2	2	2	2	2	2	2	2	2	2	2	0
	wsnp_Ex_c2181_4089639	1B	0	13.1	2	0	2	0	0	2	0	2	0	2	2	2	2	2	2	2	2	2	2	2	2	2	2	2	2	2	2	2	0	2	2	0	2	2	2	2	2	2	0	2	2	2	2	2	0
	wsnp_Ex_c15188_23387754	1B	0	13.1	2	0	2	2	0	2	2	2	0	-1	2	2	2	2	2	2	2	2	2	2	2	2	2	2	2	2	2	2	0	2	2	0	2	2	2	2	2	2	2	2	2	2	2	2	0
	wsnp_RFL_Contig1952_1128597	1B	0	13.1	2	0	2	-1	0	2	2	2	0	2	2	2	2	2	2	2	2	2	2	2	2	2	2	2	2	2	2	2	0	2	2	0	2	2	2	2	2	2	-1	2	2	2	2	2	0
	wsnp_JD_rep_c62985_40164465	1B	0	13.1	2	0	2	-1	0	2	2	2	0	2	2	2	2	2	2	2	2	2	2	2	2	2	2	2	2	2	2	2	0	2	2	0	2	2	2	2	2	2	-1	2	2	2	2	2	0
	wsnp_Ku_c11896_19337444	1B	0	13.1	2	0	2	2	0	2	-1	2	0	2	2	2	2	2	2	2	2	2	2	2	2	2	2	2	2	2	2	2	0	2	2	0	2	2	2	2	2	2	2	2	2	2	2	2	0
	wsnp_JD_c626_945114	1B	0	13.1	2	0	2	-1	0	2	2	2	0	2	2	2	2	2	2	2	2	2	2	2	2	2	2	2	2	2	2	2	0	2	2	0	2	2	2	2	2	2	2	2	2	2	2	2	0
	wsnp_Ra_c13316_21100830	1B	0	13.1	2	0	2	2	0	2	-1	2	0	2	2	2	2	2	2	2	2	2	2	2	2	2	2	2	2	2	2	2	0	2	2	0	2	2	2	2	2	2	2	2	2	2	2	2	0
	wsnp_Ex_c2117_3976893	1B	0	13.1	2	0	2	-1	0	2	2	2	0	2	2	2	2	2	2	2	2	2	2	2	2	2	2	2	2	2	2	2	0	2	2	0	2	2	2	2	2	2	2	2	2	2	2	2	0
	wsnp_Ex_c8052_13645549	1B	0.4	13.5	2	0	2	2	0	2	2	2	0	2	2	2	2	2	2	2	2	2	2	2	2	2	2	2	2	2	2	2	0	2	2	0	2	2	2	2	2	2	2	2	2	2	2	2	2
	wsnp_Ku_c11987_19473555	1B	0	13.5	2	0	2	0	0	2	2	2	0	2	2	2	2	2	2	2	2	2	2	2	2	2	2	2	2	2	2	2	0	2	2	0	2	2	2	2	2	2	2	2	2	2	2	2	-1
	wsnp_Ex_c12012_19240943	1B	0	13.5	2	0	2	-1	0	2	-1	2	0	2	2	2	2	2	2	2	2	2	2	2	2	2	2	2	2	2	2	2	0	2	2	0	2	2	2	2	2	2	2	2	2	2	2	2	0
	Xcfd75	1B	0.9	14.4	2	0	2	2	0	2	2	2	0	2	2	2	2	2	2	2	2	2	2	2	2	2	2	2	2	2	2	2	2	2	2	0	2	2	2	2	2	2	2	2	2	2	2	2	2
	Xcfd65	1B	0.5	14.9	2	0	2	2	0	2	2	2	0	-1	2	2	2	2	2	2	2	2	2	2	2	2	2	2	2	2	2	2	-1	2	-1	0	2	2	2	2	2	2	2	2	2	2	2	2	2
	wsnp_Ex_rep_c69266_68192954	1B	0.5	15.4	2	0	2	-1	0	2	-1	2	0	2	2	2	2	2	2	2	2	2	2	2	2	2	2	2	2	2	2	2	0	2	2	0	2	2	2	2	2	2	-1	2	2	2	2	2	2
	wsnp_Ex_c14_27570	1B	0.3	15.7	2	0	2	2	0	2	0	2	0	2	2	2	2	2	2	2	2	2	2	2	2	2	2	2	2	2	2	2	0	2	2	0	2	2	2	2	2	2	2	2	2	2	2	2	2
	wsnp_Ex_c11177_18096010	1B	0	15.7	2	0	2	-1	0	2	0	2	0	2	2	2	2	2	2	2	2	2	2	2	2	2	2	2	2	2	2	2	0	2	2	0	2	2	2	2	2	2	-1	2	2	2	2	2	2
	wsnp_Ku_c62848_63784645	1B	0	15.7	2	0	2	-1	0	2	2	2	0	2	2	2	2	2	2	2	2	2	2	2	2	2	2	2	2	2	2	2	0	2	2	0	2	2	2	2	2	2	2	2	2	2	2	2	2
	wsnp_RFL_Contig2449_2013497	1B	0	15.7	2	0	2	-1	0	2	2	2	0	2	2	2	2	2	2	2	2	2	2	2	2	2	2	2	2	2	2	2	0	2	2	0	2	2	2	2	2	2	2	2	2	2	2	2	2
	wsnp_Ex_rep_c70284_69228305	1B	0	15.7	2	0	2	-1	0	2	2	2	0	2	2	2	2	2	2	2	2	2	2	2	2	2	2	2	2	2	2	2	0	2	2	0	2	2	2	2	2	2	-1	2	2	2	2	2	2
	wsnp_Ex_rep_c69266_68192766	1B	0.9	16.6	2	0	2	-1	0	2	0	2	0	2	2	2	2	2	2	2	2	2	2	2	2	2	2	2	2	2	2	2	0	2	2	0	2	2	2	2	2	2	-1	2	2	2	2	2	0
	wsnp_Ex_c18107_26909127	1B	0	16.6	2	0	2	0	0	2	2	2	0	2	2	2	2	2	2	2	2	2	2	2	2	2	2	2	2	2	2	2	0	2	2	0	2	2	-1	2	2	2	2	2	2	2	2	2	0
	wsnp_JD_c4444_5575748	1B	0	16.6	2	0	2	-1	0	2	0	2	0	2	2	2	2	2	2	2	2	2	2	2	2	2	2	2	2	2	2	2	0	2	2	0	2	2	2	2	2	2	-1	2	2	2	2	2	0
	wsnp_Ex_c6974_12025571	1B	0	16.6	2	0	2	0	0	2	0	2	0	2	2	2	2	2	2	2	2	2	2	2	2	2	2	2	2	2	2	2	0	2	2	0	2	2	2	2	2	2	-1	2	2	2	2	2	0
	wsnp_RFL_Contig2794_2564017	1B	0	16.6	2	0	2	-1	0	2	0	2	0	2	2	2	2	2	2	2	2	2	2	2	2	2	2	2	2	2	2	2	0	2	2	0	2	2	2	2	2	2	-1	2	2	2	2	2	0
	wsnp_BE497109B_Ta_2_5	1B	0	16.6	2	0	2	2	0	2	2	2	0	2	2	2	2	2	2	2	2	2	2	2	2	2	2	2	2	2	2	2	0	2	2	0	2	2	2	2	2	2	2	2	2	2	2	2	0
	wsnp_Ex_c14832_22953512	1B	0	16.6	2	0	2	0	0	2	2	2	0	-1	2	2	2	2	2	2	2	2	2	2	2	2	2	2	2	2	2	2	0	2	2	0	2	2	2	2	2	2	-1	2	2	2	2	2	0
	wsnp_RFL_Contig373_3974834	1B	0	16.6	2	0	2	-1	0	2	0	2	0	2	2	2	2	2	2	2	2	2	2	2	2	2	2	2	2	2	2	2	0	2	2	0	2	2	2	2	2	2	-1	2	2	2	2	2	0
	wsnp_Ex_c10869_17671164	1B	0	16.6	2	0	2	0	0	2	0	2	0	2	2	2	2	2	2	2	2	2	2	2	2	2	2	2	2	2	2	2	0	2	2	0	2	2	2	2	2	2	2	2	2	2	2	2	0
	wsnp_Ex_c1493_2860766	1B	0	16.6	2	0	2	0	0	2	0	2	0	2	2	2	2	2	2	2	2	2	2	2	2	2	2	2	2	2	2	2	0	2	2	0	2	2	2	2	2	2	-1	2	2	2	2	2	0
	wsnp_Ex_rep_c66980_65419811	1B	0	16.6	2	0	2	0	0	2	-1	2	0	2	2	2	2	2	2	2	2	2	2	2	2	2	2	2	2	2	2	2	0	2	2	0	2	2	2	2	2	2	0	2	2	2	2	2	0
	wsnp_Ex_c6417_11155739	1B	0	16.6	2	0	2	0	0	2	2	2	0	-1	2	2	2	2	2	2	2	2	2	2	2	2	2	2	2	2	2	2	0	2	2	0	2	2	2	2	2	2	2	2	2	2	2	2	0
	wsnp_Ku_c52464_57427549	1B	0	16.6	2	0	2	0	0	2	2	2	0	0	2	2	2	2	2	2	2	2	2	2	2	2	2	2	2	2	2	2	0	2	2	0	2	2	2	2	2	2	2	2	2	2	2	2	0
	wsnp_Ex_c1493_2862065	1B	0.4	17	2	0	2	0	0	2	0	2	0	0	2	2	2	2	2	2	2	2	2	2	2	2	2	2	2	2	2	2	0	2	2	0	2	2	2	2	2	2	0	2	2	2	2	2	0
	wsnp_Ex_c10783_17555091	1B	0	17	2	0	2	-1	0	2	0	2	0	0	2	2	2	2	2	2	2	2	2	2	2	2	2	2	2	2	2	2	0	2	2	0	2	2	2	2	2	2	2	2	2	2	2	2	0
	Xcfd21	1B	1.4	18.4	2	0	2	0	0	2	0	0	0	2	2	2	2	2	2	2	2	2	2	2	2	2	2	2	2	2	2	2	0	2	2	0	2	2	2	-1	2	2	0	2	2	2	2	2	0
	Xgwm122	1B	2.9	21.3	2	0	2	0	0	2	0	0	0	2	2	2	2	2	2	2	2	2	0	2	2	2	2	2	2	2	2	2	0	2	2	0	2	2	2	2	2	2	0	2	0	0	2	2	0
	wsnp_Ex_rep_c67665_66326492	1B	4.4	25.7	2	0	2	-1	0	2	0	2	0	2	2	2	2	2	2	2	2	2	2	2	2	2	2	2	2	2	2	2	0	2	2	0	2	2	2	2	2	2	-1	2	2	2	2	2	0
	wsnp_RFL_Contig4726_5654774	1B	2.8	28.5	2	0	2	-1	0	2	0	2	0	2	2	2	2	2	2	2	2	2	2	2	2	2	2	2	2	2	2	2	0	2	2	0	2	2	2	2	2	2	2	0	2	2	2	2	2
	wsnp_JD_rep_c49357_33576509	1B	0	28.5	2	0	2	-1	0	2	2	2	0	2	2	2	2	2	2	2	2	2	2	2	2	2	2	2	2	2	2	2	0	2	2	0	2	2	2	2	2	2	2	0	2	2	2	2	2
	wsnp_Ra_c49942_54740532	1B	0	28.5	2	0	2	-1	0	2	0	2	0	2	2	2	2	2	2	2	2	2	2	2	2	2	2	2	2	2	2	2	0	2	2	0	2	2	2	2	2	2	2	0	2	2	2	2	2
	1ABD_wsnp_be443797B_Ta_2_1	1B	0.4	28.9	2	0	2	-1	0	2	0	2	0	2	2	2	2	2	2	2	2	2	2	2	2	2	2	2	2	2	2	2	0	2	2	0	2	2	2	2	2	2	-1	0	2	2	2	2	2
	wsnp_Ex_c26419_35667216	1B	0	28.9	2	0	2	-1	0	2	0	2	0	2	2	2	2	2	2	2	2	2	2	2	2	2	2	2	2	2	2	2	0	2	2	0	2	2	2	2	2	2	-1	0	2	2	2	2	2
	wsnp_Ex_rep_c66802_65172754	1B	0	28.9	2	0	2	-1	0	2	0	2	0	2	2	2	2	2	2	2	2	2	2	2	2	2	2	2	2	2	2	2	0	2	2	0	2	2	2	2	2	2	-1	0	2	2	2	2	2
	wsnp_Ex_c30805_39678077	1B	0	28.9	2	0	2	-1	0	2	2	2	0	2	2	2	2	2	2	2	2	2	2	2	2	2	2	2	2	2	2	2	0	2	2	0	2	2	2	2	2	2	2	0	2	2	2	2	2
	wsnp_Ku_c66585_65967792	1B	0	28.9	2	0	2	2	0	2	2	2	0	2	2	2	2	2	2	2	2	2	2	2	2	2	2	2	2	2	2	2	0	2	2	0	2	2	2	2	2	2	2	0	2	2	2	2	2
	wsnp_Ex_c6022_10552811	1B	0	28.9	2	0	2	-1	0	2	0	2	0	2	2	2	2	2	2	2	2	2	2	2	2	2	2	2	2	2	2	2	0	2	2	0	2	2	2	2	2	2	-1	0	2	2	2	2	2
	wsnp_Ku_c9014_15193623	1B	0	28.9	2	0	2	-1	0	2	0	2	0	2	2	2	2	2	2	2	2	2	2	2	2	2	2	2	2	2	2	2	0	2	2	0	2	2	2	2	2	2	2	0	2	2	2	2	2
	wsnp_Ku_c16117_24917524	1B	0	28.9	2	0	2	-1	0	2	0	2	0	2	2	2	2	2	2	2	2	2	2	2	2	2	2	2	2	2	2	2	0	2	2	0	2	2	2	2	2	2	-1	0	2	2	2	2	2
	wsnp_Ex_c15934_24341135	1B	0	28.9	2	0	2	-1	0	2	0	2	0	2	2	2	2	2	2	2	2	2	2	2	2	2	2	2	2	2	2	2	0	2	2	0	2	2	2	2	2	2	2	0	2	2	2	2	2
	wsnp_Ex_rep_c68573_67416138	1B	0	28.9	2	0	2	-1	0	2	2	2	0	2	2	2	2	2	2	2	2	2	2	2	2	2	2	2	2	2	2	2	0	2	2	0	2	2	2	2	2	2	2	0	2	2	2	2	2
	1ABD_wsnp_BE403956B_Ta_2_3	1B	1.5	30.4	2	0	2	-1	0	2	2	2	0	2	2	2	2	2	2	2	2	2	2	2	2	2	2	2	2	2	2	2	0	2	2	0	2	2	2	2	2	2	-1	0	2	2	2	2	2
	1BD_wsnp_BE442716B_Ta_2_1	1B	0.4	30.8	2	0	2	-1	0	2	0	2	0	2	2	2	2	2	2	2	2	2	2	2	2	2	2	2	2	2	2	2	0	2	2	0	2	2	2	2	2	2	-1	0	2	2	2	2	2
	1ABD_wsnp_BE591501B_Ta_2_1	1B	0	30.8	2	0	2	-1	0	2	-1	2	0	2	2	2	2	2	2	2	2	2	2	2	2	2	2	2	2	2	2	2	0	2	2	0	2	2	2	2	2	2	-1	0	2	-1	2	2	2
	wsnp_Ex_c852_1657319	1B	1.3	32.1	2	0	2	0	0	2	0	2	0	2	2	2	2	2	2	2	2	2	2	2	2	2	2	2	2	2	2	2	0	2	2	0	2	2	2	2	2	2	-1	0	2	2	0	2	2
	wsnp_Ex_rep_c69986_68942866	1B	0	32.1	2	0	2	0	0	2	2	2	0	2	2	2	2	2	2	2	2	2	2	2	2	2	2	2	2	2	2	2	0	2	2	0	2	2	2	2	2	2	2	0	2	2	0	2	2
	wsnp_Ex_rep_c69986_68942834	1B	0	32.1	2	0	2	0	0	2	2	2	0	2	2	2	2	2	2	2	2	2	2	2	2	2	2	2	2	2	2	2	0	2	2	0	2	2	2	2	2	2	2	0	2	2	0	2	2
	wsnp_Ku_c4951_8856170	1B	0.4	32.5	2	0	2	0	0	2	-1	2	0	2	2	2	2	2	2	2	2	2	2	2	2	2	2	2	2	2	2	2	0	2	2	0	2	2	2	2	2	2	2	0	2	2	0	2	0
	wsnp_Ra_c8484_14372772	1B	0	32.5	2	0	2	0	0	2	2	2	0	2	2	2	2	2	2	2	2	2	2	2	2	2	2	2	2	2	2	2	0	2	2	0	2	2	2	2	2	2	2	0	2	2	0	2	0
	wsnp_JD_c4485_5618761	1B	0	32.5	2	0	2	0	0	2	-1	2	0	2	2	2	2	2	2	2	2	2	2	2	2	2	2	2	2	2	2	2	0	2	2	0	2	2	2	2	2	2	-1	0	2	2	0	2	0
	wsnp_Ex_rep_c67036_65492436	1B	0	32.5	2	0	2	0	0	2	2	2	0	2	2	2	2	2	2	2	2	2	2	2	2	2	2	2	2	2	2	2	0	2	2	0	2	2	2	2	2	2	2	0	2	2	0	2	0
	wsnp_Ex_c8865_14815305	1B	0	32.5	2	0	2	-1	0	2	0	2	0	2	2	2	2	2	2	2	2	2	2	2	2	2	2	2	2	2	2	2	0	2	2	0	2	2	2	2	2	2	-1	0	2	2	0	-1	0
	wsnp_Ex_c17452_26163465	1B	0	32.5	2	0	2	0	0	2	2	2	0	2	2	2	2	2	2	2	2	2	2	2	2	2	2	2	2	2	2	2	0	2	2	0	2	2	2	2	2	2	-1	0	2	2	0	2	0
	wsnp_Ra_c8484_14372815	1B	0	32.5	2	0	2	0	0	2	2	2	0	2	2	2	2	2	2	2	2	2	2	2	2	2	2	2	2	2	2	2	0	2	2	0	2	2	2	2	2	2	2	0	2	2	0	2	-1
	wsnp_Ku_c24323_34285350	1B	1	33.5	2	0	2	0	0	2	0	2	0	2	2	2	2	2	2	2	2	2	2	2	2	2	2	2	2	2	2	2	0	2	2	2	2	2	2	2	2	2	2	0	2	2	0	2	0
	wsnp_Ku_c20139_29729256	1B	0	33.5	2	0	2	0	0	2	2	2	0	2	2	2	2	2	2	2	2	2	2	2	2	2	2	2	2	2	2	2	0	2	2	2	2	2	2	2	2	2	2	0	2	2	0	2	0
	wsnp_JD_c4641_5774711	1B	0.6	34.1	2	0	2	0	0	2	0	2	0	2	2	2	2	2	2	2	2	2	2	2	2	2	2	2	2	2	2	2	0	2	2	2	2	2	2	2	2	2	-1	0	2	2	0	-1	2
	wsnp_CAP11_rep_c8576_3700031	1B	0	34.1	2	0	2	0	0	2	-1	2	0	2	2	2	2	2	2	2	2	2	2	2	2	2	2	2	2	2	2	2	0	2	2	2	2	2	2	2	2	2	-1	0	2	2	0	2	2
	wsnp_Ex_c5388_9526777	1B	0	34.1	2	0	2	0	0	2	-1	2	0	2	2	2	2	2	2	2	2	2	2	2	2	2	2	2	2	2	2	2	0	2	-1	2	2	2	2	2	2	2	-1	0	2	-1	0	-1	2
	wsnp_Ex_c5388_9527189	1B	0	34.1	2	0	2	0	0	2	2	2	0	2	2	2	2	2	2	2	2	2	2	2	2	2	2	2	2	2	2	2	0	2	2	2	2	2	2	2	2	2	2	0	2	2	0	2	2
	wsnp_CAP7_c940_480745	1B	0.4	34.5	2	0	2	0	0	2	-1	2	0	2	2	2	2	2	2	2	2	2	2	2	2	2	2	2	2	2	2	2	0	2	2	-1	2	2	2	2	2	2	2	0	2	2	0	2	2
	wsnp_Ex_c2025_3799847	1B	0	34.5	2	0	2	0	0	2	2	2	0	2	2	2	2	2	2	2	2	2	2	2	2	2	2	2	2	2	2	2	0	2	2	0	2	2	2	2	2	2	-1	0	2	2	0	-1	2
	wsnp_Ra_c2027_3943817	1B	0	34.5	2	0	2	0	0	2	-1	2	0	2	2	2	2	2	2	2	2	2	2	2	2	2	2	2	2	2	2	2	0	2	2	0	2	2	2	2	2	2	2	0	2	2	0	2	2
	wsnp_Ku_c9971_16598986	1B	0	34.5	2	0	2	0	0	2	0	2	0	2	2	2	2	2	2	2	2	2	2	2	2	2	2	2	2	-1	2	2	0	2	2	0	2	2	2	2	2	2	2	0	2	2	0	2	2
	wsnp_Ra_c2027_3945713	1B	0	34.5	2	0	2	0	0	2	0	2	0	2	2	2	2	2	2	2	2	2	2	2	2	2	2	2	2	2	2	2	0	2	2	0	2	2	2	2	2	2	2	0	2	2	0	2	2
	wsnp_Ra_c2027_3945764	1B	0	34.5	2	0	2	0	0	2	0	2	0	2	2	2	2	2	2	2	2	2	2	2	2	2	2	2	2	2	2	2	0	2	2	0	2	2	2	2	2	2	-1	0	2	2	0	2	2
	wsnp_Ex_c34966_43196962	1B	0	34.5	2	0	2	0	0	2	0	2	0	2	2	2	2	2	2	2	2	2	2	2	2	2	2	2	2	2	2	2	0	2	2	0	2	2	2	2	2	2	2	0	2	2	0	2	2
	wsnp_Ex_rep_c68712_67571580	1B	0	34.5	2	0	2	0	0	2	0	2	0	2	2	2	2	2	2	2	2	2	2	2	2	2	2	2	2	2	2	2	0	2	2	0	2	2	2	2	2	2	-1	0	2	2	0	2	2
	wsnp_Ra_c2027_3943938	1B	0	34.5	2	0	2	0	0	2	-1	2	0	2	2	2	2	2	2	2	2	2	2	2	2	2	2	2	2	2	2	2	0	2	2	0	2	2	2	2	2	2	-1	0	2	2	0	2	2
	wsnp_Ex_c3681_6715277	1B	0	34.5	2	0	2	0	0	2	2	2	0	2	2	2	2	2	2	2	2	2	2	2	2	2	2	2	2	2	2	2	0	2	2	0	2	2	2	2	2	2	-1	0	2	2	0	2	2
	wsnp_Ex_c3681_6716255	1B	0	34.5	2	0	2	0	0	2	2	2	0	2	2	2	2	2	2	2	2	2	2	2	2	2	2	2	2	2	2	2	0	2	2	0	2	2	2	2	2	2	-1	0	2	2	0	-1	2
	wsnp_Ra_c12888_20519578	1B	0.2	34.7	2	0	2	0	0	2	0	2	0	2	2	2	2	2	2	2	2	2	2	2	2	2	2	2	2	2	2	2	0	2	2	2	2	2	2	2	2	2	2	0	2	2	0	2	2
	wsnp_Ex_c6611_11452297	1B	1.4	36.1	2	0	2	0	0	2	-1	2	0	2	0	2	2	2	2	2	2	2	2	2	2	2	2	2	2	2	2	2	0	2	2	2	2	2	2	2	2	2	-1	0	2	2	0	2	2
	wsnp_Ku_c39862_48205590	1B	0	36.1	2	0	2	0	0	2	0	2	0	2	0	2	2	2	2	2	2	2	2	2	2	2	2	2	2	2	2	2	0	2	2	2	2	2	2	2	2	2	-1	0	2	2	0	2	2
	wsnp_Ex_c6611_11451949	1B	0	36.1	2	0	2	0	0	2	2	2	0	2	0	2	2	2	2	2	2	2	2	2	2	2	2	2	2	2	2	2	0	2	2	2	2	2	2	2	2	2	2	0	2	2	0	2	2
	wsnp_Ex_c30969_39821293	1B	0.2	36.3	2	0	2	0	0	2	0	2	0	2	0	2	2	2	2	2	2	2	2	2	2	2	2	2	2	2	2	2	0	2	2	2	2	2	2	2	2	2	-1	0	2	2	0	2	2
	wsnp_Ra_c11232_18256748	1B	1.4	37.7	2	0	2	0	0	2	-1	2	0	2	0	2	2	2	2	2	2	2	2	2	2	2	2	2	2	2	2	2	0	2	2	2	2	2	2	2	2	2	2	0	2	2	0	2	2
	wsnp_Ku_c33028_42580216	1B	0	37.7	2	0	2	0	0	2	0	2	0	2	0	2	2	2	2	2	2	2	2	2	2	2	2	2	2	2	2	2	0	2	2	2	2	2	2	2	2	2	2	0	2	2	0	2	2
	wsnp_Ra_c5088_9081927	1B	0	37.7	2	0	2	0	0	2	0	2	0	2	0	2	2	2	2	2	2	2	2	2	2	2	2	2	2	2	2	2	0	2	2	2	2	2	2	2	2	2	2	0	2	2	0	2	2
	wsnp_Ex_c53976_57027796	1B	0	37.7	2	0	2	0	0	2	0	2	0	2	0	2	2	2	2	2	2	2	2	2	2	2	2	2	2	2	2	2	0	2	2	2	2	2	2	2	2	2	2	0	2	2	0	2	2
	wsnp_Ex_c53976_57027635	1B	0	37.7	2	0	2	0	0	2	2	2	0	2	0	2	2	2	2	2	2	2	2	2	2	2	2	2	2	2	2	2	0	2	2	2	2	2	2	2	2	2	2	0	2	2	0	2	2
	wsnp_Ex_c34344_42677130	1B	1	38.7	2	0	2	0	0	2	-1	2	0	2	0	2	2	2	2	2	2	2	2	2	2	2	2	2	2	2	2	2	0	2	2	2	2	2	2	2	2	2	2	0	2	2	0	2	0
	wsnp_Ex_c17707_26454940	1B	0.8	39.5	2	0	2	0	0	2	-1	2	0	2	0	2	2	2	2	2	2	2	2	2	2	2	2	2	2	2	2	2	0	2	2	2	2	2	2	2	2	2	-1	0	2	2	0	2	-1
	1ABD_wsnp_BE495786B_Ta_2_1	1B	0	39.5	2	0	2	0	0	2	0	2	0	2	0	2	2	2	2	2	2	2	2	2	2	2	2	2	2	2	2	2	0	2	2	2	2	2	2	2	2	2	2	0	2	2	0	2	0
	wsnp_Ra_c19148_28288923	1B	0	39.5	2	0	2	0	0	2	0	2	0	2	0	2	2	2	2	2	2	2	2	2	2	2	2	2	2	2	2	2	0	2	2	2	2	2	2	2	2	2	-1	0	2	2	0	2	0
	1ABD_wsnp_BG313767B_Ta_2_1	1B	0	39.5	2	0	2	0	0	2	-1	2	0	2	0	2	2	2	2	2	2	2	2	2	2	2	2	2	2	2	2	2	0	2	2	2	2	2	2	2	2	2	-1	0	2	2	0	2	0
	wsnp_Ra_c29782_39115548	1B	0	39.5	2	0	2	0	0	2	-1	2	0	2	0	2	2	2	2	2	2	2	2	2	2	2	2	2	2	2	2	2	0	2	2	2	2	2	2	2	2	2	-1	0	2	2	0	2	0
	1ABD_wsnp_BF428726B_Ta_2_2	1B	0	39.5	2	0	2	0	0	2	-1	2	0	2	0	2	2	2	2	2	2	2	2	2	2	2	2	2	2	2	2	2	0	2	2	2	2	2	2	2	2	2	-1	0	2	2	0	2	0
	wsnp_Ex_c5679_9976893	1B	0	39.5	2	0	2	0	0	2	0	2	0	2	0	2	2	2	2	2	2	2	2	2	2	2	2	2	2	2	2	2	0	2	2	2	2	2	2	2	2	2	-1	0	2	2	0	2	0
	1ABD_wsnp_BE495786B_Ta_2_2	1B	0	39.5	2	0	2	0	0	2	-1	2	0	2	0	2	2	2	2	2	2	2	2	2	2	2	2	2	2	2	2	2	0	2	2	2	2	2	2	2	2	2	2	0	2	2	0	2	0
	wsnp_CAP11_rep_c4185_1977142	1B	4.5	44	2	0	2	0	0	0	0	2	0	2	0	2	2	2	2	2	2	2	2	2	2	2	2	2	2	2	2	2	0	2	2	2	2	2	2	2	2	2	-1	0	2	2	0	2	2
	wsnp_Ex_c7447_12751589	1B	0.4	44.4	2	0	2	-1	0	0	0	2	0	2	0	2	2	2	2	2	2	2	2	2	2	2	2	2	2	2	2	2	0	2	2	2	2	2	2	2	2	2	-1	0	2	2	0	2	2
	wsnp_Ex_c7447_12752449	1B	0	44.4	2	0	2	-1	0	0	-1	2	0	2	0	2	2	2	2	2	2	2	2	2	2	2	2	2	2	2	2	2	0	2	2	2	2	2	2	2	2	2	-1	0	2	2	0	2	2
	1ABD_wsnp_BG274294B_Ta_2_3	1B	0	44.4	2	0	2	-1	0	0	-1	2	0	2	0	2	2	2	2	2	2	2	2	2	2	2	2	2	2	2	2	2	0	2	2	2	2	2	2	2	2	2	-1	0	2	2	0	2	2
	1B_wsnp_BF485168B_Ta_2_1	1B	0.6	45	2	0	2	0	0	0	2	2	0	2	0	2	2	2	2	2	2	2	2	2	2	2	2	2	2	2	2	2	0	2	2	2	2	2	2	2	2	2	-1	0	2	2	0	2	2
	wsnp_Ex_c27644_36826484	1B	6.4	51.4	2	0	2	2	0	0	2	2	2	2	0	2	2	2	2	2	2	2	2	2	2	2	2	2	2	0	2	2	0	2	2	2	2	2	2	2	0	2	0	0	2	2	0	2	2
	wsnp_Ex_c6378_11086366	1B	0.8	52.2	2	0	2	2	0	0	2	2	2	2	0	2	2	2	2	2	2	2	2	2	2	2	2	2	2	0	2	2	0	2	2	2	2	2	2	2	0	2	0	0	2	2	0	2	0
	1ABD_wsnp_BG606986B_Ta_2_1	1B	1.7	53.9	2	0	2	2	0	0	2	2	2	2	0	2	2	2	2	2	2	2	2	2	2	2	2	2	2	0	2	2	0	2	2	0	2	2	2	2	0	2	0	0	2	2	0	2	0
	wsnp_CAP8_c2023_1110474	1B	0.2	54.1	2	0	2	2	0	0	2	2	2	2	0	2	2	2	2	2	2	2	2	2	2	2	2	2	2	0	2	2	0	2	2	0	2	2	2	2	0	2	0	0	2	2	0	2	0
	wsnp_Ku_c56140_59771186	1B	4	58.1	2	0	2	2	0	0	2	2	2	2	0	2	2	2	2	2	2	0	0	2	2	2	2	2	2	0	2	0	0	2	2	0	2	2	2	2	0	0	0	0	2	2	0	2	-1
	wsnp_Ex_c3147_5816957	1B	0	58.1	2	0	2	2	0	0	2	2	2	2	0	2	2	2	2	2	2	0	0	2	2	2	2	2	2	0	2	0	0	2	2	0	2	2	2	2	0	0	0	0	2	2	0	2	0
	wsnp_Ku_c56140_59771244	1B	0	58.1	2	0	2	2	0	0	2	2	2	2	0	2	2	2	2	2	2	0	0	2	2	2	2	2	2	0	2	0	0	2	2	0	2	2	2	2	0	0	0	0	2	2	0	2	0
	1ABD_wsnp_BE590634B_Ta_2_1	1B	0	58.1	2	0	2	2	0	0	2	2	2	2	0	2	2	2	2	2	2	0	0	2	2	2	2	2	2	0	2	0	0	2	2	0	2	2	2	2	0	0	0	0	2	2	0	2	0
	1ABD_wsnp_BE590634B_Ta_2_5	1B	0	58.1	2	0	2	2	0	0	2	2	2	2	0	2	2	2	2	2	2	0	0	2	2	2	2	2	2	0	2	0	0	2	2	0	2	2	2	2	0	0	0	0	2	2	0	2	0
	wsnp_RFL_Contig2736_2456215	1B	0	58.1	2	0	2	2	0	0	2	2	-1	2	0	2	2	2	2	2	2	0	0	2	2	2	2	2	2	0	2	0	0	2	2	0	2	2	2	2	0	0	0	0	2	2	0	2	0
	1AB_wsnp_BE494527B_Ta_2_1	1B	1	59.1	2	0	2	2	0	0	2	2	2	2	0	2	2	2	2	2	2	0	0	2	2	2	2	2	2	0	2	0	0	2	2	0	2	2	2	2	0	0	0	0	2	2	0	2	2
	wsnp_CAP11_rep_c4253_2009273	1B	0	59.1	2	0	2	2	0	0	2	2	2	2	0	2	2	2	2	2	2	0	0	2	2	2	2	2	2	0	2	0	0	2	2	0	2	2	2	2	0	0	0	0	2	2	0	2	2
	wsnp_Ex_c194_381656	1B	0	59.1	2	0	2	2	0	0	2	2	2	2	0	2	2	2	2	2	2	0	0	2	2	2	2	2	2	0	2	0	0	2	2	0	2	2	2	2	0	0	0	0	2	2	0	2	2
	wsnp_Ku_c41261_49287074	1B	0	59.1	2	0	2	2	0	0	2	2	2	2	0	2	2	2	2	2	2	0	0	2	2	2	2	2	2	0	2	0	0	2	2	0	2	2	2	2	0	0	0	0	2	2	0	2	2
	wsnp_Ex_c18384_27213023	1B	0	59.1	2	0	2	2	0	0	2	2	2	2	0	2	2	2	2	2	2	0	0	2	2	2	2	2	2	0	2	0	0	2	2	0	2	2	2	2	0	0	0	0	2	2	0	2	2
	wsnp_Ex_rep_c66255_64400455	1B	0.9	60	2	0	2	2	0	0	2	2	2	2	0	2	2	2	2	2	2	0	0	2	2	2	2	2	2	0	2	0	0	2	2	0	2	2	0	2	0	0	0	0	2	2	0	2	2
	Xbarc81	1B	12.5	72.5	2	0	0	2	0	0	2	2	0	2	0	2	2	0	0	2	2	2	2	2	0	2	0	0	2	0	2	2	2	2	2	0	2	-1	0	0	2	0	0	0	2	2	2	2	2
	Xwmc673	1B	6.9	79.4	2	0	0	2	0	0	2	2	0	2	0	0	2	0	0	2	2	2	0	2	0	2	0	0	2	2	2	0	0	2	2	0	2	0	2	0	0	0	0	0	2	2	2	2	0
	wsnp_Ex_c34765_43024979	1B	9.7	89.1	2	0	0	0	0	0	-1	2	0	2	0	0	2	0	0	2	2	2	0	2	0	2	0	0	2	2	2	0	0	2	2	0	2	0	2	2	0	0	0	0	2	2	2	2	0
	wsnp_Ex_c27176_36393952	1B	2.1	91.2	2	0	0	0	0	0	2	-1	0	2	0	0	2	0	0	2	2	2	0	2	0	2	-1	0	2	2	2	0	0	2	2	2	2	0	2	2	0	0	0	0	2	2	2	2	2
	wsnp_JD_c19419_17536513	1B	0.3	91.5	2	0	0	0	0	0	2	0	0	2	0	0	2	0	0	2	2	2	0	2	0	2	0	0	2	2	2	0	0	2	2	2	2	0	2	2	0	0	0	0	2	2	2	2	2
	wsnp_Ex_c27176_36392758	1B	0	91.5	2	0	0	0	0	0	2	0	0	2	0	0	2	0	0	2	2	2	0	2	0	2	0	0	2	2	2	0	0	2	2	2	2	0	2	2	0	0	0	0	2	2	2	2	2
	wsnp_Ex_c27176_36392532	1B	0	91.5	2	0	0	0	0	0	2	-1	0	2	0	0	2	0	0	2	2	2	0	2	0	2	0	0	2	2	2	0	0	2	2	2	2	0	2	2	0	0	0	0	2	2	2	2	2
	wsnp_Ex_rep_c67747_66422078	1B	0	91.5	2	0	0	0	0	0	2	-1	0	2	0	0	2	0	0	2	2	2	0	2	0	2	0	0	-1	2	2	0	0	2	2	2	2	0	2	2	0	0	0	0	2	2	2	2	2
	wsnp_Ex_rep_c67747_66422973	1B	0	91.5	2	0	0	0	0	0	2	-1	0	2	0	0	2	0	0	2	2	2	0	2	0	2	0	0	2	2	2	0	0	2	2	2	2	0	2	2	0	0	0	0	2	2	2	2	2
	wsnp_JD_c954_1401620	1B	0	91.5	2	0	0	0	0	0	2	-1	0	2	0	0	2	0	0	2	2	2	0	2	0	2	0	0	2	2	2	0	0	2	2	2	2	0	2	2	0	0	0	0	2	2	2	2	2
	wsnp_Ku_rep_c107952_93214466	1B	5.3	96.8	2	0	0	0	0	0	2	-1	2	2	0	0	2	0	0	2	2	2	0	2	0	2	0	0	-1	0	2	0	0	2	2	2	0	0	2	2	0	0	0	0	2	2	2	2	2
	wsnp_Ex_c13878_21738866	1B	7.8	104.6	2	0	0	2	0	0	0	2	2	2	0	0	2	0	0	2	2	2	0	2	0	2	2	0	0	0	2	0	2	2	2	2	0	2	2	2	0	0	0	0	2	2	2	2	0
	Xbarc133	1B	3.8	108.4	2	0	0	2	0	0	2	2	2	2	0	-1	2	0	2	2	2	2	0	2	0	2	2	0	0	0	2	0	2	2	2	2	2	0	2	0	2	0	0	0	2	2	2	-1	0
	wsnp_Ex_c26296_35541303	1B	3.5	111.9	2	0	0	2	0	0	2	2	2	2	0	0	2	0	0	2	2	2	0	2	0	2	2	0	0	0	2	0	2	2	0	2	0	2	2	2	0	0	0	0	2	2	2	0	0
	wsnp_RFL_Contig395_4387107	1B	1.7	113.6	2	0	0	2	0	0	0	2	2	2	0	0	2	0	0	2	2	2	0	2	2	2	2	0	0	0	2	0	2	2	0	2	0	2	2	2	0	0	0	0	2	2	2	0	0
	wsnp_CAP7_c4778_2155754	1B	1.9	115.5	2	0	0	2	0	0	-1	2	2	2	0	0	2	0	0	2	2	2	0	2	2	2	2	0	2	2	2	0	2	2	0	2	0	2	2	2	0	0	0	0	2	2	2	0	0
	wsnp_Ra_rep_c109381_92361154	1B	1.2	116.7	2	0	0	2	0	0	0	2	2	0	0	0	2	0	0	2	2	2	0	-1	0	2	2	0	2	2	2	0	2	2	0	2	0	2	2	2	0	0	0	0	2	2	2	0	0
	Xcfa2147	1B	1.1	117.8	2	0	0	2	0	0	0	2	2	0	0	0	2	0	0	2	2	2	0	-1	0	2	2	0	2	2	2	0	2	2	0	2	0	0	2	-1	2	0	0	0	2	2	2	0	0
	wsnp_JD_c20871_18460030	1B	2.3	120.1	2	0	0	2	0	0	0	2	2	2	0	0	2	0	0	2	2	2	0	2	0	2	2	0	2	2	2	0	2	2	0	2	0	2	2	2	0	0	0	0	2	2	2	0	0
	wsnp_Ex_c38849_46284348	1B	11.3	131.4	2	0	0	2	0	0	0	2	0	0	0	0	2	0	0	2	2	2	0	2	0	2	0	0	2	2	2	2	2	2	0	2	2	2	0	2	0	0	0	0	2	2	2	0	-1
	wsnp_Ex_c4436_7981188	1B	1	132.4	2	0	0	2	0	0	2	2	0	0	0	0	2	0	0	2	2	2	0	2	0	2	0	0	2	2	2	2	2	2	0	2	2	2	0	2	0	0	0	0	2	2	2	0	0
	Xcau19	1B	7.9	140.3	2	0	0	2	0	0	-1	0	0	-1	0	0	2	0	0	2	2	2	0	2	0	2	0	0	2	2	0	-1	2	0	0	2	2	2	0	0	2	0	0	0	2	2	2	0	0
	Xgwm259	1B	9.2	149.5	2	0	0	-1	0	0	-1	0	0	2	0	0	2	0	0	2	2	2	2	2	0	2	0	0	0	2	0	2	2	0	0	0	2	2	0	0	-1	0	0	0	2	2	2	0	2
	wsnp_Ex_c649_1279852	1B	11.9	161.4	2	0	0	0	0	0	-1	2	0	0	0	2	2	0	0	2	2	2	2	2	0	2	2	0	0	2	0	2	2	0	0	0	2	2	0	0	0	0	2	0	0	2	0	0	0
	wsnp_Ku_c1827_3575162	1B	2.5	163.9	2	0	0	2	0	0	2	2	0	-1	0	2	2	0	0	2	2	2	2	2	0	2	2	0	0	2	0	2	2	0	0	0	2	2	0	0	0	0	2	0	0	2	0	2	2
	wsnp_Ex_c1597_3045682	1B	0	163.9	2	0	0	2	0	0	2	2	0	-1	0	2	2	0	0	2	2	2	2	2	0	2	2	0	0	2	0	2	2	0	0	0	2	2	0	0	0	0	2	0	0	2	0	2	2
	wsnp_Ex_c17990_26770146	1B	1	164.9	2	0	0	2	0	0	2	2	0	0	0	2	2	0	0	2	2	2	2	2	2	2	2	0	0	2	0	2	2	0	0	0	2	2	0	0	0	0	2	0	0	2	0	2	0
	wsnp_Ex_c17990_26769859	1B	1.9	166.8	2	0	0	2	0	0	0	2	0	0	0	2	2	0	0	2	2	2	2	2	2	2	2	0	0	2	0	2	2	0	0	0	2	2	0	0	0	0	2	0	0	2	0	2	0
	wsnp_Ku_c13952_22097895	1B	2.1	168.9	2	0	0	2	0	0	0	2	0	0	0	2	2	0	0	2	2	2	2	2	2	2	2	0	0	2	0	2	2	0	0	0	2	2	0	0	0	0	2	0	0	2	0	2	0
	wsnp_Ku_c13952_22097856	1B	0.2	169.1	2	0	0	2	0	0	2	2	0	0	0	2	2	0	0	2	2	2	2	2	2	2	2	0	0	2	0	2	2	0	0	0	2	2	0	0	0	0	2	0	0	2	0	2	-1
	wsnp_Ex_c750_1474351	1B	0.8	169.9	2	0	0	2	0	0	0	2	0	0	0	2	2	0	0	2	2	2	2	2	2	2	2	0	0	2	0	2	2	0	0	0	2	2	0	0	0	0	2	0	0	2	0	2	0
	wsnp_Ex_c955_1827567	1B	0.8	170.7	2	0	0	2	0	0	-1	2	0	0	0	2	2	0	0	2	2	2	2	2	0	2	2	0	0	2	0	2	2	0	0	0	2	2	0	0	0	0	2	0	0	2	0	2	0
	wsnp_Ku_c11807_19204597	1B	0	170.7	2	0	0	2	0	0	0	2	0	0	0	2	2	0	0	2	2	2	2	2	0	2	2	0	0	2	0	2	2	0	0	0	2	2	0	0	0	0	2	0	0	2	0	2	0
	wsnp_Ex_c955_1827719	1B	0	170.7	2	0	0	2	0	0	-1	2	0	0	0	2	2	0	0	2	2	2	2	2	0	2	2	0	0	2	0	2	2	0	0	0	2	2	0	0	0	0	2	0	0	2	0	2	0
	Xbarc80	1B	9.1	179.8	2	0	0	2	0	0	0	2	0	0	0	0	2	0	0	2	2	2	2	2	0	2	2	0	0	2	0	2	-1	0	0	0	2	2	0	0	0	0	2	0	0	2	0	2	0
group 3	wsnp_JD_c3091_4079762	1D	0	0	2	0	0	2	0	2	0	0	0	0	2	2	0	0	0	2	2	2	2	2	0	2	2	0	0	2	2	2	2	2	2	0	0	0	2	2	0	2	2	0	0	2	0	2	2
	wsnp_Ex_c41048_47969948	1D	0	0	2	0	0	-1	0	2	0	0	0	0	2	2	0	0	0	2	2	2	2	2	0	2	2	0	0	2	2	2	2	2	2	0	0	0	2	2	0	2	2	0	0	2	0	-1	2
	wsnp_Ex_c278_538285	1D	3.6	3.6	2	0	0	2	0	2	0	0	0	0	2	2	0	0	0	2	2	2	2	2	0	2	2	0	0	2	2	2	2	2	2	0	0	0	2	0	0	2	0	0	0	2	0	2	0
	wsnp_Ex_c278_538158	1D	0	3.6	2	0	0	2	0	2	0	0	0	0	2	2	0	0	0	2	2	2	2	2	0	2	2	0	0	2	2	2	2	2	2	0	0	0	2	0	0	2	0	0	0	2	0	2	0
	wsnp_JD_rep_c48890_33141899	1D	12	15.6	2	0	0	2	0	2	-1	0	0	0	2	0	0	0	0	2	2	2	2	-1	0	2	2	0	0	2	2	2	2	2	2	0	0	0	2	2	0	2	-1	2	0	2	0	-1	-1
	wsnp_Ex_c1085_2078686	1D	0	15.6	2	0	0	2	0	2	0	0	0	0	2	0	0	0	0	2	2	2	2	2	0	2	2	0	0	2	2	2	-1	2	2	0	0	0	2	2	0	2	2	2	0	2	0	2	-1
	wsnp_Ex_c17884_26647833	1D	0.2	15.8	2	0	0	-1	0	2	2	0	0	0	2	0	0	0	0	2	2	2	2	2	0	2	2	0	0	2	2	2	2	2	2	0	0	0	2	2	0	2	2	2	0	2	0	2	2
	wsnp_Ex_c1969_3705930	1D	0.5	16.3	2	0	0	2	0	2	0	0	0	0	2	0	0	0	0	2	2	2	2	2	0	2	2	0	0	2	2	2	2	2	2	0	0	0	2	2	0	2	2	2	0	2	0	2	2
	wsnp_Ex_c1085_2078944	1D	0.2	16.5	2	0	0	2	0	2	-1	0	0	0	2	0	0	0	0	2	2	2	2	2	0	2	2	0	0	2	2	2	2	2	2	0	0	0	2	2	0	2	2	2	0	2	0	2	2
	wsnp_Ku_c13229_21141168	1D	0.2	16.7	2	0	0	2	0	2	0	0	0	0	2	0	0	0	0	2	2	2	2	2	0	2	2	0	0	2	2	2	2	2	2	0	0	0	2	2	0	2	2	2	0	2	0	2	2
	wsnp_Ra_c48124_53475145	1D	0	16.7	2	0	0	2	0	2	0	0	0	0	2	0	0	0	0	2	2	2	2	-1	0	2	2	0	0	2	2	2	2	2	2	0	0	0	2	2	0	2	2	2	0	-1	0	2	2
	wsnp_Ex_c1358_2600929	1D	0.1	16.8	2	0	0	2	0	2	0	0	0	-1	2	0	0	0	0	2	2	2	2	2	0	2	2	0	0	2	2	2	2	2	2	0	0	0	2	2	0	2	2	2	0	-1	0	-1	2
	wsnp_Ex_c13421_21142520	1D	0.1	16.9	2	0	0	2	0	2	-1	0	0	0	2	0	0	0	0	2	-1	2	2	-1	0	-1	-1	0	0	2	2	2	2	2	-1	0	0	0	2	2	0	2	2	2	0	-1	0	-1	2
	wsnp_Ra_c48124_53475114	1D	0.2	17.1	2	0	0	-1	0	2	0	0	0	0	2	0	0	0	0	2	2	2	2	2	0	2	2	0	0	2	2	2	2	2	2	0	0	0	2	2	0	2	-1	2	0	2	0	-1	2
	wsnp_Ex_c1358_2602235	1D	0.5	17.6	2	0	0	2	0	2	-1	0	0	-1	2	0	0	0	0	2	2	2	2	2	0	2	2	0	0	2	2	2	2	2	2	0	0	0	2	2	0	2	2	2	0	2	0	2	2
	wsnp_Ex_c1358_2601510	1D	0	17.6	2	0	0	2	0	2	-1	0	0	0	2	0	0	0	0	2	2	2	2	2	0	2	2	0	0	2	2	2	2	2	2	0	0	0	2	2	0	2	2	2	0	-1	0	-1	2
	wsnp_Ex_c17884_26647952	1D	2	19.6	2	0	0	2	0	2	0	0	0	2	2	0	0	0	0	2	2	2	2	2	2	2	2	0	0	2	2	2	2	2	2	0	0	0	2	2	0	2	2	2	0	2	0	2	2
	1BD_wsnp_BE637971D_Ta_2_3	1D	1.3	20.9	2	0	0	2	0	2	0	0	0	0	2	0	0	0	0	2	2	2	2	2	0	2	2	0	0	2	2	2	2	2	2	0	0	0	2	2	0	2	2	2	0	2	0	2	2
	wsnp_CAP11_c2307_1200406	1D	6.6	27.5	2	0	0	-1	0	2	2	0	2	-1	0	0	0	0	0	2	2	2	2	2	0	2	2	0	0	2	2	2	0	0	0	0	0	0	2	2	2	2	2	2	0	2	0	2	2
	wsnp_Ex_c7705_13141187	1D	0	27.5	2	0	0	0	0	2	-1	0	2	-1	0	0	0	0	0	2	2	2	2	2	0	2	2	0	0	2	2	2	0	0	0	0	0	0	2	2	2	2	2	2	0	2	0	2	2
	wsnp_Ra_c1020_2062200	1D	0	27.5	2	0	0	0	0	2	0	0	2	-1	0	0	0	0	0	2	2	2	2	2	0	2	2	0	0	2	2	2	0	0	0	0	0	0	2	2	2	2	2	2	0	2	0	2	2
	wsnp_Ex_c7252_12454704	1D	0.8	28.3	2	0	0	0	0	2	0	0	2	2	0	0	0	0	0	2	2	2	2	2	0	2	2	0	0	2	2	2	0	0	0	0	0	0	2	2	2	2	2	2	0	2	0	2	2
	Xcau12	1D	12.6	40.9	2	0	2	0	0	0	0	2	2	0	0	0	2	0	0	2	2	2	2	2	0	2	2	2	0	2	2	-1	0	0	0	0	0	0	0	2	0	0	2	-1	0	2	0	2	2
	Xbarc150	1D	3.1	44	2	0	2	0	0	2	-1	0	2	0	0	0	0	0	0	2	2	2	2	0	0	2	2	2	0	2	2	0	0	0	0	0	0	0	0	2	-1	-1	2	2	0	2	0	2	2
	Xcfa2129	1D	48.4	92.4	2	0	2	2	0	2	2	0	0	0	0	-1	-1	2	2	-1	-1	2	0	0	-1	-1	0	0	0	2	0	0	2	0	2	0	0	0	2	-1	2	2	2	2	2	0	2	0	2
	wsnp_Ra_rep_c70864_68811253	1D	10.1	102.5	2	0	2	2	0	-1	2	0	0	0	0	0	2	2	2	2	2	0	0	0	2	0	0	2	0	2	0	0	2	0	0	0	2	0	2	2	2	2	2	2	2	0	2	2	2
	1D_wsnp_BE591818D_Ta_2_2	1D	0	102.5	2	0	2	2	0	2	2	0	0	0	0	0	2	2	2	2	2	0	0	0	2	0	0	2	0	2	0	0	2	0	0	0	2	0	2	2	2	2	2	2	2	0	2	2	2
	wsnp_Ex_rep_c68201_66980814	1D	0	102.5	2	0	2	2	0	-1	2	0	0	0	0	0	2	2	2	2	2	0	0	0	2	0	0	2	0	2	0	0	2	0	0	0	2	0	2	2	2	2	2	2	2	0	2	2	2
	wsnp_Ex_c15617_23936002	1D	0	102.5	2	0	2	2	0	2	2	0	0	0	0	0	2	2	2	2	2	0	0	0	2	0	0	2	0	2	0	0	2	0	0	0	2	0	2	2	2	2	2	2	2	0	2	2	2
	wsnp_Ex_rep_c68201_66981297	1D	0.2	102.7	2	0	2	2	0	-1	0	0	0	0	0	0	2	2	2	2	2	0	0	0	2	0	0	2	0	2	0	0	2	0	0	0	2	0	2	2	2	2	2	2	2	0	2	2	2
	wsnp_Ex_rep_c68201_66980842	1D	0	102.7	2	0	2	2	0	-1	0	0	0	0	0	0	2	2	2	2	2	0	0	0	2	0	0	2	0	2	0	0	2	0	0	0	2	0	2	2	2	2	2	2	2	0	2	2	2
	wsnp_Ra_rep_c70864_68811286	1D	0	102.7	2	0	2	2	0	-1	0	0	0	0	0	0	2	2	2	2	2	0	0	0	2	0	0	2	0	2	0	0	2	0	0	0	2	0	2	2	2	2	2	2	2	0	2	2	2
	wsnp_Ex_c10215_16758792	1D	0.2	102.9	2	0	2	2	0	2	0	0	0	0	0	0	2	2	2	2	2	0	0	0	2	0	0	2	0	2	0	0	2	0	0	0	2	0	2	2	2	2	2	2	2	0	2	2	2
	wsnp_Ra_c55026_58116021	1D	0.2	103.1	2	0	2	2	0	-1	2	0	0	0	0	0	2	2	2	2	2	0	0	0	2	0	0	2	0	2	0	0	2	0	0	0	2	0	2	2	2	2	2	2	2	0	2	2	2
	wsnp_Ex_rep_c111610_93458148	1D	0.2	103.3	2	0	2	2	0	2	2	0	0	0	0	0	2	2	2	2	2	0	0	0	2	0	0	2	0	2	0	0	2	0	0	0	2	0	2	2	2	2	2	2	2	0	2	2	2
	wsnp_JD_c22710_19586896	1D	0.2	103.5	2	0	2	2	0	2	0	0	0	0	0	0	2	2	2	2	2	0	0	-1	2	0	0	2	0	2	0	0	2	0	0	0	2	0	2	2	2	2	2	2	2	0	2	2	2
	wsnp_Ex_rep_c68539_67376770	1D	0	103.5	2	0	2	2	0	-1	0	0	0	0	0	0	2	2	2	2	2	0	0	0	2	0	0	2	0	2	0	0	2	0	0	0	2	0	2	2	2	2	2	2	2	0	2	2	2
	wsnp_RFL_Contig3547_3726627	1D	0	103.5	2	0	2	2	0	2	0	0	0	0	0	0	2	2	2	2	2	0	0	0	2	0	0	2	0	2	0	0	2	0	0	0	2	0	2	2	2	2	2	2	2	0	2	2	2
	wsnp_Ku_c40309_48558476	1D	0	103.5	2	0	2	2	0	-1	0	0	0	0	0	0	2	2	2	2	2	0	0	0	2	0	0	2	0	2	0	0	2	0	0	0	2	0	2	2	2	2	2	2	2	0	2	2	2
	wsnp_Ra_c31132_40304115	1D	0.3	103.8	2	0	2	-1	0	-1	-1	0	0	0	0	0	2	2	2	2	2	0	0	0	2	0	0	2	0	2	0	0	2	0	0	0	2	0	2	2	2	2	2	2	2	0	2	2	2
	wsnp_Ex_c14198_22140588	1D	0	103.8	2	0	2	2	0	2	2	0	0	0	0	0	2	2	2	2	2	0	0	0	2	0	0	2	0	2	0	0	2	0	0	0	2	0	2	2	2	2	2	2	2	0	2	2	2
	wsnp_Ex_c32956_41523146	1D	0.3	104.1	2	0	2	-1	0	-1	2	0	0	0	0	0	2	2	2	2	2	0	0	0	2	0	0	2	0	2	0	0	2	0	0	0	2	0	2	2	2	2	2	2	2	0	2	2	2
	1ABD_wsnp_BF474139D_Ta_2_1	1D	0	104.1	2	0	2	-1	0	-1	-1	0	0	0	0	0	2	2	2	2	2	0	0	0	2	0	0	2	0	2	0	0	2	0	0	0	2	0	2	2	2	2	2	2	2	0	2	2	2
	wsnp_Ex_c4162_7519423	1D	0	104.1	2	0	2	0	0	2	0	0	0	0	0	0	2	2	2	2	2	0	0	0	2	0	0	2	0	2	0	0	2	0	0	0	2	0	2	2	2	2	2	2	2	0	2	2	2
	wsnp_Ex_c35886_43949442	1D	2.8	106.9	2	0	2	-1	0	2	2	0	0	0	0	0	2	2	2	2	2	0	0	0	2	0	0	2	0	2	0	0	2	0	0	0	2	0	2	2	2	2	2	2	2	0	2	2	2
	wsnp_Ex_c35886_43950102	1D	0	106.9	2	0	2	-1	0	-1	2	0	0	0	0	0	2	2	2	2	2	0	0	0	2	0	0	2	0	2	0	0	2	0	0	0	2	0	2	2	2	2	2	2	2	0	2	2	2
	wsnp_Ex_c35886_43950574	1D	0	106.9	2	0	2	-1	0	-1	2	0	0	0	0	0	2	2	2	2	2	0	0	0	2	0	0	2	0	2	0	0	2	0	0	0	2	0	2	2	2	2	2	2	2	0	2	2	2
Group 4	wsnp_Ex_c19516_28482852	2A	0	0	2	0	0	0	0	2	0	0	2	2	2	0	2	0	0	0	0	0	0	2	2	2	2	0	0	2	0	0	0	0	2	0	2	2	0	0	0	2	0	2	2	2	2	0	2
	wsnp_Ex_rep_c67619_66272272	2A	0	0	2	0	0	0	0	2	0	0	2	2	2	0	2	0	0	0	0	0	0	2	2	2	2	0	0	2	0	0	0	0	2	0	2	2	0	0	0	2	0	2	2	2	2	0	2
	wsnp_Ex_rep_c66982_65424216	2A	0	0	2	0	0	0	0	2	0	0	2	2	2	0	2	0	0	0	0	0	0	2	2	2	2	0	0	2	0	0	0	0	2	0	2	2	0	0	0	2	0	2	2	2	2	0	2
	wsnp_Ex_c19516_28483050	2A	0	0	2	0	0	0	0	2	0	0	2	2	2	0	2	0	0	0	0	0	0	2	2	2	2	0	0	2	0	0	0	0	2	0	2	2	0	0	0	2	0	2	2	2	2	0	2
	wsnp_Ex_c19516_28483751	2A	0	0	2	0	0	0	0	2	0	0	2	2	2	0	2	0	0	0	0	0	0	2	2	2	2	0	0	2	0	0	0	0	2	0	2	2	0	0	0	2	-1	2	2	2	2	0	2
	wsnp_Ex_c11560_18632698	2A	0	0	2	0	0	0	0	2	0	0	2	2	2	0	2	0	0	0	0	0	0	2	2	2	2	0	0	2	0	0	0	0	2	0	2	2	0	0	0	2	-1	2	2	2	2	-1	2
	wsnp_Ex_c19516_28481857	2A	0	0	2	0	0	0	0	2	0	0	2	2	2	0	2	0	0	0	0	0	0	2	2	2	2	0	0	2	0	0	0	0	2	0	2	2	0	0	0	2	-1	2	2	2	2	-1	2
	wsnp_Ku_c23598_33524490	2A	0.2	0.2	2	0	0	0	0	2	0	0	2	2	2	0	2	0	0	0	0	0	0	2	2	2	2	0	0	2	0	0	0	0	2	0	2	2	0	0	0	2	0	2	2	2	2	0	2
	Xbarc124	2A	2.9	3.1	2	0	0	0	0	2	0	-1	2	2	2	2	2	0	0	0	0	0	0	2	2	2	2	0	0	2	0	0	0	0	2	2	2	0	0	-1	0	2	0	2	2	2	2	0	2
	wsnp_Ex_c11950_19164041	2A	4.8	7.9	2	0	0	0	0	2	0	0	0	2	2	0	2	0	0	0	0	0	0	2	2	2	2	0	0	2	0	0	2	0	2	0	2	2	0	0	0	0	0	2	2	2	2	0	2
	wsnp_Ex_c11950_19164191	2A	0.2	8.1	2	0	0	0	0	2	0	0	0	2	2	0	2	0	0	0	0	0	0	2	2	2	2	0	0	2	0	0	2	0	2	0	2	2	0	0	0	0	0	2	2	2	2	0	2
	wsnp_Ex_c997_1906900	2A	0.6	8.7	2	0	0	0	0	2	0	0	0	2	2	0	2	0	0	0	0	0	0	2	2	2	2	0	0	2	0	0	2	0	2	0	2	2	0	0	0	0	0	2	2	2	2	-1	2
	wsnp_Ku_c33374_42877546	2A	0	8.7	2	0	0	0	0	2	0	0	0	2	2	0	2	0	0	0	0	0	0	2	2	2	2	0	0	2	0	0	2	0	2	0	2	2	0	0	0	0	0	2	2	2	2	0	2
	wsnp_Ex_c26406_35653828	2A	3.5	12.2	2	0	0	0	0	2	0	0	2	2	2	0	2	0	0	0	0	0	0	2	2	2	2	0	0	2	0	0	2	0	2	0	2	2	0	0	0	0	0	2	2	2	2	2	2
	wsnp_RFL_Contig1951_1127302	2A	1.4	13.6	2	0	0	0	0	2	0	0	2	2	2	0	2	0	0	0	0	0	0	2	2	2	2	0	0	2	0	0	2	0	2	0	2	2	0	0	0	0	0	2	2	2	2	2	0
	wsnp_Ex_c101374_86744680	2A	0.6	14.2	2	0	0	0	0	2	0	0	2	2	2	0	2	0	0	0	0	0	0	2	2	2	2	0	0	2	0	0	2	0	2	0	2	2	0	0	0	0	0	2	2	2	2	2	0
	wsnp_BF201235A_Ta_2_4	2A	0.8	15	2	0	0	0	0	2	0	0	2	2	2	0	2	0	0	0	0	0	0	2	2	2	2	0	0	2	0	0	2	0	2	0	2	2	0	0	0	0	0	2	2	2	2	2	0
	wsnp_RFL_Contig3790_4082085	2A	0	15	2	0	0	0	0	2	0	0	2	2	2	0	2	0	0	0	0	0	0	2	2	2	2	0	0	2	0	0	2	0	2	0	2	2	0	0	0	0	0	2	2	2	2	2	0
	wsnp_BF201235A_Ta_2_19	2A	0	15	2	0	0	0	0	2	0	0	2	2	2	0	2	0	0	0	0	0	0	2	2	2	2	0	0	2	0	0	2	0	2	0	2	2	0	0	0	0	0	2	2	2	2	2	-1
	Xwmc150	2A	5.9	20.9	2	0	0	2	2	0	2	2	2	2	2	2	2	2	2	2	2	2	2	2	0	2	2	2	0	0	2	2	2	0	0	2	2	0	0	-1	0	0	0	2	2	2	2	2	0
	wsnp_Ex_c3740_6815132	2A	5.8	26.7	2	0	0	0	0	2	0	0	2	2	2	0	2	0	0	0	0	0	0	2	2	2	2	0	0	2	0	0	2	0	2	0	2	2	0	0	0	0	0	2	2	2	2	2	0
	wsnp_Ex_c322_624793	2A	0.7	27.4	2	0	0	0	0	2	0	0	2	2	2	0	2	0	0	0	0	0	0	2	2	2	2	0	0	2	0	0	2	0	2	0	2	2	0	0	0	0	0	2	2	2	2	-1	0
	wsnp_Ex_c28133_37275403	2A	0.4	27.8	2	0	0	0	0	2	0	0	0	2	2	0	2	0	0	0	0	0	0	2	2	2	2	0	0	2	0	0	2	0	2	0	2	2	0	0	0	0	0	2	2	2	2	0	0
	wsnp_Ex_c342_670415	2A	0	27.8	2	0	0	0	0	2	0	0	0	2	2	0	2	0	0	0	0	0	0	2	2	2	2	0	0	2	0	0	2	0	2	0	2	2	0	0	0	0	0	2	2	2	2	0	0
	wsnp_Ex_c342_670243	2A	0	27.8	2	0	0	0	0	2	0	0	0	2	2	0	2	0	0	0	0	0	0	2	2	2	2	0	0	2	0	0	2	0	2	0	2	2	0	0	0	0	0	2	2	2	2	0	0
	wsnp_Ex_c2939_5423698	2A	14.4	42.2	2	0	0	2	0	2	0	2	0	2	2	2	2	2	2	0	0	2	0	2	2	2	0	0	0	0	0	0	2	0	0	0	2	2	0	0	2	0	0	0	2	2	0	2	0
	wsnp_Ex_rep_c103167_88181968	2A	5.7	47.9	2	0	0	0	0	2	0	-1	0	2	2	2	2	2	2	0	0	2	2	2	2	2	0	0	0	2	0	0	2	0	0	2	2	2	0	0	2	0	0	0	2	2	0	2	0
	wsnp_Ex_rep_c103167_88182254	2A	0.2	48.1	2	0	0	0	0	2	0	-1	0	2	2	2	2	2	2	0	0	2	2	2	2	2	0	0	0	2	0	0	2	0	0	2	2	2	0	0	2	0	0	0	2	2	0	2	0
	wsnp_Ex_c19556_28530243	2A	8.3	56.4	2	0	0	0	0	2	0	2	2	2	2	0	2	2	2	0	0	0	2	2	0	2	0	0	0	0	0	0	2	0	0	0	2	2	0	0	0	0	0	0	2	2	0	2	0
	wsnp_Ex_c19556_28530231	2A	0	56.4	2	0	0	0	0	2	0	-1	2	2	2	0	2	2	2	0	0	0	2	2	0	2	0	0	0	0	0	0	2	0	0	0	2	2	0	0	0	0	0	0	-1	2	0	2	0
	wsnp_Ex_c2033_3814035	2A	0.6	57	2	0	0	0	0	2	0	2	2	2	2	2	2	2	2	0	0	0	2	2	0	2	-1	0	0	0	0	0	2	0	0	0	2	2	0	0	0	0	0	0	2	2	0	2	0
	wsnp_Ku_c19112_28546731	2A	0.2	57.2	2	0	0	0	0	2	0	-1	2	2	2	2	2	2	2	0	0	0	2	2	0	2	0	0	0	0	0	0	2	0	0	0	2	2	0	0	0	0	0	0	-1	2	0	2	0
	wsnp_Ku_c7266_12551048	2A	8.5	65.7	2	0	0	-1	0	2	-1	0	2	2	2	2	2	2	2	0	0	0	2	2	0	2	0	0	0	0	0	0	2	0	0	2	2	2	0	0	0	0	2	0	2	2	0	2	0
	wsnp_Ex_c5412_9564346	2A	0.9	66.6	2	0	0	2	0	2	0	0	2	2	2	2	2	2	2	0	0	0	2	2	0	2	0	0	0	0	0	0	2	0	0	2	2	2	0	0	0	0	2	0	-1	2	0	2	2
	wsnp_Ex_c5412_9564046	2A	0	66.6	2	0	0	2	0	2	0	0	2	2	2	2	2	2	2	0	0	-1	2	2	0	2	-1	0	0	0	0	0	2	0	0	2	2	2	0	0	0	0	2	0	-1	2	0	2	2
	wsnp_Ex_c5412_9565527	2A	0	66.6	2	0	0	2	0	2	0	0	2	2	2	2	-1	2	2	0	0	0	2	2	0	2	0	0	0	0	0	0	2	0	0	2	2	2	0	0	0	0	2	0	-1	2	0	2	2
	wsnp_Ex_c5412_9564550	2A	0	66.6	2	0	0	2	0	2	0	0	2	2	2	2	2	2	2	0	0	0	2	2	0	2	0	0	0	0	0	0	2	0	0	2	2	2	0	0	0	0	2	0	-1	2	0	2	2
	wsnp_Ex_c5412_9565733	2A	0	66.6	2	0	0	2	0	2	0	0	2	2	2	2	2	2	2	0	0	-1	2	2	0	2	0	0	0	0	0	0	2	0	0	2	2	2	0	0	0	0	2	0	-1	2	0	2	2
	wsnp_Ex_c5412_9564478	2A	0	66.6	2	0	0	2	0	2	0	0	2	2	2	2	2	2	2	0	0	0	2	2	0	2	0	0	0	0	0	0	2	0	0	2	2	2	0	0	0	0	2	0	-1	2	0	2	2
	wsnp_Ex_c30481_39394826	2A	5.4	72	2	0	0	0	0	2	0	0	2	0	2	2	2	2	2	0	0	0	2	2	0	2	0	0	0	0	0	0	2	0	0	2	0	2	0	0	0	0	2	0	-1	2	0	2	0
	wsnp_Ku_c1292_2572053	2A	1.6	73.6	2	0	0	2	0	2	0	0	2	2	2	2	2	2	2	0	0	0	2	2	0	2	0	0	0	0	-1	0	2	0	0	2	0	2	0	0	0	0	2	0	-1	2	0	2	0
	wsnp_Ku_c1292_2572110	2A	0	73.6	2	0	0	2	0	2	0	0	2	2	2	2	2	2	2	0	0	0	2	2	0	2	0	0	0	0	-1	0	2	0	0	2	0	2	0	0	0	0	2	0	-1	2	0	2	0
	wsnp_Ku_c22904_32775584	2A	2.5	76.1	2	0	0	0	0	2	0	0	2	-1	2	2	2	2	-1	0	0	-1	2	2	0	2	0	0	0	2	-1	0	2	0	0	2	0	2	0	0	0	0	2	0	-1	2	0	-1	2
	2B5B_wsnp_BQ168780B_Ta_2_1	2A	11.6	87.7	2	0	0	2	0	2	0	0	2	-1	0	2	2	2	2	2	2	-1	2	0	2	2	0	0	0	2	2	0	0	0	0	2	0	2	0	0	0	2	2	0	0	2	0	2	2
	wsnp_Ku_c15567_24224486	2A	3.9	91.6	2	0	0	2	0	2	0	0	2	2	0	2	-1	2	2	2	2	-1	2	0	2	2	0	0	0	2	-1	0	0	0	0	2	0	2	0	0	0	2	2	0	0	2	0	2	0
	wsnp_Ex_c30481_39394826	2A	0	91.6	2	0	0	2	0	2	0	0	2	2	0	2	2	2	2	2	2	2	2	0	2	2	0	0	0	2	2	0	0	0	0	2	0	2	0	0	0	2	2	0	0	2	0	2	0
	wsnp_Ku_c15567_24224400	2A	0.3	91.9	2	0	0	2	0	2	0	0	2	2	0	2	0	2	2	2	2	0	2	0	2	2	0	0	0	2	0	0	0	0	0	2	0	2	0	0	0	2	2	0	0	2	0	2	0
	wsnp_Ex_c2401_4500297	2A	1.4	93.3	2	0	0	2	0	2	0	0	2	2	0	2	-1	2	2	2	2	0	2	0	2	2	0	0	0	2	-1	0	0	0	0	2	0	2	0	0	0	2	2	0	0	2	0	2	2
	wsnp_Ex_rep_c101526_86881496	2A	2.7	96	2	0	0	2	0	2	2	0	2	-1	0	2	0	0	0	2	2	-1	2	0	2	0	0	0	0	2	-1	0	0	0	0	2	2	2	2	0	0	2	2	0	2	2	0	2	2
	wsnp_Ex_rep_c101526_86881619	2A	0	96	2	0	0	2	0	2	2	0	2	0	0	2	0	0	0	2	2	0	2	0	2	0	0	0	0	2	0	0	0	0	0	2	2	2	2	0	0	2	2	0	2	2	0	2	2
	wsnp_JD_c18695_17091254	2A	0	96	2	0	0	2	0	2	2	0	2	-1	0	2	0	0	0	2	2	0	2	0	2	0	0	0	0	2	-1	0	0	0	0	2	2	2	2	0	0	2	2	0	2	2	0	2	2
	wsnp_Ex_c20370_29434410	2A	4.8	100.8	2	0	0	0	2	0	2	0	2	2	0	2	0	0	0	2	2	-1	2	0	2	0	0	0	0	2	2	0	0	0	0	2	2	2	2	0	0	2	2	0	2	2	0	2	0
	wsnp_Ex_c4847_8646784	2A	0.2	101	2	0	0	0	2	0	2	0	2	2	0	2	0	0	0	2	2	-1	2	0	2	0	0	0	0	2	2	0	0	0	0	2	2	2	2	0	0	2	2	0	2	2	0	2	0
	wsnp_Ex_c36242_44232305	2A	0.2	101.2	2	0	0	0	2	0	2	0	2	2	0	2	0	0	0	2	2	-1	2	0	2	0	0	0	0	2	2	0	0	0	0	2	2	2	2	0	0	2	2	0	2	2	0	2	0
	wsnp_Ex_c41913_48628356	2A	0.1	101.3	2	0	0	0	2	0	2	0	2	2	0	2	0	0	0	2	2	-1	2	0	2	0	0	0	0	2	-1	0	0	0	0	2	2	2	2	0	0	2	2	0	2	2	0	2	0
	wsnp_Ex_c41913_48628389	2A	0.1	101.4	2	0	0	0	2	0	2	0	2	2	0	2	0	0	0	2	2	-1	2	0	2	0	0	0	0	2	-1	0	0	0	0	2	2	2	2	0	0	2	2	0	2	2	0	2	0
	wsnp_Ex_c4847_8646583	2A	0.1	101.5	2	0	0	0	2	0	2	0	2	2	0	2	0	0	0	2	2	0	2	0	2	0	0	0	0	2	0	0	0	0	0	2	2	2	2	0	0	2	2	0	2	2	0	2	0
	2ABD_wsnp_BF201533A_Ta_2_3	2A	0.7	102.2	2	0	0	0	2	0	2	0	2	-1	0	2	0	0	0	2	2	-1	2	0	2	0	0	0	0	2	-1	0	0	0	0	2	2	2	2	0	2	2	2	0	2	2	0	-1	0
	wsnp_CD453913A_Ta_2_1	2A	0	102.2	2	0	0	0	2	0	2	0	2	2	0	2	0	0	0	2	2	-1	2	0	2	0	0	0	0	2	-1	0	0	0	0	2	2	2	2	0	2	2	2	0	2	2	0	2	0
	wsnp_Ex_c1767_3341220	2A	0.6	102.8	2	0	0	-1	2	0	2	0	2	2	0	2	0	0	0	2	2	-1	2	0	2	0	0	0	0	2	-1	0	0	0	0	2	2	2	2	0	2	2	2	0	2	2	0	2	2
	wsnp_Ex_rep_c66448_64683704	2A	1.4	104.2	2	0	0	-1	2	0	2	0	2	-1	0	2	0	0	0	2	2	0	2	0	2	0	-1	0	0	2	0	0	0	0	0	2	2	2	2	0	2	2	2	0	2	2	0	0	-1
	wsnp_RFL_Contig3604_3795252	2A	1.7	105.9	2	0	0	0	2	0	2	0	2	2	0	2	0	0	0	2	2	-1	2	0	2	0	0	0	0	2	-1	0	0	0	0	2	2	2	2	0	2	2	2	0	2	2	0	-1	0
	2AD_wsnp_BE498730A_Ta_2_2	2A	0.3	106.2	2	0	0	0	2	0	2	0	2	2	0	2	0	0	0	2	2	-1	2	0	2	0	0	0	0	2	-1	0	0	0	0	2	2	2	2	0	2	2	2	0	2	2	0	2	0
	2AD_wsnp_BE498730A_Ta_2_1	2A	0	106.2	2	0	0	0	2	0	2	0	2	-1	0	2	0	0	0	2	2	-1	2	0	2	0	0	0	0	2	-1	0	0	0	0	2	2	2	2	0	2	2	2	0	2	2	0	2	0
	Xgwm249	2A	2.3	108.5	2	0	0	0	2	0	2	0	2	2	0	2	0	0	0	2	2	0	2	2	2	0	0	0	2	2	2	0	2	0	0	2	2	2	2	-1	2	2	2	0	2	2	0	2	0
	2AB_wsnp_BG607088A_Ta_1_1	2A	1.8	110.3	2	0	0	0	2	0	2	0	2	-1	0	2	0	0	0	2	2	-1	2	0	2	0	0	0	0	2	-1	0	0	0	0	2	2	2	2	0	2	2	2	0	2	2	0	2	0
	wsnp_RFL_Contig2370_1864666	2A	0.7	111	2	0	0	0	2	0	2	0	2	-1	0	2	0	0	0	2	2	-1	2	0	2	0	0	0	0	2	-1	0	0	0	0	2	2	2	2	0	2	2	2	0	2	2	0	2	-1
	wsnp_Ex_c1782_3365844	2A	0.6	111.6	2	0	0	0	2	0	2	0	2	0	0	2	0	0	0	2	2	0	2	0	2	0	0	0	0	2	0	0	0	0	0	2	2	2	2	0	2	2	2	0	2	2	0	2	0
	wsnp_JG_c926_520103	2A	0	111.6	2	0	0	0	2	0	2	0	2	-1	0	2	0	0	0	2	2	-1	2	0	2	0	0	0	0	2	-1	0	0	0	0	2	2	2	2	0	2	2	2	0	2	2	0	2	-1
	wsnp_Ku_c14099_22301373	2A	0	111.6		0	0	0	2	0	2	0	2	0	0	2	0	0	0	2	2	0	2	0	2	0	0	0	0	2	0	0	0	0	0	2	2	2	2	0	2	2	2	0	2	2	0	2	0
	wsnp_Ex_rep_c69124_68035485	2A	0	111.6	2	0	0	0	2	0	2	0	2	0	0	2	0	0	0	2	2	0	2	0	2	0	0	0	0	2	-1	0	0	0	0	2	2	2	2	0	2	2	2	0	2	2	0	2	0
	wsnp_Ex_c16677_25220222	2A	0.2	111.8	2	0	0	0	2	0	2	0	2	0	0	2	0	0	0	2	2	0	2	0	2	0	0	0	0	2	0	0	0	0	0	2	2	2	2	0	2	2	2	0	2	2	0	2	0
	wsnp_JD_c6436_7600132	2A	0.3	112.1	2	0	0	0	2	0	2	0	2	-1	0	2	0	0	0	2	2	-1	2	0	2	0	0	0	0	2	-1	0	0	0	0	2	2	2	2	0	2	2	2	0	2	2	0	2	0
	wsnp_Ku_rep_c102140_89178814	2A	0.3	112.4	2	0	0	0	2	0	2	0	2	0	0	2	0	0	0	2	2	2	2	0	2	0	0	0	0	2	2	0	0	0	0	2	2	2	2	0	2	2	2	0	2	2	0	2	0
	wsnp_Ex_rep_c101866_87158671	2A	0.3	112.7	2	0	0	0	2	0	2	0	2	0	0	2	0	0	0	2	2	-1	2	0	2	0	0	0	0	2	2	0	0	0	0	2	2	2	2	0	2	2	2	0	2	2	0	2	0
	wsnp_Ex_c60588_60977198	2A	0	112.7	2	0	0	0	2	0	2	0	2	-1	0	2	0	0	0	2	2	-1	2	0	2	0	0	0	0	2	-1	0	0	0	0	2	2	2	2	0	2	2	2	0	2	2	0	2	0
	wsnp_Ex_c1782_3365844	2A	0	112.7	2	0	0	0	2	0	2	0	2	0	0	2	0	0	0	2	2	0	2	0	2	0	0	0	0	2	0	0	0	0	0	2	2	2	2	0	2	2	2	0	2	2	0	2	0
	wsnp_Ku_c6826_11860405	2A	0	112.7	2	0	0	0	2	0	2	0	2	-1	0	2	0	0	0	2	2	-1	2	0	2	0	0	0	0	2	-1	0	0	0	0	2	2	2	2	0	2	2	2	0	2	2	0	2	0
	wsnp_Ex_rep_c69124_68035904	2A	0	112.7	2	0	0	0	2	0	2	0	2	-1	0	2	0	0	0	2	2	-1	2	0	2	0	0	0	0	2	-1	0	0	0	0	2	2	2	2	0	2	2	2	0	2	2	0	2	0
	wsnp_Ku_rep_c102140_89178676	2A	0	112.7	2	0	0	0	2	0	2	0	2	-1	0	2	0	0	0	2	2	-1	2	0	2	0	0	0	0	2	-1	0	0	0	0	2	2	2	2	0	2	2	2	0	2	2	0	2	-1
	wsnp_CAP11_c1787_968410	2A	0.5	113.2	2	0	0	0	2	0	2	0	2	-1	0	2	0	0	0	2	2	-1	2	0	2	0	0	0	0	2	-1	0	0	0	0	2	2	2	2	0	2	2	2	0	2	2	0	2	0
	wsnp_Ex_c2592_4822528	2A	1.5	114.7	2	0	0	0	2	0	2	0	2	-1	0	2	0	0	0	2	2	0	2	0	2	0	0	0	0	2	-1	0	0	0	0	2	2	2	2	0	2	2	2	0	2	2	0	2	0
	wsnp_Ex_rep_c67264_65795361	2A	0	114.7	2	0	0	0	2	0	2	0	2	2	0	2	0	0	0	2	2	0	2	0	2	0	0	0	0	2	0	0	0	0	0	2	2	2	2	0	2	2	2	0	2	2	0	2	0
	wsnp_Ra_rep_c106961_90622638	2A	0	114.7	2	0	0	0	2	0	2	0	2	-1	0	2	0	0	0	2	2	0	2	0	2	0	0	0	0	2	-1	0	0	0	0	2	2	2	2	0	2	2	2	0	2	2	0	2	0
	wsnp_Ex_c22862_32074455	2A	0	114.7	2	0	0	0	2	0	2	0	2	-1	0	2	0	0	0	2	2	0	2	0	2	0	0	0	0	2	-1	0	0	0	0	2	2	2	2	0	2	2	2	0	2	2	0	-1	0
	wsnp_Ex_c10083_16570816	2A	0	114.7	2	0	0	0	2	0	2	0	2	2	0	2	0	0	0	2	2	0	2	0	2	0	0	0	0	2	2	0	0	0	0	2	2	2	2	0	2	2	2	0	2	2	0	2	0
	wsnp_Ex_c7091_12199032	2A	0	114.7	2	0	0	0	2	0	2	0	2	-1	0	2	0	0	0	2	2	0	2	0	2	0	0	0	0	2	-1	0	0	0	0	2	2	2	2	0	2	2	2	0	2	2	0	2	0
	wsnp_CAP11_rep_c4135_1956064	2A	0	114.7	2	0	0	0	2	0	2	0	2	-1	0	2	0	0	0	2	2	0	2	0	2	0	0	0	0	2	-1	0	0	0	0	2	2	2	2	0	2	2	2	0	2	2	0	2	0
	2ABD_wsnp_BG263521A_Ta_2_1	2A	0	114.7	2	0	0	0	2	0	2	0	2	-1	0	2	0	0	0	2	2	0	2	0	2	0	0	0	0	2	-1	0	0	0	0	2	2	2	2	0	2	2	2	0	2	2	0	2	0
	wsnp_Ex_c2536_4728768	2A	0	114.7	2	0	0	0	2	0	2	0	2	-1	0	2	0	0	0	2	2	0	2	0	2	0	0	0	0	2	-1	0	0	0	0	2	2	2	2	0	2	2	2	0	2	2	0	2	0
	wsnp_Ex_c25409_34677674	2A	0	114.7	2	0	0	0	2	0	2	0	2	-1	0	2	0	0	0	2	2	0	2	0	2	0	0	0	0	2	-1	0	0	0	0	2	2	2	2	0	2	2	2	0	2	2	0	2	0
	wsnp_JD_c16067_15341994	2A	0	114.7	2	0	0	0	2	0	2	0	2	-1	0	2	0	0	0	2	2	0	2	0	2	0	0	0	0	2	-1	0	0	0	0	2	2	2	2	0	2	2	2	0	2	2	0	2	0
	wsnp_Ex_c41168_48053629	2A	0.2	114.9	2	0	0	2	2	0	2	0	2	0	0	2	0	0	0	2	2	0	2	0	2	0	0	0	0	2	-1	0	0	0	0	2	2	2	2	0	2	2	2	0	2	2	0	2	0
	wsnp_Ex_c17852_26612172	2A	0.2	115.1	2	0	0	2	2	0	2	0	2	0	0	2	0	0	0	2	2	0	2	0	2	0	0	0	0	2	0	0	0	0	0	2	2	2	2	0	2	2	2	0	2	2	0	2	0
	wsnp_Ex_rep_c67621_66275106	2A	0.5	115.6	2	0	0	0	2	0	2	0	2	-1	0	2	0	0	0	2	2	0	2	0	2	0	0	0	0	2	-1	0	0	0	0	2	2	2	2	0	2	2	2	0	2	2	0	2	0
	wsnp_Ex_c33420_41911147	2A	0	115.6	2	0	0	0	2	0	2	0	2	-1	0	2	0	0	0	2	2	0	2	0	2	0	0	0	0	2	-1	0	0	0	0	2	2	2	2	0	2	2	2	0	2	2	0	2	0
	wsnp_Ex_rep_c68871_67756221	2A	0.2	115.8	2	0	0	0	2	0	2	0	2	-1	0	2	0	0	0	2	2	0	2	0	2	0	0	0	0	2	-1	0	0	0	0	2	2	2	2	0	2	2	2	0	2	2	0	2	0
	wsnp_Ex_c32079_40793255	2A	0	115.8	2	0	0	0	2	0	2	0	2	0	0	2	0	0	0	2	2	0	2	0	2	0	0	0	0	2	2	0	0	0	0	2	2	2	2	0	2	2	2	0	2	2	0	2	0
	wsnp_Ex_c42815_49298013	2A	0.5	116.3	2	0	0	2	2	0	2	0	2	2	0	2	0	0	0	2	2	0	2	0	2	0	0	0	0	2	-1	0	0	0	0	2	2	2	2	0	2	2	2	0	2	2	0	2	0
	wsnp_Ex_rep_c103255_88258450	2A	1.7	118	2	0	0	2	2	0	2	0	2	2	0	2	0	0	0	2	2	0	2	0	2	0	0	0	0	2	0	0	0	0	0	2	2	2	2	0	2	2	2	0	2	2	0	2	2
	wsnp_RFL_Contig3703_3939941	2A	0	118	2	0	0	2	2	0	2	0	2	2	0	2	0	0	0	2	2	0	2	0	2	0	0	0	0	2	0	0	0	0	0	2	2	2	2	0	2	2	2	0	2	2	0	2	2
	wsnp_Ex_c22651_31851893	2A	0	118	2	0	0	2	2	0	2	0	2	2	0	2	0	0	0	2	2	0	2	0	2	0	0	0	0	2	0	0	0	0	0	2	2	2	2	0	2	2	2	0	2	2	0	2	2
	wsnp_Ex_c25057_34318425	2A	0.1	118.1	2	0	0	2	2	0	2	0	2	2	0	2	0	0	0	2	2	0	2	0	2	0	0	0	0	2	-1	0	0	0	0	2	2	2	2	0	2	2	2	0	2	2	0	2	2
	wsnp_Ex_rep_c66809_65185215	2A	0.1	118.2	2	0	0	2	2	0	2	0	2	2	0	2	0	0	0	2	2	0	2	0	2	0	0	0	0	2	0	0	0	0	0	2	2	2	2	0	2	2	2	0	2	2	0	2	2
	wsnp_Ex_c31900_40635609	2A	0	118.2	2	0	0	2	2	0	2	0	2	2	0	2	0	0	0	2	2	0	2	0	2	0	0	0	0	2	-1	0	0	0	0	2	2	2	2	0	2	2	2	0	2	2	0	2	2
	2ABD_wsnp_BG608354A_Ta_2_1	2A	0.5	118.7	2	0	0	2	2	0	2	0	2	-1	0	2	0	0	0	2	2	0	2	0	2	0	0	0	0	2	-1	0	0	0	0	2	2	2	2	0	2	2	2	0	2	2	0	2	2
	wsnp_Ex_c2138_4015881	2A	0	118.7	2	0	0	2	2	0	2	0	2	-1	0	2	0	0	0	2	2	0	2	0	2	0	0	0	0	2	-1	0	0	0	0	2	2	2	2	0	2	2	2	0	2	2	0	-1	2
	wsnp_Ex_rep_c75827_73041653	2A	0	118.7	2	0	0	2	2	0	2	0	2	-1	0	2	0	0	0	2	2	0	2	0	2	0	0	0	0	2	-1	0	0	0	0	2	2	2	2	0	2	2	2	0	2	2	0	2	2
	wsnp_Ex_rep_c66377_64570189	2A	0	118.7	2	0	0	2	2	0	2	0	2	-1	0	2	0	0	0	2	2	0	2	0	2	0	0	0	0	2	-1	0	0	0	0	2	2	2	2	0	2	2	2	0	2	2	0	2	2
	wsnp_Ra_c4850_8698731	2A	0	118.7	2	0	0	2	2	0	2	0	2	-1	0	2	0	0	0	2	2	0	2	0	2	0	0	0	0	2	-1	0	0	0	0	2	2	2	2	0	2	2	2	0	2	2	0	2	2
	2AB_wsnp_be498599A_Ta_2_2	2A	0	118.7	2	0	0	2	2	0	2	0	2	-1	0	2	0	0	0	2	2	0	2	0	2	0	0	0	0	2	-1	0	0	0	0	2	2	2	2	0	2	2	2	0	2	2	0	2	2
	wsnp_Ex_c20445_29515644	2A	0	118.7	2	0	0	2	2	0	2	0	2	-1	0	2	0	0	0	2	2	0	2	0	2	0	0	0	0	2	-1	0	0	0	0	2	2	2	2	0	2	2	2	0	2	2	0	2	2
	wsnp_Ex_rep_c66270_64420584	2A	0	118.7	2	0	0	2	2	0	2	0	2	-1	0	2	0	0	0	2	2	0	2	0	2	0	0	0	0	2	-1	0	0	0	0	2	2	2	2	0	2	2	2	0	2	2	0	2	2
	wsnp_Ku_c16371_25240695	2A	0.5	119.2	2	0	0	2	2	0	2	0	2	-1	0	2	0	0	0	2	2	0	2	0	2	0	0	0	0	2	-1	0	0	0	0	2	2	2	2	0	2	2	2	0	2	2	0	2	-1
	wsnp_Ex_c45617_51361414	2A	0	119.2	2	0	0	2	2	0	2	0	2	0	0	2	0	0	0	2	2	0	2	0	2	0	0	0	0	2	0	0	0	0	0	2	2	2	2	0	2	2	2	0	2	2	0	-1	0
	wsnp_Ex_rep_c68516_67350929	2A	0	119.2	2	0	0	2	2	0	2	0	2	-1	0	2	0	0	0	2	2	0	2	-1	2	0	0	0	0	2	-1	0	0	0	0	2	2	2	2	0	2	2	2	0	2	2	0	2	-1
	wsnp_Ra_c58188_60004916	2A	0	119.2	2	0	0	2	2	0	2	0	2	-1	0	2	0	0	0	2	2	0	2	0	2	0	0	0	0	2	-1	0	0	0	0	2	2	2	2	0	2	2	2	0	2	2	0	2	0
	wsnp_CAP11_c6309_2915345	2A	0	119.2	2	0	0	2	2	0	2	0	2	0	0	2	0	0	0	2	2	0	2	0	2	0	0	0	0	2	-1	0	0	0	0	2	2	2	2	0	2	2	2	0	2	2	0	2	0
	wsnp_CAP11_c1488_833183	2A	0	119.2	2	0	0	2	2	0	2	0	2	-1	0	2	0	0	0	2	2	0	2	0	2	0	0	0	0	2	-1	0	0	0	0	2	2	2	2	0	2	2	2	0	2	2	0	2	0
	wsnp_Ku_c2325_4468237	2A	0	119.2	2	0	0	2	2	0	2	0	2	-1	0	2	0	0	0	2	2	0	2	0	2	0	0	0	0	2	-1	0	0	0	0	2	2	2	2	0	2	2	2	0	2	2	0	2	0
	wsnp_Ku_c30418_40245121	2A	0	119.2	2	0	0	2	2	0	2	0	2	-1	0	2	0	0	0	2	2	0	2	0	2	0	0	0	0	2	-1	0	0	0	0	2	2	2	2	0	2	2	2	0	2	2	0	2	0
	wsnp_Ex_c29940_38921491	2A	0	119.2	2	0	0	2	2	0	2	0	2	0	0	2	0	0	0	2	2	0	2	0	2	0	0	0	0	2	0	0	0	0	0	2	2	2	2	0	2	2	2	0	2	2	0	2	0
	wsnp_Ex_rep_c66709_65042923	2A	0	119.2	2	0	0	2	2	0	2	0	2	-1	0	2	0	0	0	2	2	0	2	0	2	0	0	0	0	2	-1	0	0	0	0	2	2	2	2	0	2	2	2	0	2	2	0	2	0
	wsnp_CAP7_c7742_3467376	2A	0	119.2	2	0	0	2	2	0	2	0	2	-1	0	2	0	0	0	2	2	0	2	0	2	0	0	0	0	2	-1	0	0	0	0	2	2	2	2	0	2	2	2	0	2	2	0	2	0
	2ABD_wsnp_BE403352A_Ta_2_1	2A	0	119.2	2	0	0	2	2	0	2	0	2	-1	0	2	0	0	0	2	2	0	2	0	2	0	0	0	0	2	-1	0	0	0	0	2	2	2	2	0	2	2	2	0	2	2	0	2	0
	wsnp_Ex_c1064_2034431	2A	0	119.2	2	0	0	2	2	0	2	0	2	-1	0	2	0	0	0	2	2	0	2	0	2	0	0	0	0	2	-1	0	0	0	0	2	2	2	2	0	2	2	2	0	2	2	0	2	0
	wsnp_Ex_rep_c70891_69758513	2A	0	119.2	2	0	0	2	2	0	2	0	2	-1	0	2	0	0	0	2	2	0	2	0	2	0	0	0	0	2	-1	0	0	0	0	2	2	2	2	0	2	2	2	0	2	2	0	2	0
	wsnp_CAP11_rep_c5124_2393868	2A	0	119.2	2	0	0	2	2	0	2	0	2	0	0	2	0	0	0	2	2	0	2	0	2	0	0	0	0	2	0	0	0	0	0	2	2	2	2	0	2	2	2	0	2	2	0	2	0
	wsnp_CAP11_rep_c6376_2943437	2A	0	119.2	2	0	0	2	2	0	2	0	2	-1	0	2	0	0	0	2	2	0	2	0	2	0	0	0	0	2	-1	0	0	0	0	2	2	2	2	0	2	2	2	0	2	2	0	2	0
	wsnp_Ex_c20649_29731279	2A	0	119.2	2	0	0	2	2	0	2	0	2	-1	0	2	0	0	0	2	2	0	2	0	2	0	0	0	0	2	-1	0	0	0	0	2	2	2	2	0	2	2	2	0	2	2	0	2	0
	2ABD_wsnp_BE517627A_Ta_2_1	2A	0	119.2	2	0	0	2	2	0	2	0	2	-1	0	2	0	0	0	2	2	0	2	0	2	0	0	0	0	2	-1	0	0	0	0	2	2	2	2	0	2	2	2	0	2	2	0	2	-1
	wsnp_Ku_c4213_7674814	2A	0	119.2	2	0	0	2	2	0	2	0	2	0	0	2	0	0	0	2	2	0	2	0	2	0	0	0	0	2	0	0	0	0	0	2	2	2	2	0	2	2	2	0	2	2	0	2	0
	2ABD_wsnp_BE399936A_Ta_2_1	2A	0	119.2	2	0	0	2	2	0	2	0	2	-1	0	2	0	0	0	2	2	0	2	0	2	0	0	0	0	2	-1	0	0	0	0	2	2	2	2	0	2	2	2	0	2	2	0	2	0
	wsnp_Ku_rep_c69876_69364477	2A	0.1	119.3	2	0	0	2	2	0	2	0	2	-1	0	2	0	0	0	2	2	0	2	0	2	0	0	0	0	2	-1	0	0	0	0	2	2	2	2	0	2	2	2	0	2	2	0	2	0
	wsnp_Ex_c3869_7028759	2A	0.1	119.4	2	0	0	2	2	0	2	0	2	-1	0	2	0	0	0	2	2	0	2	0	2	0	0	0	0	2	-1	0	0	0	0	2	2	2	2	0	2	2	2	0	2	2	0	2	0
	wsnp_Ex_rep_c66800_65171198	2A	0	119.4	2	0	0	2	2	0	2	0	2	-1	0	2	0	0	0	2	2	0	2	0	2	0	0	0	0	2	-1	0	0	0	0	2	2	2	2	0	2	2	2	0	2	2	0	2	0
	wsnp_Ex_c27023_36242252	2A	0	119.4	2	0	0	2	2	0	2	0	2	-1	0	2	0	0	0	2	2	0	2	0	2	0	0	0	0	2	2	0	0	0	0	2	2	2	2	0	2	2	2	0	2	2	0	2	0
	wsnp_CAP12_rep_c4379_1995966	2A	0	119.4	2	0	0	2	2	0	2	0	2	-1	0	2	-1	0	0	2	2	0	2	0	2	0	0	0	0	2	-1	0	0	0	0	2	2	2	2	0	2	2	2	0	2	2	0	2	-1
	wsnp_Ex_c14760_22866280	2A	0	119.4	2	0	0	2	2	0	2	0	2	-1	0	2	0	0	0	2	2	0	2	-1	2	0	0	0	0	2	-1	0	0	0	0	2	2	2	2	0	2	2	2	0	2	2	0	2	-1
	wsnp_CAP12_rep_c5840_2647196	2A	0	119.4	2	0	0	2	2	0	2	0	2	-1	0	2	0	0	0	2	2	0	2	0	2	0	0	0	0	2	-1	0	0	0	0	2	2	2	2	0	2	2	2	0	2	2	0	2	0
	wsnp_Ex_rep_c68599_67447880	2A	0	119.4	2	0	0	2	2	0	2	0	2	-1	0	2	0	0	0	2	2	0	2	0	2	0	0	0	0	2	-1	0	0	0	0	2	2	2	2	0	2	2	2	0	2	2	0	2	0
	wsnp_CAP7_rep_c5524_2482342	2A	0.2	119.6	2	0	0	2	2	0	2	0	2	-1	0	2	0	0	0	2	2	0	2	0	2	0	0	0	0	2	-1	0	0	0	0	2	2	2	2	0	2	2	2	0	2	2	0	2	0
	wsnp_CAP7_rep_c9097_4074450	2A	0	119.6	2	0	0	2	2	0	2	0	2	-1	0	2	0	0	0	2	2	0	2	0	2	0	0	0	0	2	-1	0	0	0	0	2	2	2	2	0	2	2	2	0	2	2	0	2	0
	wsnp_CAP11_c905_550912	2A	0	119.6	2	0	0	2	2	0	2	0	2	-1	0	2	0	0	0	2	2	0	2	0	2	0	0	0	0	2	2	0	0	0	0	2	2	2	2	0	2	2	2	0	2	2	0	2	0
	wsnp_Ra_c18391_27447178	2A	0	119.6	2	0	0	2	2	0	2	0	2	-1	0	2	0	0	0	2	2	0	2	0	2	0	0	0	0	2	-1	0	0	0	0	2	2	2	2	0	2	2	2	0	2	2	0	2	0
	wsnp_Ex_c1064_2034518	2A	0	119.6	2	0	0	2	2	0	2	0	2	-1	0	2	0	0	0	2	2	0	2	0	2	0	0	0	0	2	-1	0	0	0	0	2	2	2	2	0	2	2	2	0	2	2	0	2	0
	wsnp_Ex_c14980_23134376	2A	0	119.6	2	0	0	2	2	0	2	0	2	0	0	2	0	0	0	2	2	0	2	0	2	0	0	0	0	2	-1	0	0	0	0	2	2	2	2	0	2	2	2	0	2	2	0	2	0
	wsnp_Ex_c42230_48866587	2A	0	119.6	2	0	0	2	2	0	2	0	2	0	0	2	0	0	0	2	2	0	2	0	2	0	0	0	0	2	-1	0	0	0	0	2	2	2	2	0	2	2	2	0	2	2	0	2	0
	wsnp_Ex_c7154_12290649	2A	0	119.6	2	0	0	2	2	0	2	0	2	-1	0	2	0	0	0	2	2	0	2	0	2	0	0	0	0	2	2	0	0	0	0	2	2	2	2	0	2	2	2	0	2	2	0	2	0
	wsnp_Ex_c8587_14418021	2A	0	119.6	2	0	0	2	2	0	2	0	2	-1	0	2	0	0	0	2	2	0	2	0	2	0	0	0	0	2	-1	0	0	0	0	2	2	2	2	0	2	2	2	0	2	2	0	2	0
	wsnp_CAP11_rep_c8681_3747503	2A	0	119.6	2	0	0	2	2	0	2	0	2	0	0	2	0	0	0	2	2	0	2	0	2	0	0	0	0	2	0	0	0	0	0	2	2	2	2	0	2	2	2	0	2	2	0	2	0
	wsnp_Ex_c15301_23528979	2A	0	119.6	2	0	0	2	2	0	2	0	2	-1	0	2	0	0	0	2	2	0	2	0	2	0	0	0	0	2	-1	0	0	0	0	2	2	2	2	0	2	2	2	0	2	2	0	-1	0
	wsnp_Ex_c15301_23529079	2A	0	119.6	2	0	0	2	2	0	2	0	2	-1	0	2	0	0	0	2	2	0	2	0	2	0	0	0	0	2	-1	0	0	0	0	2	2	2	2	0	2	2	2	0	2	2	0	-1	0
	wsnp_Ex_c21786_30948397	2A	0	119.6	2	0	0	2	2	0	2	0	2	-1	0	2	0	0	0	2	2	0	2	0	2	0	0	0	0	2	-1	0	0	0	0	2	2	2	2	0	2	2	2	0	2	2	0	-1	0
	wsnp_CAP8_rep_c4276_2091752	2A	0	119.6	2	0	0	2	2	0	2	0	2	-1	0	2	0	0	0	2	2	0	2	0	2	0	0	0	0	2	-1	0	0	0	0	2	2	2	2	0	2	2	2	0	2	2	0	2	0
	wsnp_Ra_rep_c88200_80168527	2A	0	119.6	2	0	0	2	2	0	2	0	2	-1	0	2	0	0	0	2	2	0	2	0	2	0	0	0	0	2	-1	0	0	0	0	2	2	2	2	0	2	2	2	0	2	2	0	2	0
	wsnp_Ex_c33196_41722217	2A	0	119.6	2	0	0	2	2	0	2	0	2	-1	0	2	0	0	0	2	2	0	2	0	2	0	0	0	0	2	-1	0	0	0	0	2	2	2	2	0	2	2	2	0	2	2	0	2	0
	wsnp_CAP11_rep_c6137_2841945	2A	0	119.6	2	0	0	2	2	0	2	0	2	-1	0	2	0	0	0	2	2	0	2	0	2	0	0	0	0	2	-1	0	0	0	0	2	2	2	2	0	2	2	2	0	2	2	0	2	-1
	2AD_wsnp_CD452951A_Ta_2_1	2A	0	119.6	2	0	0	2	2	0	2	0	2	-1	0	2	0	0	0	2	2	0	2	0	2	0	0	0	0	2	-1	0	0	0	0	2	2	2	2	0	2	2	2	0	2	2	0	-1	-1
	wsnp_Ex_c2030_3807284	2A	0	119.6	2	0	0	2	2	0	2	0	2	-1	0	2	0	0	0	2	2	0	2	0	2	0	0	0	0	2	-1	0	0	0	0	2	2	2	2	0	2	2	2	0	2	2	0	-1	0
	wsnp_Ex_c56928_58852277	2A	0	119.6	2	0	0	2	2	0	2	0	2	-1	0	2	0	0	0	2	2	0	2	0	2	0	0	0	0	2	-1	0	0	0	0	2	2	2	2	0	2	2	2	0	2	2	0	-1	0
	wsnp_Ex_c14760_22866930	2A	0	119.6	2	0	0	2	2	0	2	0	2	0	0	2	0	0	0	2	2	0	2	0	2	0	0	0	0	2	0	0	0	0	0	2	2	2	2	0	2	2	2	0	2	2	0	2	0
	wsnp_JD_rep_c49684_33856127	2A	0	119.6	2	0	0	2	2	0	2	0	2	0	0	2	0	0	0	2	2	0	2	0	2	0	0	0	0	2	0	0	0	0	0	2	2	2	2	0	2	2	2	0	2	2	0	2	0
	wsnp_Ex_c3232_5960344	2A	0	119.6	2	0	0	2	2	0	2	0	2	-1	0	2	0	0	0	2	2	0	2	0	2	0	0	0	0	2	-1	0	0	0	0	2	2	2	2	0	2	2	2	0	2	2	0	2	0
	wsnp_Ex_c14717_22800771	2A	0	119.6	2	0	0	2	2	0	2	0	2	-1	0	2	0	0	0	2	2	0	2	0	2	0	0	0	0	2	-1	0	0	0	0	2	2	2	2	0	2	2	2	0	2	2	0	2	0
	wsnp_Ex_c11437_18454413	2A	0	119.6	2	0	0	2	2	0	2	0	2	-1	0	2	0	0	0	2	2	0	2	0	2	0	0	0	0	2	-1	0	0	0	0	2	2	2	2	0	2	2	2	0	2	2	0	2	0
	wsnp_CAP12_c5344_2430233	2A	0	119.6	2	0	0	2	2	0	2	0	2	-1	0	2	0	0	0	2	2	0	2	0	2	0	0	0	0	2	-1	0	0	0	0	2	2	2	2	0	2	2	2	0	2	2	0	2	0
	wsnp_Ex_c12068_19316125	2A	0	119.6	2	0	0	2	2	0	2	0	2	-1	0	2	0	0	0	2	2	0	2	0	2	0	0	0	0	2	-1	0	0	0	0	2	2	2	2	0	2	2	2	0	2	2	0	2	-1
	wsnp_Ex_c18271_27089779	2A	0	119.6	2	0	0	2	2	0	2	0	2	-1	0	2	0	0	0	2	2	0	2	0	2	0	0	0	0	2	-1	0	0	0	0	2	2	2	2	0	2	2	2	0	2	2	0	2	-1
	wsnp_Ra_c10861_17763060	2A	0	119.6	2	0	0	2	2	0	2	0	2	-1	0	2	0	0	0	2	2	0	2	0	2	0	0	0	0	2	-1	0	0	0	0	2	2	2	2	0	2	2	2	0	2	2	0	2	0
	wsnp_CAP12_rep_c4584_2092741	2A	0	119.6	2	0	0	2	2	0	2	0	2	-1	0	2	0	0	0	2	2	0	2	0	2	0	0	0	0	2	-1	0	0	0	0	2	2	2	2	0	2	2	2	0	2	2	0	2	0
	wsnp_Ra_c10091_16694335	2A	0	119.6	2	0	0	2	2	0	2	0	2	-1	0	2	0	0	0	2	2	0	2	0	2	0	0	0	0	2	-1	0	0	0	0	2	2	2	2	0	2	2	2	0	2	2	0	2	0
	wsnp_Ex_c2138_4015101	2A	0	119.6	2	0	0	2	2	0	2	0	2	-1	0	2	0	0	0	2	2	0	2	0	2	0	0	0	0	2	-1	0	0	0	0	2	2	2	2	0	2	2	2	0	2	2	0	2	0
	wsnp_Ex_rep_c66800_65171259	2A	0	119.6	2	0	0	2	2	0	2	0	2	-1	0	2	0	0	0	2	2	0	2	0	2	0	0	0	0	2	-1	0	0	0	0	2	2	2	2	0	2	2	2	0	2	2	0	2	0
	wsnp_Ra_c30244_39523512	2A	0	119.6	2	0	0	2	2	0	2	0	2	-1	0	2	0	0	0	2	2	0	2	0	2	0	0	0	0	2	-1	0	0	0	0	2	2	2	2	0	2	2	2	0	2	2	0	2	0
	wsnp_Ra_c58188_60005934	2A	0	119.6	2	0	0	2	2	0	2	0	2	0	0	2	0	0	0	2	2	0	2	0	2	0	0	0	0	2	0	0	0	0	0	2	2	2	2	0	2	2	2	0	2	2	0	2	0
	wsnp_Ex_c4203_7590741	2A	0	119.6	2	0	0	2	2	0	2	0	2	-1	0	2	0	0	0	2	2	0	2	0	2	0	0	0	0	2	-1	0	0	0	0	2	2	2	2	0	2	2	2	0	2	2	0	2	0
	wsnp_Ex_rep_c67143_65626838	2A	0	119.6	2	0	0	2	2	0	2	0	2	2	0	2	0	0	0	2	2	0	2	0	2	0	0	0	0	2	2	0	0	0	0	2	2	2	2	0	2	2	2	0	2	2	0	2	0
	wsnp_Ex_rep_c68599_67447926	2A	0.1	119.7	2	0	0	2	2	0	2	0	2	-1	0	2	0	0	0	2	2	0	2	0	2	0	0	0	0	2	-1	0	0	0	0	2	2	2	2	0	2	2	2	0	2	2	0	-1	0
	wsnp_Ku_c44873_52048221	2A	0.1	119.8	2	0	0	2	2	0	2	0	2	-1	0	2	0	0	0	2	2	0	2	0	2	0	0	0	0	2	-1	0	0	0	0	2	2	2	2	0	2	2	2	0	2	2	0	-1	0
	wsnp_Ku_c38662_47257696	2A	0.1	119.9	2	0	0	2	2	0	2	0	2	-1	0	2	0	0	0	2	2	0	2	0	2	0	0	0	0	2	-1	0	0	0	0	2	2	2	2	0	2	2	2	0	2	2	0	2	0
	wsnp_CAP8_rep_c4792_2326084	2A	0.1	120	2	0	0	2	2	0	2	0	2	0	0	2	0	0	0	2	2	0	2	0	2	0	0	0	0	2	0	0	0	0	0	2	2	2	2	0	2	2	2	0	2	2	0	2	0
	wsnp_CAP11_rep_c4303_2031651	2A	0	120	2	0	0	2	2	0	2	0	2	-1	0	2	0	0	0	2	2	0	2	0	2	0	0	0	0	2	-1	0	0	0	0	2	2	2	2	0	2	2	2	0	2	2	0	2	0
	wsnp_Ex_c1064_2034730	2A	0	120	2	0	0	2	2	0	2	0	2	-1	0	2	0	0	0	2	2	0	2	0	2	0	0	0	0	2	-1	0	0	0	0	2	2	2	2	0	2	2	2	0	2	2	0	2	0
	wsnp_CAP7_rep_c9455_4223473	2A	0	120	2	0	0	2	2	0	2	0	2	-1	0	2	0	0	0	2	2	0	2	0	2	0	0	0	0	2	-1	0	0	0	0	2	2	2	2	0	2	2	2	0	2	2	0	2	0
	wsnp_CAP11_rep_c6803_3115167	2A	0	120	2	0	0	2	2	0	2	0	2	-1	0	2	0	0	0	2	2	0	2	0	2	0	0	0	0	2	-1	0	0	0	0	2	2	2	2	0	2	2	2	0	2	2	0	2	0
	wsnp_JD_c3032_4015340	2A	0	120	2	0	0	2	2	0	2	0	2	-1	0	2	0	0	0	2	2	0	2	0	2	0	0	0	0	2	-1	0	0	0	0	2	2	2	2	0	2	2	2	0	2	2	0	2	0
	wsnp_CAP11_rep_c6615_3041849	2A	0	120	2	0	0	2	2	0	2	0	2	-1	0	2	0	0	0	2	2	0	2	0	2	0	0	0	0	2	-1	0	0	0	0	2	2	2	2	0	2	2	2	0	2	2	0	2	0
	wsnp_CAP11_rep_c5024_2352900	2A	0	120	2	0	0	2	2	0	2	0	2	-1	0	2	0	0	0	2	2	0	2	0	2	0	0	0	0	2	-1	0	0	0	0	2	2	2	2	0	2	2	2	0	2	2	0	2	0
	wsnp_Ex_rep_c67481_66083943	2A	0	120	2	0	0	2	2	0	2	0	2	-1	0	2	0	0	0	2	2	0	2	0	2	0	0	0	0	2	-1	0	0	0	0	2	2	2	2	0	2	2	2	0	2	2	0	2	0
	wsnp_Ex_c7154_12289504	2A	0	120	2	0	0	2	2	0	2	0	2	0	0	2	0	0	0	2	2	0	2	0	2	0	0	0	0	2	2	0	0	0	0	2	2	2	2	0	2	2	2	0	2	2	0	2	0
	wsnp_Ex_c21721_30882221	2A	0	120	2	0	0	-1	2	0	2	0	2	-1	0	2	0	0	0	2	2	0	2	0	2	0	0	0	0	2	-1	0	0	0	0	2	2	2	2	0	2	2	2	0	2	2	0	-1	-1
	wsnp_Ex_c23720_32957892	2A	0.3	120.3	2	0	0	2	2	0	2	0	2	-1	0	2	0	0	0	2	2	0	2	0	2	0	0	0	0	2	-1	0	0	0	0	2	2	2	2	0	2	2	2	0	2	2	0	-1	0
	wsnp_Ku_c3907_7157334	2A	0.3	120.6	2	0	0	0	2	0	2	0	2	-1	0	2	0	0	0	2	2	0	2	0	2	0	0	0	0	2	-1	0	0	0	0	2	2	2	2	0	2	2	2	0	2	2	0	2	0
	Xgwm473	2A	4.5	125.1	2	0	0	0	2	0	2	0	0	0	2	2	0	0	0	0	0	2	0	0	2	0	2	2	0	2	0	0	2	0	-1	-1	2	2	2	-1	0	2	2	0	2	2	0	2	0
	wsnp_CAP8_c607_445315	2A	4.4	129.5	2	0	0	0	2	0	2	0	2	-1	0	2	0	0	0	2	2	0	2	0	2	0	0	0	0	2	-1	0	0	0	0	2	2	2	2	0	2	2	2	0	2	2	0	2	0
	2A_wsnp_bg606625A_Ta_2_1	2A	0	129.5	2	0	0	0	2	0	2	0	2	-1	0	2	0	0	0	2	2	0	2	0	2	0	0	0	0	2	-1	0	0	0	0	2	2	2	2	0	2	2	2	0	2	2	0	2	0
	wsnp_Ex_c30787_39660951	2A	0.6	130.1	2	0	0	2	2	0	2	0	2	2	0	2	0	0	0	2	2	0	2	0	2	0	0	0	0	2	-1	0	0	0	0	2	2	2	2	0	2	2	2	0	2	2	0	2	0
	wsnp_Ex_c17220_25871264	2A	0	130.1	2	0	0	2	2	0	2	0	2	2	0	2	0	0	0	2	2	0	2	0	2	0	0	0	0	2	-1	0	0	0	0	2	2	2	2	0	2	2	2	0	2	2	0	2	0
	wsnp_Ku_rep_c110147_94431847	2A	0	130.1	2	0	0	2	2	0	2	0	2	2	0	2	0	0	0	2	2	0	2	0	2	0	0	0	0	2	-1	0	0	0	0	2	2	2	2	0	2	2	2	0	2	2	0	2	0
	wsnp_Ra_rep_c111721_93875204	2A	0	130.1	2	0	0	2	2	0	2	0	2	2	0	2	0	0	0	2	2	0	2	0	2	0	0	0	0	2	2	0	0	0	0	2	2	2	2	0	2	2	2	0	2	2	0	2	0
	wsnp_Ex_c2337_4379619	2A	1.9	132	2	0	0	2	2	0	2	0	2	-1	0	2	0	0	0	0	0	0	2	0	2	0	0	0	0	2	0	0	0	0	0	2	2	2	2	0	2	2	2	0	2	2	0	2	0
	2ABD_wsnp_BE406351A_Ta_2_2	2A	1.3	133.3	2	0	0	0	2	0	2	0	2	-1	0	2	0	0	0	0	0	0	2	0	2	0	0	0	0	2	0	0	0	0	0	2	2	2	2	0	2	2	2	0	2	2	0	2	0
	wsnp_Ex_c28204_37349164	2A	0.2	133.5	2	0	0	0	2	0	2	0	2	-1	0	2	0	0	0	0	0	0	2	0	2	0	0	0	0	2	0	0	0	0	0	2	2	2	2	0	2	2	2	0	2	2	0	2	0
	wsnp_Ex_c5984_10493714	2A	19.4	152.9	2	0	0	0	2	0	0	2	2	-1	0	0	0	0	0	0	0	0	0	0	2	0	2	0	2	2	2	0	2	2	0	2	0	2	0	2	0	2	2	2	2	2	0	2	2
	wsnp_JD_rep_c50243_34277175	2A	0.2	153.1	2	0	0	0	2	0	0	2	2	2	0	0	0	0	0	0	0	0	0	0	2	0	2	0	2	2	2	0	2	2	0	2	0	2	0	2	0	2	2	2	2	2	0	2	2
	wsnp_JD_c514_781859	2A	0	153.1	2	0	0	0	2	0	0	2	2	2	0	0	0	0	0	0	0	0	0	0	2	0	2	0	2	2	2	0	2	2	0	2	0	2	0	2	0	2	2	2	2	2	0	2	2
	wsnp_JD_c514_782019	2A	0	153.1	2	0	0	0	2	0	0	2	2	-1	0	0	0	0	0	0	0	0	0	0	2	0	2	0	2	2	2	0	2	2	0	2	0	2	0	2	0	2	2	2	2	2	0	2	2
	wsnp_Ex_rep_c69799_68761171	2A	0	153.1	2	0	0	0	2	0	0	2	2	2	0	0	0	0	0	0	0	0	0	0	2	0	2	0	2	2	2	0	2	2	0	2	0	2	0	2	0	2	2	2	2	2	0	2	2
	wsnp_Ex_rep_c69014_67914888	2A	0	153.1	2	0	0	0	2	0	0	2	2	2	0	0	0	0	0	0	0	0	0	0	2	0	2	0	2	2	2	0	2	2	0	2	0	2	0	2	0	2	2	2	2	2	0	2	2
	wsnp_Ex_rep_c67530_66144244	2A	0	153.1	2	0	0	0	2	0	0	2	2	2	0	0	0	0	0	0	0	0	0	0	2	0	2	0	2	2	2	0	2	2	0	2	0	2	0	2	0	2	2	2	2	2	0	2	2
	wsnp_Ex_c28942_38018762	2A	0	153.1	2	0	0	0	2	0	0	2	2	-1	0	0	0	0	0	0	0	0	0	0	2	0	2	0	2	2	2	0	2	2	0	2	0	2	0	2	0	2	2	2	2	2	0	2	2
	wsnp_Ex_c40280_47375312	2A	0	153.1	2	0	0	0	2	0	0	2	2	2	0	0	0	0	0	0	0	0	0	0	2	0	2	0	2	2	2	0	2	2	0	2	0	2	0	2	0	2	2	2	2	2	0	2	2
	wsnp_Ra_c107797_91270622	2A	0	153.1	2	0	0	0	2	0	0	2	2	-1	0	0	0	0	0	0	0	0	0	0	2	0	2	0	2	2	2	0	2	2	0	2	0	2	0	2	0	2	2	2	2	2	0	2	2
	wsnp_Ex_rep_c67751_66428606	2A	0	153.1	2	0	0	0	2	0	0	2	2	-1	0	0	0	0	0	0	0	0	0	0	2	0	2	0	2	2	2	0	2	2	0	2	0	2	0	2	0	2	2	2	2	2	0	2	2
	wsnp_Ku_c8927_15048149	2A	11.8	164.9	2	0	0	2	2	0	0	2	2	0	0	0	0	2	2	0	0	0	0	0	0	0	-1	0	2	2	2	0	0	2	0	2	0	2	0	2	0	2	2	2	2	2	2	2	2
	wsnp_Ex_c10084_16572374	2A	3.3	168.2	2	0	0	2	2	0	0	2	2	0	0	0	0	2	2	0	0	0	0	0	0	0	0	0	2	2	2	0	0	2	0	2	0	2	0	0	0	2	2	2	2	2	2	2	0
	wsnp_Ex_c1604_3060855	2A	0.8	169	2	0	0	2	2	0	0	2	2	0	0	0	0	2	2	0	0	0	0	0	2	0	0	0	2	2	2	0	0	2	0	2	0	2	0	0	0	2	2	2	2	2	2	2	0
	wsnp_Ex_c7829_13320760	2A	1.1	170.1	2	0	0	2	2	0	0	2	2	0	0	0	0	2	2	0	0	0	0	0	0	0	0	0	2	2	2	0	0	2	0	2	0	2	0	0	0	2	2	2	2	2	2	2	0
	wsnp_RFL_Contig2729_2446041	2A	1.3	171.4	2	0	0	0	2	0	0	2	2	2	0	0	0	2	2	0	0	0	0	0	0	0	0	0	2	2	2	0	0	2	0	2	0	2	0	0	0	2	2	2	2	2	2	2	0
	wsnp_RFL_Contig4594_5459508	2A	2.1	173.5	2	0	0	0	2	0	0	2	2	2	0	0	0	2	2	0	0	0	0	0	0	0	0	0	2	0	2	0	0	2	0	2	0	2	0	0	0	2	2	2	2	2	2	2	0
	wsnp_Ex_c21709_30869795	2A	3.2	176.7	2	0	0	0	2	0	0	2	2	0	0	0	0	2	2	0	0	0	0	0	0	0	0	0	2	2	2	0	0	2	0	2	0	2	0	0	0	2	2	2	2	2	2	2	0
	wsnp_JD_c15127_14676522	2A	0.8	177.5	2	0	0	0	2	0	0	2	2	2	0	0	0	2	2	0	0	0	0	0	0	0	0	0	2	2	2	0	0	2	0	2	0	2	0	0	0	2	2	2	2	2	2	0	0
	wsnp_Ex_c59095_60108097	2A	3.8	181.3	2	0	0	2	2	0	2	2	2	2	0	0	0	2	2	0	0	0	0	0	0	0	0	0	2	2	2	0	0	2	0	2	0	0	0	0	0	2	2	2	2	2	2	0	0
	wsnp_Ex_c59095_60108185	2A	0.4	181.7	2	0	0	-1	2	0	2	2	2	2	0	0	0	2	2	0	0	0	0	0	0	0	0	0	2	2	2	0	0	2	0	2	0	0	0	0	0	2	2	2	2	2	2	0	0
	wsnp_Ra_c32271_41304469	2A	0	181.7	2	0	0	-1	2	0	2	2	2	2	0	0	0	2	2	0	0	0	0	0	0	0	0	0	2	2	2	0	0	2	0	2	0	0	0	0	0	2	2	2	2	2	2	0	0
	wsnp_Ex_c16627_25162391	2A	0	181.7	2	0	0	-1	2	0	2	2	2	2	0	0	0	2	2	0	0	0	0	0	0	0	0	0	2	2	2	0	0	2	0	2	0	0	0	0	0	2	2	2	2	2	2	0	0
	wsnp_Ex_c59095_60108118	2A	0	181.7	2	0	0	2	2	0	2	2	2	2	0	0	0	2	2	0	0	0	0	0	0	0	0	0	2	2	2	0	0	2	0	2	0	0	0	0	0	2	2	2	2	2	2	0	0
	Xgwm294	2A	2.1	183.8	2	0	0	0	2	0	2	0	2	2	0	0	0	2	2	0	0	0	0	0	0	0	0	0	2	2	2	0	0	2	0	2	0	0	0	0	-1	2	2	2	2	2	2	0	2
	wsnp_Ex_c10751_17505459	2A	1.7	185.5	2	0	0	0	2	0	2	2	2	2	0	0	0	2	2	0	0	0	0	0	0	0	0	0	2	2	2	0	0	2	0	2	0	0	0	0	0	2	2	2	2	2	2	0	0
	wsnp_Ex_c36481_44425685	2A	0.6	186.1	2	0	0	0	2	0	2	2	2	-1	0	0	0	2	2	0	0	0	0	0	0	0	0	0	2	2	2	0	0	2	0	2	0	0	0	0	0	2	2	2	2	2	2	0	0
	wsnp_Ra_rep_c69398_66825550	2A	0.4	186.5	2	0	0	0	2	0	2	2	2	-1	0	0	0	2	2	0	0	0	0	0	0	0	0	0	2	2	2	0	0	2	0	2	0	0	0	0	0	2	2	2	2	2	2	0	0
	wsnp_CAP12_c510_276361	2A	0	186.5	2	0	0	0	2	0	2	2	2	-1	0	0	0	2	2	0	0	0	0	0	0	0	0	0	2	2	2	0	0	2	0	2	0	0	0	0	0	2	2	2	2	2	2	-1	0
	Xcfd168	2A	0.5	187	2	0	0	0	2	0	2	2	2	-1	-1	-1	0	2	2	0	0	0	0	0	0	0	0	0	2	2	2	0	-1	2	0	2	0	0	0	0	-1	2	2	2	2	2	2	0	0
Group 5	wsnp_Ra_c265_560747	2B	0	0	2	0	2	0	2	0	0	0	0	0	0	2	2	2	2	2	2	2	2	0	0	-1	-1	0	2	2	0	2	0	2	2	-1	0	0	0	2	2	0	-1	0	2	-1	2	0	-1
	wsnp_Ex_rep_c71023_69867676	2B	0	0	2	0	2	-1	2	0	0	0	0	0	0	2	2	2	2	2	2	2	2	0	0	2	2	0	2	2	0	2	0	2	2	2	0	0	0	2	2	0	2	0	2	2	2	0	2
	wsnp_Ex_rep_c72511_70872203	2B	0	0	2	0	2	-1	2	0	0	0	0	-1	0	2	2	2	2	2	2	2	2	0	0	2	-1	0	2	2	0	2	0	2	2	2	0	0	0	2	2	0	2	0	2	2	2	0	2
	wsnp_Ku_c4962_8872507	2B	0	0	2	0	2	-1	2	0	0	0	0	-1	0	2	2	2	2	2	2	2	2	0	0	2	-1	0	2	2	0	2	0	2	2	2	0	0	0	2	2	0	2	0	2	2	2	-1	2
	wsnp_Ex_c1962_3697716	2B	0	0	2	0	2	-1	2	0	0	0	0	-1	0	2	2	2	2	2	2	2	2	0	0	2	0	0	2	2	0	2	0	2	2	2	0	0	0	2	2	0	2	0	2	2	2	0	-1
	wsnp_Ex_c1962_3696626	2B	0	0	2	0	2	-1	2	0	0	0	0	-1	0	2	2	2	2	2	2	2	2	0	0	2	-1	0	2	2	0	2	0	2	2	2	0	0	0	2	2	0	2	0	2	2	2	-1	2
	wsnp_Ex_c1962_3697351	2B	0	0	2	0	2	-1	2	0	0	0	0	-1	0	2	2	2	2	2	2	2	2	0	0	2	2	0	2	2	0	2	0	2	2	2	0	0	0	2	2	0	2	0	2	2	2	0	2
	wsnp_Ex_c1962_3696265	2B	0	0	2	0	2	-1	2	0	0	0	0	-1	0	2	2	2	2	2	2	2	2	0	0	2	2	0	2	2	0	2	0	2	2	2	0	0	0	2	2	0	2	0	2	2	2	0	-1
	wsnp_Ex_c14711_22788586	2B	2.3	2.3	2	0	2	0	2	0	0	0	0	0	0	2	2	2	2	2	2	2	2	0	0	2	2	0	2	2	0	2	0	2	2	2	0	0	0	2	2	0	2	0	2	2	2	0	0
	wsnp_Ex_c14711_22788263	2B	0	2.3	2	0	2	0	2	0	0	0	0	0	0	2	2	2	2	2	2	2	2	0	0	2	0	0	2	2	0	2	0	2	2	2	0	0	0	2	2	0	-1	0	2	2	2	0	0
	wsnp_Ex_rep_c70756_69644826	2B	0.4	2.7	2	0	2	-1	2	0	0	0	0	-1	0	2	2	2	2	2	2	2	2	0	0	2	2	0	2	2	0	2	0	2	2	2	0	0	0	2	2	0	2	0	2	2	2	0	2
	wsnp_JD_c42879_30043973	2B	0.4	3.1	2	0	2	-1	2	0	0	0	0	-1	0	2	2	2	2	2	2	2	2	0	0	2	2	0	2	2	0	2	0	2	2	2	0	0	0	2	2	0	2	0	2	2	2	0	2
	wsnp_JD_c5064_6183978	2B	0	3.1	2	0	2	-1	2	0	0	0	0	-1	0	2	2	2	2	2	2	2	2	0	0	2	2	0	2	2	0	2	0	2	2	2	0	0	0	2	2	0	2	0	2	2	2	0	2
	wsnp_CAP11_rep_c8489_3665230	2B	0	3.1	2	0	2	0	2	0	0	0	0	0	0	2	2	2	2	2	2	2	2	0	0	2	2	0	2	2	0	2	0	2	2	2	0	0	0	2	2	0	2	0	2	2	2	0	2
	wsnp_Ex_c163_320858	2B	0.9	4	2	0	2	0	2	0	0	0	0	0	0	2	2	2	2	2	2	2	2	0	0	2	2	0	2	2	0	2	0	2	0	2	0	0	0	2	2	2	2	0	2	2	2	0	0
	wsnp_Ex_c163_320267	2B	0	4	2	0	2	0	2	0	0	0	0	0	0	2	2	2	2	2	2	2	2	0	0	2	2	0	2	2	0	2	0	2	0	2	0	0	0	2	2	2	2	0	2	2	2	0	0
	wsnp_Ex_c56027_58306755	2B	0.8	4.8	2	0	2	0	2	0	0	2	0	0	0	2	2	2	2	2	2	2	2	0	0	2	0	0	2	2	0	2	0	2	0	2	0	0	0	2	2	2	2	0	2	2	2	0	0
	wsnp_Ex_rep_c67542_66164609	2B	0	4.8	2	0	2	0	2	0	0	2	0	0	0	2	2	2	2	2	2	2	2	0	0	2	2	0	2	2	0	2	0	2	0	2	0	0	0	2	2	2	2	0	2	2	2	0	0
	wsnp_Ex_c56027_58308093	2B	0	4.8	2	0	2	0	2	0	0	2	0	0	0	2	2	2	2	2	2	2	2	0	0	2	-1	0	2	2	0	2	0	2	0	2	0	0	0	2	2	2	2	0	2	2	2	0	0
	wsnp_JD_c8085_9129899	2B	0.6	5.4	2	0	2	0	2	0	0	2	0	-1	0	2	2	2	2	2	2	2	2	0	0	2	2	0	2	2	0	2	0	2	0	2	0	0	0	2	2	2	2	0	2	2	2	0	0
	Xbarc318	2B	2.7	8.1	2	0	0	2	0	0	0	0	0	0	0	2	2	2	2	2	2	2	0	0	2	0	0	2	2	0	2	0	2	0	2	0	2	0	2	2	2	2	0	2	2	2	0	0	2
	wsnp_Ex_c10596_17293363	2B	2.8	10.9	2	0	2	0	2	0	0	2	0	-1	0	2	2	2	2	2	2	2	2	0	0	2	2	0	2	2	0	2	0	2	0	2	0	0	0	2	2	2	2	0	2	-1	2	0	0
	wsnp_Ex_c10596_17293192	2B	0	10.9	2	0	2	0	2	0	0	2	0	-1	0	2	2	2	2	2	2	2	2	0	0	2	-1	0	2	2	0	2	0	2	0	2	0	0	0	2	2	2	2	0	2	2	2	-1	0
	wsnp_Ex_c19260_28187434	2B	0	10.9	2	0	2	0	2	0	0	2	0	-1	0	2	2	2	2	2	2	2	2	0	0	2	2	0	2	2	0	2	0	2	0	2	0	0	0	2	2	2	2	0	2	2	2	0	0
	wsnp_Ex_c4349_7841003	2B	4.2	15.1	2	0	2	0	2	0	0	0	2	0	0	2	2	2	2	2	2	2	2	0	0	2	2	0	2	2	0	2	0	2	0	2	0	0	0	2	2	0	2	0	2	2	2	0	0
	wsnp_Ex_c21092_30220702	2B	2	17.1	2	0	2	0	2	0	0	0	2	-1	0	2	2	2	2	2	2	2	2	0	0	2	0	0	2	2	2	2	0	2	0	2	0	0	0	2	2	0	2	0	2	2	2	0	0
	wsnp_Ex_c21092_30220342	2B	0	17.1	2	0	2	0	2	0	0	0	2	-1	0	2	2	2	2	2	2	2	2	0	0	2	-1	0	2	2	2	2	0	2	0	2	0	0	0	2	2	0	2	0	2	2	2	0	0
	wsnp_Ku_c23305_33210628	2B	6.2	23.3	2	0	0	0	2	0	0	0	2	-1	0	2	2	0	0	2	2	2	2	0	0	2	2	0	2	2	2	2	0	2	2	2	0	0	-1	2	2	0	2	0	2	2	2	0	0
	wsnp_Ku_c23305_33210841	2B	0	23.3	2	0	0	0	2	0	0	0	2	0	0	2	2	0	0	2	2	2	2	0	0	2	2	0	2	2	2	2	0	2	2	2	0	0	0	2	2	0	2	0	2	2	2	0	0
	wsnp_Ku_c44441_51721669	2B	0	23.3	2	0	0	0	2	0	0	0	2	0	0	2	2	0	0	2	2	2	2	0	0	2	0	0	2	2	2	2	0	2	2	2	0	0	0	2	2	0	2	0	2	2	2	0	0
	wsnp_Ku_c34759_44069854	2B	3.6	26.9	2	0	0	2	2	0	0	0	2	-1	0	2	2	0	0	2	2	2	2	0	0	2	2	0	2	2	2	2	0	2	2	2	0	0	-1	2	2	0	2	0	2	2	2	2	0
	wsnp_JD_c3732_4781170	2B	0	26.9	2	0	0	2	2	0	0	0	2	-1	0	2	2	0	0	2	2	2	2	0	0	2	2	0	2	2	2	2	0	2	2	2	0	0	-1	2	2	0	2	0	2	2	2	2	0
	wsnp_Ku_c31_62657	2B	0	26.9	2	0	0	2	2	0	0	0	2	-1	0	2	2	0	0	2	2	2	2	0	0	2	0	0	2	2	2	2	0	2	2	2	0	0	-1	2	2	0	2	0	2	2	2	2	0
	Xgwm46.1	2B	5.9	32.8	2	0	2	0	0	0	2	2	0	2	2	2	0	2	2	0	0	2	0	0	0	2	2	2	0	0	0	2	0	0	0	0	2	2	2	2	2	0	2	0	2	2	2	2	0
	wsnp_Ex_c35195_43389213	2B	16.5	49.3	2	0	0	2	2	2	0	0	0	2	0	2	2	0	0	2	2	2	2	0	0	2	2	0	2	0	2	2	0	2	2	0	0	0	-1	2	2	0	2	0	2	2	0	2	2
	wsnp_Ex_c57_116914	2B	0	49.3	2	0	0	2	2	2	0	0	0	0	0	2	2	0	0	2	2	2	2	0	0	2	2	0	2	0	2	2	0	2	2	0	0	0	0	2	2	0	2	0	2	2	0	2	0
	wsnp_Ex_c22010_31185837	2B	1	50.3	2	0	0	2	2	2	0	0	0	0	0	2	2	0	0	2	2	2	2	0	0	2	2	0	2	0	-1	2	0	2	0	0	0	0	-1	2	2	0	2	0	2	2	0	2	-1
	2ABD_wsnp_BE445242B_Ta_2_1	2B	1	51.3	2	0	0	2	2	2	0	0	0	0	0	2	2	0	0	2	2	2	2	0	0	2	2	0	2	0	-1	2	0	2	0	0	0	0	-1	2	2	0	2	2	2	2	0	2	0
	2ABD_wsnp_BE499478B_Ta_2_1	2B	0	51.3	2	0	0	2	2	2	0	0	0	0	0	2	2	0	0	2	2	2	2	0	0	2	2	0	2	0	-1	2	0	2	0	0	0	0	-1	2	2	0	2	2	2	2	0	2	0
	wsnp_Ex_rep_c67257_65786614	2B	0	51.3	2	0	0	2	2	2	0	0	0	0	0	2	2	0	0	2	2	2	2	0	0	2	2	0	2	0	2	2	0	2	0	0	0	0	-1	2	2	0	2	2	2	2	0	2	0
	wsnp_Ku_c15057_23554067	2B	3.2	54.5	2	0	0	2	2	2	0	0	0	2	2	2	0	0	0	2	2	2	2	0	0	2	2	0	2	0	2	2	0	2	0	0	0	0	0	2	2	0	2	2	2	2	0	2	2
	wsnp_Ex_c22018_31192778	2B	0	54.5	2	0	0	2	2	2	0	0	-1	2	2	2	0	0	0	2	2	2	2	0	0	2	2	0	2	0	-1	2	0	2	0	0	0	0	-1	2	2	0	2	2	2	2	0	2	2
	wsnp_JD_rep_c64505_41132927	2B	0	54.5	2	0	0	2	2	2	0	0	0	2	2	2	0	0	0	2	2	2	2	0	0	2	2	0	2	0	-1	2	0	2	0	0	0	0	0	2	2	0	2	2	2	2	0	2	2
	2B_wsnp_BE404601B_Ta_2_1	2B	0	54.5	2	0	0	2	2	2	0	0	-1	2	2	2	0	0	0	2	2	2	2	0	0	2	2	0	2	0	-1	2	0	2	0	0	0	0	-1	2	2	0	2	2	2	2	0	2	2
	wsnp_Ku_c15336_23908130	2B	0	54.5	2	0	0	2	2	2	0	0	0	2	2	2	0	0	0	2	2	2	2	0	0	2	2	0	2	0	-1	2	0	2	0	0	0	0	0	2	2	0	2	2	2	2	0	2	2
	wsnp_Ex_c27867_37030229	2B	5.8	60.3	2	0	0	2	2	2	0	0	0	2	0	2	2	0	0	2	2	2	2	0	0	2	2	0	2	2	2	2	0	2	0	2	0	0	0	2	2	0	2	2	2	2	0	2	2
	wsnp_CAP12_rep_c4678_2134259	2B	3.6	63.9	2	0	0	0	2	2	0	0	0	0	0	2	2	0	0	2	2	2	2	0	0	2	0	0	2	2	-1	2	0	2	0	2	0	0	-1	2	2	0	2	2	2	2	0	0	0
	wsnp_CAP11_rep_c8700_3756682	2B	0	63.9	2	0	0	0	2	2	0	0	0	0	0	2	2	0	0	2	2	2	2	0	0	2	0	0	2	2	-1	2	0	2	0	2	0	0	-1	2	2	0	2	2	2	2	0	0	0
	wsnp_Ex_c14595_22634031	2B	2.1	66	2	0	0	0	2	2	0	0	0	0	0	2	0	0	0	2	2	2	2	0	0	2	0	0	2	2	-1	2	0	2	0	2	0	0	0	2	2	0	2	2	2	2	0	0	0
	wsnp_Ex_c22018_31193171	2B	4.8	70.8	2	0	0	0	2	2	0	0	0	2	2	2	0	0	0	2	2	2	2	0	0	2	0	0	2	0	2	2	0	2	0	0	0	0	-1	2	2	0	2	2	2	2	0	0	2
	wsnp_Ex_c944_1810245	2B	0	70.8	2	0	0	0	2	2	0	0	0	2	2	2	0	0	0	2	2	2	2	0	0	2	0	0	2	0	2	2	0	2	0	0	0	0	0	2	2	0	2	2	2	2	0	0	2
	wsnp_Ex_c62844_62315607	2B	0	70.8	2	0	0	0	2	2	0	0	0	2	2	2	0	0	0	2	2	2	2	0	0	2	0	0	2	0	-1	2	0	2	0	0	0	0	0	2	2	0	2	2	2	2	0	0	2
	wsnp_JD_c13359_13373795	2B	0	70.8	2	0	0	0	2	2	0	0	0	2	2	2	0	0	0	2	2	2	2	0	0	2	0	0	2	0	2	2	0	2	0	0	0	0	0	2	2	0	2	2	2	2	0	0	2
	wsnp_Ex_c3044_5620102	2B	0.2	71	2	0	0	0	2	2	0	0	0	2	2	2	0	0	0	2	2	2	2	0	0	2	0	0	2	0	-1	2	0	2	0	0	0	0	-1	2	2	0	2	2	2	2	0	0	2
	wsnp_Ex_c7003_12065567	2B	6.4	77.4	2	0	0	0	2	2	0	0	0	2	2	2	0	0	0	2	2	2	2	0	0	2	0	0	2	2	-1	2	0	2	0	0	0	0	-1	2	2	0	2	2	2	2	0	0	2
	wsnp_Ex_c7003_12065828	2B	0	77.4	2	0	0	0	2	2	0	0	0	2	2	2	0	0	0	2	2	2	2	0	0	2	0	0	2	2	-1	2	0	2	0	0	0	0	-1	2	2	0	2	2	2	2	0	0	2
	wsnp_CAP11_rep_c4012_1894511	2B	0.2	77.6	2	0	0	0	2	2	0	0	0	2	2	2	0	0	0	2	2	2	2	0	0	2	0	0	2	2	-1	2	0	2	0	0	0	0	-1	2	2	0	2	2	2	2	0	0	2
	wsnp_CAP11_c5240_2436441	2B	0	77.6	2	0	0	0	2	2	0	0	0	2	2	2	0	0	0	2	2	2	2	0	0	2	0	0	2	2	-1	2	0	2	0	0	0	0	-1	2	2	0	2	2	2	2	0	0	2
	wsnp_CAP11_c5474_2542512	2B	0	77.6	2	0	0	0	2	2	0	0	0	2	2	2	0	0	0	2	2	2	2	0	0	2	0	0	2	2	-1	2	0	2	0	0	0	0	-1	2	2	0	2	2	2	2	0	0	2
	wsnp_CAP7_rep_c7347_3283296	2B	0	77.6	2	0	0	0	2	2	0	0	0	2	2	2	0	0	0	2	2	2	2	0	0	2	0	0	2	2	-1	2	0	2	0	0	0	0	-1	2	2	0	2	2	2	2	0	0	2
	wsnp_CAP11_rep_c5367_2492424	2B	0	77.6	2	0	0	0	2	2	0	0	0	2	2	2	0	0	0	2	2	2	2	0	0	2	0	0	2	2	2	2	0	2	0	0	0	0	0	2	2	0	2	2	2	2	0	0	2
	wsnp_CAP8_rep_c5599_2654989	2B	0	77.6	2	0	0	0	2	2	0	0	0	2	2	2	0	0	0	2	2	2	2	0	0	2	0	0	2	2	2	2	0	2	0	0	0	0	-1	2	2	0	2	2	2	2	0	0	2
	wsnp_CAP8_c2869_1478615	2B	0	77.6	2	0	0	0	2	2	0	0	0	2	2	2	0	0	0	2	2	2	2	0	0	2	0	0	2	2	2	2	0	2	0	0	0	0	0	2	2	0	2	2	2	2	0	0	2
	wsnp_CAP7_c7341_3280398	2B	0	77.6	2	0	0	0	2	2	0	0	0	2	2	2	0	0	0	2	2	2	2	0	0	2	0	0	2	2	-1	2	0	2	0	0	0	0	-1	2	2	0	2	2	2	2	0	0	-1
	wsnp_CAP7_rep_c8024_3598111	2B	0	77.6	2	0	0	0	2	2	0	0	0	2	2	2	0	0	0	2	2	2	2	0	0	2	0	0	2	2	-1	2	0	2	0	0	0	0	-1	2	2	0	2	2	2	2	0	0	-1
	wsnp_CAP11_c5474_2542616	2B	0	77.6	2	0	0	0	2	2	0	0	0	2	2	2	0	0	0	2	2	2	2	0	0	2	0	0	2	2	-1	2	0	2	0	0	0	0	-1	2	2	0	2	2	2	2	0	0	2
	wsnp_CAP7_rep_c7349_3284058	2B	0	77.6	2	0	0	0	2	2	0	0	0	2	2	2	0	0	0	2	2	2	2	0	0	2	0	0	2	2	-1	2	0	2	0	0	0	0	0	2	2	0	-1	2	2	2	0	0	2
	wsnp_CAP8_rep_c6230_2943068	2B	0	77.6	2	0	0	0	2	2	0	0	0	2	2	2	0	0	0	2	2	2	2	0	0	2	0	0	2	2	-1	2	0	2	0	0	0	0	0	2	2	0	2	2	2	2	0	0	2
	wsnp_CAP8_rep_c4147_2032009	2B	0	77.6	2	0	0	0	2	2	0	0	0	2	2	2	0	0	0	2	2	2	2	0	0	2	0	0	2	2	2	2	0	2	0	0	0	0	0	2	2	0	2	2	2	2	0	0	2
	wsnp_CAP11_rep_c4487_2113015	2B	0	77.6	2	0	0	0	2	2	0	0	0	2	2	2	0	0	0	2	2	2	2	0	0	2	0	0	2	2	2	2	0	2	0	0	0	0	0	2	2	0	2	2	2	2	0	0	2
	wsnp_CAP7_rep_c7219_3228859	2B	0	77.6	2	0	0	0	2	2	0	0	0	2	2	2	0	0	0	2	2	2	2	0	0	2	0	0	2	2	-1	2	0	2	0	0	0	0	-1	2	2	0	2	2	2	2	0	0	2
	wsnp_CAP8_c4328_2115116	2B	0	77.6	2	0	0	0	2	2	0	0	0	2	2	2	0	0	0	2	2	2	2	0	0	2	0	0	2	2	2	2	0	2	0	0	0	0	0	2	2	0	2	2	2	2	0	0	2
	wsnp_CAP7_rep_c6301_2835323	2B	0	77.6	2	0	0	0	2	2	0	0	0	2	2	2	0	0	0	2	2	2	2	0	0	2	0	0	2	2	-1	2	0	2	0	0	0	0	0	2	2	0	2	2	2	2	0	0	-1
	2ABD_wsnp_BE445278B_Ta_2_1	2B	0.6	78.2	2	0	0	0	2	2	0	0	0	2	2	2	0	0	0	2	2	2	2	0	0	2	0	0	2	2	2	2	0	2	0	0	0	0	-1	2	2	0	2	2	2	2	0	0	0
	2ABD_wsnp_BE445278B_Ta_2_3	2B	0	78.2	2	0	0	0	2	2	0	0	0	2	2	2	0	0	0	2	2	2	2	0	0	2	0	0	2	2	-1	2	0	2	0	0	0	0	0	2	2	0	2	2	2	2	0	0	0
	wsnp_Ra_c2842_5399988	2B	0	78.2	2	0	0	0	2	2	0	0	0	-1	2	2	0	0	0	2	2	2	2	0	0	2	0	0	2	2	-1	2	0	2	0	0	0	0	0	2	2	0	-1	2	2	2	0	0	0
	wsnp_JD_c892_1313553	2B	0.6	78.8	2	0	0	0	2	2	0	0	0	0	2	2	0	0	0	2	2	2	2	0	0	2	0	0	2	2	-1	2	0	2	0	0	0	0	-1	2	2	0	2	2	2	2	0	0	0
	wsnp_Ex_c51352_55323092	2B	0	78.8	2	0	0	0	2	2	0	0	0	0	2	2	0	0	0	2	2	2	2	0	0	2	0	0	2	2	-1	2	0	2	0	0	0	0	-1	2	2	0	2	2	2	2	0	0	0
	wsnp_RFL_Contig3802_4108582	2B	1.8	80.6	2	0	0	0	2	2	0	0	0	0	2	2	0	2	2	2	2	2	2	0	0	2	0	0	2	2	-1	2	0	0	0	0	0	0	-1	2	2	0	2	2	2	2	0	0	0
	wsnp_Ex_rep_c69016_67915892	2B	1	81.6	2	0	0	0	2	2	0	0	0	0	2	2	0	2	2	2	2	2	2	0	0	2	0	0	2	2	-1	2	0	0	0	0	0	0	0	2	2	0	2	2	2	2	0	0	0
	wsnp_JD_c2631_3548229	2B	0	81.6	2	0	0	0	2	2	0	0	0	0	2	2	0	2	2	2	2	2	2	0	0	2	0	0	2	2	-1	2	0	0	0	0	0	0	-1	2	2	0	2	2	2	2	0	0	0
	wsnp_Ex_c40726_47723984	2B	0	81.6	2	0	0	0	2	2	0	0	0	0	2	2	0	2	2	2	2	2	2	0	0	2	0	0	2	2	2	2	0	0	0	0	0	0	0	2	2	0	2	2	2	2	0	0	0
	wsnp_Ku_c37857_46627257	2B	0	81.6	2	0	0	0	2	2	0	0	0	0	2	2	0	2	2	2	2	2	2	0	0	2	0	0	2	2	-1	2	0	0	0	0	0	0	0	2	2	0	2	2	2	2	0	0	0
	wsnp_Ex_c37950_45589555	2B	0	81.6	2	0	0	0	2	2	0	0	0	0	2	2	0	2	2	2	2	2	2	0	0	2	0	0	2	2	-1	2	0	0	0	0	0	0	-1	2	2	0	2	2	2	2	0	0	0
	wsnp_Ku_rep_c71198_70910111	2B	0	81.6	2	0	0	0	2	2	0	0	0	0	2	2	0	2	2	2	2	2	2	0	0	2	0	0	2	2	-1	2	0	0	0	0	0	0	-1	2	2	0	2	2	2	2	0	0	0
	wsnp_Ex_c59991_60628628	2B	0	81.6	2	0	0	0	2	2	0	0	0	0	2	2	0	2	2	2	2	2	2	0	0	2	0	0	2	2	-1	2	0	0	0	0	0	0	-1	2	2	0	2	2	2	2	0	0	0
	wsnp_Ex_c6248_10896799	2B	0	81.6	2	0	0	0	2	2	0	0	0	0	2	2	0	2	2	2	2	2	2	0	0	2	0	0	2	2	-1	2	0	0	0	0	0	0	-1	2	2	0	2	2	2	2	0	0	0
	wsnp_Ex_c10829_17619500	2B	0	81.6	2	0	0	0	2	2	0	0	0	0	2	2	0	2	2	2	2	2	2	0	0	2	0	0	2	2	2	2	0	0	0	0	0	0	0	2	2	0	2	2	2	2	0	0	0
	wsnp_Ku_rep_c100990_88230610	2B	0	81.6	2	0	0	0	2	2	0	0	0	0	2	2	0	2	2	2	2	2	2	0	0	2	0	0	2	2	2	2	0	0	0	0	0	0	-1	2	2	0	2	2	2	2	0	0	0
	wsnp_Ex_c6295_10966854	2B	0	81.6	2	0	0	0	2	2	0	0	0	0	2	2	0	2	2	2	2	2	2	0	0	2	0	0	2	2	-1	2	0	0	0	0	0	0	-1	2	2	0	2	2	2	2	0	0	0
	wsnp_Ku_c8088_13805885	2B	0	81.6	2	0	0	0	2	2	0	0	0	0	2	2	0	2	2	2	2	2	2	0	0	2	0	0	2	2	2	2	0	0	0	0	0	0	-1	2	2	0	2	2	2	2	0	0	0
	wsnp_Ex_c482_957514	2B	0	81.6	2	0	0	0	2	2	0	0	0	0	2	2	0	2	2	2	2	2	2	0	0	2	0	0	2	2	-1	2	0	0	0	0	0	0	0	2	2	0	2	2	2	2	0	0	0
	wsnp_Ku_c11850_19271281	2B	0	81.6	2	0	0	0	2	2	0	0	0	0	2	2	0	2	2	2	2	2	2	0	0	2	0	0	2	2	-1	2	0	0	0	0	0	0	0	2	2	0	2	2	2	2	0	0	0
	wsnp_Ku_c11848_19265325	2B	0	81.6	2	0	0	0	2	2	0	0	0	0	2	2	0	2	2	2	2	2	2	0	0	2	0	0	2	2	2	2	0	0	0	0	0	0	-1	2	2	0	2	2	2	2	0	0	0
	wsnp_Ex_rep_c69470_68411623	2B	0	81.6	2	0	0	0	2	2	0	0	0	0	2	2	0	2	2	2	2	2	2	0	0	2	0	0	2	2	-1	2	0	0	0	0	0	0	-1	2	2	0	2	2	2	2	0	0	0
	wsnp_Ex_c9133_15198714	2B	0	81.6	2	0	0	0	2	2	0	0	0	0	2	2	0	2	2	2	2	2	2	0	0	2	0	0	2	2	-1	2	0	0	0	0	0	0	-1	2	2	0	2	2	2	2	0	0	0
	wsnp_Ex_c6295_10967631	2B	0	81.6	2	0	0	0	2	2	0	0	0	0	2	2	0	2	2	2	2	2	2	0	0	2	0	0	2	2	-1	2	0	0	0	0	0	0	-1	2	2	0	2	2	2	2	0	0	0
	wsnp_Ex_c36002_44045355	2B	0	81.6	2	0	0	0	2	2	0	0	0	0	2	2	0	2	2	2	2	2	2	0	0	2	0	0	2	2	-1	2	0	0	0	0	0	0	-1	2	2	0	2	2	2	2	0	0	0
	wsnp_Ex_c21532_30680512	2B	0	81.6	2	0	0	0	2	2	0	0	0	0	2	2	0	2	2	2	2	2	2	0	0	2	0	0	2	2	2	2	0	0	0	0	0	0	-1	2	2	0	2	2	2	2	0	0	0
	wsnp_Ra_c4746_8540731	2B	0	81.6	2	0	0	0	2	2	0	0	0	0	2	2	0	2	2	2	2	2	2	0	0	2	0	0	2	2	2	2	0	0	0	0	0	0	-1	2	2	0	2	2	2	2	0	0	0
	wsnp_Ex_c17538_26261053	2B	0	81.6	2	0	0	0	2	2	0	0	0	0	2	2	0	2	2	2	2	2	2	0	0	2	0	0	2	2	-1	2	0	0	0	0	0	0	0	2	2	0	2	2	2	2	0	0	0
	wsnp_Ex_rep_c70228_69172301	2B	0	81.6	2	0	0	0	2	2	0	0	0	0	2	2	0	2	2	2	2	2	2	0	0	2	0	0	2	2	-1	2	0	0	0	0	0	0	0	2	2	0	2	2	2	2	0	0	0
	wsnp_Ex_c5429_9593668	2B	0	81.6	2	0	0	0	2	2	0	0	0	0	2	2	0	2	2	2	2	2	2	0	0	2	0	0	2	2	-1	2	0	0	0	0	0	0	-1	2	2	0	2	2	2	2	0	0	0
	wsnp_Ex_rep_c71064_69904031	2B	0	81.6	2	0	0	0	2	2	0	0	0	0	2	2	0	2	2	2	2	2	2	0	0	2	0	0	2	2	-1	2	0	0	0	0	0	0	-1	2	2	0	2	2	2	2	0	0	0
	wsnp_Ex_c6058_10613824	2B	0	81.6	2	0	0	0	2	2	0	0	0	0	2	2	0	2	2	2	2	2	2	0	0	2	0	0	2	2	-1	2	0	0	0	0	0	0	0	2	2	0	2	2	2	2	0	0	-1
	wsnp_Ex_c22422_31615172	2B	0	81.6	2	0	0	0	2	2	0	0	0	0	2	2	0	2	2	2	2	2	2	0	0	2	0	0	2	2	-1	2	0	0	0	0	0	0	-1	2	2	0	2	2	2	2	0	0	0
	wsnp_CAP7_c193_107526	2B	0	81.6	2	0	0	0	2	2	0	0	0	0	2	2	0	2	2	2	2	2	2	0	0	2	0	0	2	2	2	2	0	0	0	0	0	0	0	2	2	0	2	2	2	2	0	0	0
	wsnp_Ex_c52458_56049703	2B	0	81.6	2	0	0	0	2	2	0	0	0	0	2	2	0	2	2	2	2	2	2	0	0	2	0	0	2	2	2	2	0	0	0	0	0	0	-1	2	2	0	2	2	2	2	0	0	0
	wsnp_Ex_rep_c66482_64736708	2B	0.6	82.2	2	0	0	0	2	2	0	0	0	0	2	2	0	2	2	2	2	2	2	0	0	2	0	0	2	2	2	2	0	0	0	0	0	0	0	2	2	0	2	2	2	2	0	0	0
	wsnp_Ex_c7516_12850225	2B	0	82.2	2	0	0	0	2	2	0	0	0	0	2	2	0	2	2	2	2	2	2	0	0	2	0	0	2	2	-1	2	0	0	0	0	0	0	-1	2	2	0	2	2	2	2	0	0	0
	wsnp_Ex_rep_c66482_64735785	2B	0	82.2	2	0	0	0	2	2	0	0	0	0	2	2	0	2	2	2	2	2	2	0	0	2	0	0	2	2	-1	2	0	0	0	0	0	0	-1	2	2	0	2	2	2	2	0	0	0
	wsnp_Ex_c1548_2961101	2B	0	82.2	2	0	0	0	2	2	0	0	0	0	2	2	0	2	2	2	2	2	2	0	0	2	0	0	2	2	-1	2	0	0	0	0	0	0	-1	2	2	0	2	2	2	2	0	0	0
	wsnp_Ex_c10279_16851747	2B	0	82.2	2	0	0	0	2	2	0	0	0	0	2	2	0	2	2	2	2	2	2	0	0	2	0	0	2	2	-1	2	0	0	0	0	0	0	-1	2	2	0	2	2	2	2	0	0	0
	2AB_wsnp_be498599B_Ta_1_1	2B	0	82.2	2	0	0	0	2	2	0	0	0	0	2	2	0	2	2	2	2	2	2	0	0	2	0	0	2	2	-1	2	0	0	0	0	0	0	0	2	2	0	2	2	2	2	0	0	0
	wsnp_Ex_c1568_2993540	2B	0	82.2	2	0	0	0	2	2	0	0	0	0	2	2	0	2	2	2	2	2	2	0	0	2	0	0	2	2	-1	2	0	0	0	0	0	0	-1	2	2	0	2	2	2	2	0	0	0
	wsnp_Ex_c3839_6981725	2B	0	82.2	2	0	0	0	2	2	0	0	0	0	2	2	0	2	2	2	2	2	2	0	0	2	0	0	2	2	-1	2	0	0	0	0	0	0	-1	2	2	0	2	2	2	2	0	0	0
	wsnp_Ku_c673_1393449	2B	0	82.2	2	0	0	0	2	2	0	0	0	0	2	2	0	2	2	2	2	2	2	0	0	2	0	0	2	2	2	2	0	0	0	0	0	0	0	2	2	0	2	2	2	2	0	0	0
	wsnp_Ex_c45851_51530126	2B	0	82.2	2	0	0	0	2	2	0	0	0	0	2	2	0	2	2	2	2	2	2	0	0	2	0	0	2	2	-1	2	0	0	0	0	0	0	0	2	2	0	2	2	2	2	0	0	0
	wsnp_Ra_c4126_7552133	2B	0	82.2	2	0	0	0	2	2	0	0	0	0	2	2	0	2	2	2	2	2	2	0	0	2	0	0	2	2	-1	2	0	0	0	0	0	0	0	2	2	0	2	2	2	2	0	0	0
	wsnp_Ex_c11904_19091967	2B	0	82.2	2	0	0	0	2	2	0	0	0	0	2	2	0	2	2	2	2	2	2	0	0	2	0	0	2	2	2	2	0	0	0	0	0	0	0	2	2	0	2	2	2	2	0	0	0
	wsnp_Ex_rep_c66545_64828871	2B	0	82.2	2	0	0	0	2	2	0	0	0	0	2	2	0	2	2	2	2	2	2	0	0	2	0	0	2	2	-1	2	0	0	0	0	0	0	0	2	2	0	2	2	2	2	0	0	0
	wsnp_Ex_c39862_47046812	2B	0	82.2	2	0	0	0	2	2	0	0	0	0	2	2	0	2	2	2	2	2	2	0	0	2	0	0	2	2	-1	2	0	0	0	0	0	0	0	2	2	0	2	2	2	2	0	0	0
	wsnp_Ex_c43212_49594902	2B	0	82.2	2	0	0	0	2	2	0	0	0	0	2	2	0	2	2	2	2	2	2	0	0	2	0	0	2	2	2	2	0	0	0	0	0	0	0	2	2	0	2	2	2	2	0	0	0
	wsnp_Ex_c11904_19092123	2B	0	82.2	2	0	0	0	2	2	0	0	0	0	2	2	0	2	2	2	2	2	2	0	0	2	0	0	2	2	-1	2	0	0	0	0	0	0	0	2	2	0	2	2	2	2	0	0	0
	wsnp_Ku_c14738_23141024	2B	0	82.2	2	0	0	0	2	2	0	0	0	0	2	2	0	2	2	2	2	2	2	0	0	2	0	0	2	2	2	2	0	0	0	0	0	0	0	2	2	0	2	2	2	2	0	0	0
	wsnp_Ex_c20529_29608872	2B	0.2	82.4	2	0	0	0	2	2	0	0	0	0	2	2	0	2	2	2	2	2	2	0	0	2	0	0	2	2	2	2	0	0	0	0	0	0	0	2	2	0	2	2	2	2	0	0	0
	wsnp_CAP11_c1436_808089	2B	0	82.4	2	0	0	0	2	2	0	0	0	0	2	2	0	2	2	2	2	2	2	0	0	2	0	0	2	2	-1	2	0	0	0	0	0	0	0	2	2	0	2	2	2	2	0	0	0
	wsnp_Ex_c52405_56014689	2B	0	82.4	2	0	0	0	2	2	0	0	0	0	2	2	0	2	2	2	2	2	2	0	0	2	0	0	2	2	-1	2	0	0	0	0	0	0	0	2	2	0	2	2	2	2	0	0	0
	2BD_wsnp_BF202975B_Ta_2_1	2B	0	82.4	2	0	0	0	2	2	0	0	0	0	2	2	0	2	2	2	2	2	2	0	0	2	0	0	2	2	-1	2	0	0	0	0	0	0	0	2	2	0	-1	2	2	2	0	0	0
	wsnp_Ex_c18750_27627600	2B	0	82.4	2	0	0	0	2	2	0	0	0	0	2	2	0	2	2	2	2	2	2	0	0	2	0	0	2	2	-1	2	0	0	0	0	0	0	0	2	2	0	2	2	2	2	0	0	0
	wsnp_JD_c3166_4159751	2B	0	82.4	2	0	0	0	2	2	0	0	0	0	2	2	0	2	2	2	2	2	2	0	0	2	0	0	2	2	-1	2	0	0	0	0	0	0	-1	2	2	0	2	2	2	2	0	0	0
	wsnp_Ex_rep_c69928_68889568	2B	0	82.4	2	0	0	0	2	2	0	0	0	0	2	2	0	2	2	2	2	2	2	0	0	2	0	0	2	2	-1	2	0	0	0	0	0	0	-1	2	2	0	2	2	2	2	0	0	0
	wsnp_Ku_rep_c83117_78896856	2B	0	82.4	2	0	0	0	2	2	0	0	0	0	2	2	0	2	2	2	2	2	2	0	0	2	0	0	2	2	-1	2	0	0	0	0	0	0	-1	2	2	0	2	2	2	2	0	0	0
	wsnp_RFL_Contig3304_3372802	2B	0	82.4	2	0	0	0	2	2	0	0	0	0	2	2	0	2	2	2	2	2	2	0	0	2	0	0	2	2	-1	2	0	0	0	0	0	0	-1	2	2	0	2	2	2	2	0	0	0
	wsnp_Ku_c52199_57246606	2B	0	82.4	2	0	0	0	2	2	0	0	0	0	2	2	0	2	2	2	2	2	2	0	0	2	0	0	2	2	-1	2	0	0	0	0	0	0	0	2	2	0	2	2	2	2	0	0	0
	wsnp_Ra_rep_c103071_87770006	2B	0	82.4	2	0	0	0	2	2	0	0	0	0	2	2	0	2	2	2	2	2	2	0	0	2	0	0	2	2	-1	2	0	0	0	0	0	0	-1	2	2	0	2	2	2	2	0	0	0
	wsnp_Ex_c19819_28827344	2B	0	82.4	2	0	0	0	2	2	0	0	0	0	2	2	0	2	2	2	2	2	2	0	0	2	0	0	2	2	2	2	0	0	0	0	0	0	-1	2	2	0	2	2	2	2	0	0	0
	wsnp_Ex_rep_c69895_68855724	2B	0	82.4	2	0	0	0	2	2	0	0	0	0	2	2	0	2	2	2	2	2	2	0	0	2	0	0	2	2	2	2	0	0	0	0	0	0	-1	2	2	0	2	2	2	2	0	0	0
	wsnp_Ex_rep_c103248_88252281	2B	0	82.4	2	0	0	0	2	2	0	0	0	0	2	2	0	2	2	2	2	2	2	0	0	2	0	0	2	2	-1	2	0	0	0	0	0	0	0	2	2	0	2	2	2	2	0	0	0
	wsnp_Ex_rep_c69895_68856078	2B	0	82.4	2	0	0	0	2	2	0	0	0	0	2	2	0	2	2	2	2	2	2	0	0	2	0	0	2	2	-1	2	0	0	0	0	0	0	-1	2	2	0	2	2	2	2	0	0	0
	wsnp_Ex_rep_c103248_88252209	2B	0	82.4	2	0	0	0	2	2	0	0	0	0	2	2	0	2	2	2	2	2	2	0	0	2	0	0	2	2	-1	2	0	0	0	0	0	0	-1	2	2	0	2	2	2	2	0	0	0
	wsnp_JD_c21530_18862386	2B	0	82.4	2	0	0	0	2	2	0	0	0	0	2	2	0	2	2	2	2	2	2	0	0	2	0	0	2	2	-1	2	0	0	0	0	0	0	0	2	2	0	2	2	2	2	0	0	0
	wsnp_Ex_c20529_29609310	2B	0	82.4	2	0	0	0	2	2	0	0	0	0	2	2	0	2	2	2	2	2	2	0	0	2	0	0	2	2	-1	2	0	0	0	0	0	0	-1	2	2	0	2	2	2	2	0	0	0
	wsnp_Ex_c19819_28826877	2B	0	82.4	2	0	0	0	2	2	0	0	0	0	2	2	0	2	2	2	2	2	2	0	0	2	0	0	2	2	-1	2	0	0	0	0	0	0	-1	2	2	0	2	2	2	2	0	0	0
	wsnp_RFL_Contig1150_196572	2B	0	82.4	2	0	0	0	2	2	0	0	0	0	2	2	0	2	2	2	2	2	2	0	0	2	0	0	2	2	2	2	0	0	0	0	0	0	-1	2	2	0	2	2	2	2	0	0	0
	wsnp_Ex_rep_c69340_68274022	2B	0	82.4	2	0	0	0	2	2	0	0	0	0	2	2	0	2	2	2	2	2	2	0	0	2	0	0	2	2	2	2	0	0	0	0	0	0	0	2	2	0	2	2	2	2	0	0	0
	wsnp_JD_rep_c49813_33962513	2B	0	82.4	2	0	0	0	2	2	0	0	0	0	2	2	0	2	2	2	2	2	2	0	0	2	0	0	2	2	2	2	0	0	0	0	0	0	-1	2	2	0	2	2	2	2	0	0	0
	wsnp_Ex_c51661_55533018	2B	0	82.4	2	0	0	0	2	2	0	0	0	0	2	2	0	2	2	2	2	2	2	0	0	2	0	0	2	2	2	2	0	0	0	0	0	0	0	2	2	0	2	2	2	2	0	0	0
	wsnp_JD_c21530_18862705	2B	0	82.4	2	0	0	0	2	2	0	0	0	0	2	2	0	2	2	2	2	2	2	0	0	2	0	0	2	2	2	2	0	0	0	0	0	0	-1	2	2	0	2	2	2	2	0	0	0
	wsnp_Ex_c9932_16354389	2B	0	82.4	2	0	0	0	2	2	0	0	0	0	2	2	0	2	2	2	2	2	2	0	0	2	0	0	2	2	-1	2	0	0	0	0	0	0	-1	2	2	0	2	2	2	2	0	0	0
	wsnp_Ex_c5238_9271937	2B	0	82.4	2	0	0	0	2	2	0	0	0	0	2	2	0	2	2	2	2	2	2	0	0	2	0	0	2	2	-1	2	0	0	0	0	0	0	0	2	2	0	2	2	2	2	0	0	0
	wsnp_Ex_c45595_51343969	2B	0	82.4	2	0	0	0	2	2	0	0	0	0	2	2	0	2	2	2	2	2	2	0	0	2	0	0	2	2	-1	2	0	0	0	0	0	0	0	2	2	0	-1	2	2	2	0	0	0
	wsnp_Ex_c8641_14485630	2B	0	82.4	2	0	0	0	2	2	0	0	0	0	2	2	0	2	2	2	2	2	2	0	0	2	0	0	2	2	-1	2	0	0	0	0	0	0	0	2	2	0	2	2	2	2	0	0	0
	wsnp_CAP11_c307_255609	2B	0	82.4	2	0	0	0	2	2	0	0	0	0	2	2	0	2	2	2	2	2	2	0	0	2	0	0	2	2	-1	2	0	0	0	0	0	0	-1	2	2	0	2	2	2	2	0	0	0
	wsnp_Ku_rep_c71678_71421327	2B	0	82.4	2	0	0	0	2	2	0	0	0	0	2	2	0	2	2	2	2	2	2	0	0	2	0	0	2	2	-1	2	0	0	0	0	0	0	0	2	2	0	2	2	2	2	0	0	0
	wsnp_Ku_c6183_10867720	2B	0	82.4	2	0	0	0	2	2	0	0	0	0	2	2	0	2	2	2	2	2	2	0	0	2	0	0	2	2	-1	2	0	0	0	0	0	0	-1	2	2	0	2	2	2	2	0	0	0
	wsnp_Ku_rep_c107413_92888678	2B	0	82.4	2	0	0	0	2	2	0	0	0	0	2	2	0	2	2	2	2	2	2	0	0	2	0	0	2	2	-1	2	0	0	0	0	0	0	-1	2	2	0	2	2	2	2	0	0	0
	2ABD_wsnp_BE403506B_Ta_1_2	2B	0	82.4	2	0	0	0	2	2	0	0	0	0	2	2	0	2	2	2	2	2	2	0	0	2	0	0	2	2	-1	2	0	0	0	0	0	0	0	2	2	0	2	2	2	2	0	0	0
	wsnp_Ex_c51661_55531646	2B	0	82.4	2	0	0	0	2	2	0	0	0	0	2	2	0	2	2	2	2	2	2	0	0	2	0	0	2	2	2	2	0	0	0	0	0	0	0	2	2	0	2	2	2	2	0	0	0
	wsnp_Ex_c28243_37383894	2B	0.2	82.6	2	0	0	0	2	2	0	0	0	0	2	2	0	2	2	2	2	2	2	0	0	2	0	0	2	2	2	2	0	0	0	0	0	0	0	2	2	0	2	2	2	2	0	0	0
	wsnp_Ex_rep_c66524_64799410	2B	0	82.6	2	0	0	0	2	2	0	0	0	0	2	2	0	2	2	2	2	2	2	0	0	2	0	0	2	2	-1	2	0	0	0	0	0	0	0	2	2	0	2	2	2	2	0	0	0
	wsnp_CAP11_c1956_1045077	2B	0	82.6	2	0	0	0	2	2	0	0	0	0	2	2	0	2	2	2	2	2	2	0	0	2	0	0	2	2	2	2	0	0	0	0	0	0	-1	2	2	0	2	2	2	2	0	0	0
	wsnp_Ex_c15985_24399118	2B	0	82.6	2	0	0	0	2	2	0	0	0	0	2	2	0	2	2	2	2	2	2	0	0	2	0	0	2	2	2	2	0	0	0	0	0	0	-1	2	2	0	2	2	2	2	0	0	0
	wsnp_Ex_c29434_38471452	2B	0	82.6	2	0	0	0	2	2	0	0	0	0	2	2	0	2	2	2	2	2	2	0	0	2	0	0	2	2	2	2	0	0	0	0	0	0	0	2	2	0	2	2	2	2	0	0	0
	wsnp_CAP11_rep_c4105_1941066	2B	0	82.6	2	0	0	0	2	2	0	0	0	0	2	2	0	2	2	2	2	2	2	0	0	2	0	0	2	2	2	2	0	0	0	0	0	0	0	2	2	0	2	2	2	2	0	0	0
	wsnp_JD_c9251_10121369	2B	0	82.6	2	0	0	0	2	2	0	0	0	0	2	2	0	2	2	2	2	2	2	0	0	2	0	0	2	2	-1	2	0	0	0	0	0	0	-1	2	2	0	2	2	2	2	0	0	0
	wsnp_CAP11_rep_c4105_1940985	2B	0	82.6	2	0	0	0	2	2	0	0	0	0	2	2	0	2	2	2	2	2	2	0	0	2	0	0	2	2	-1	2	0	0	0	0	0	0	0	2	2	0	2	2	2	2	0	0	0
	wsnp_JD_c9251_10121113	2B	0	82.6	2	0	0	0	2	2	0	0	0	0	2	2	0	2	2	2	2	2	2	0	0	2	0	0	2	2	-1	2	0	0	0	0	0	0	-1	2	2	0	2	2	2	2	0	0	0
	wsnp_Ex_rep_c66700_65028839	2B	0	82.6	2	0	0	0	2	2	0	0	0	0	2	2	0	2	2	2	2	2	2	0	0	2	0	0	2	2	-1	2	0	0	0	0	0	0	0	2	2	0	2	2	2	2	0	0	0
	wsnp_Ex_rep_c108679_91802578	2B	0	82.6	2	0	0	0	2	2	0	0	0	0	2	2	0	2	2	2	2	2	2	0	0	2	0	0	2	2	-1	2	0	0	0	0	0	0	0	2	2	0	2	2	2	2	0	0	0
	wsnp_Ku_c38033_46767106	2B	0	82.6	2	0	0	0	2	2	0	0	0	0	2	2	0	2	2	2	2	2	2	0	0	2	0	0	2	2	2	2	0	0	0	0	0	0	0	2	2	0	2	2	2	2	0	0	0
	wsnp_Ku_c60592_62437239	2B	0	82.6	2	0	0	0	2	2	0	0	0	0	2	2	0	2	2	2	2	2	2	0	0	2	0	0	2	2	2	2	0	0	0	0	0	0	-1	2	2	0	2	2	2	2	0	0	0
	wsnp_Ku_c47082_53641298	2B	0	82.6	2	0	0	0	2	2	0	0	0	0	2	2	0	2	2	2	2	2	2	0	0	2	0	0	2	2	-1	2	0	0	0	0	0	0	-1	2	2	0	2	2	2	2	0	0	0
	wsnp_Ex_rep_c104478_89183627	2B	0	82.6	2	0	0	0	2	2	0	0	0	0	2	2	0	2	2	2	2	2	2	0	0	2	0	0	2	2	-1	2	0	0	0	0	0	0	0	2	2	0	2	2	2	2	0	0	0
	wsnp_Ku_c37269_46153087	2B	0	82.6	2	0	0	0	2	2	0	0	0	0	2	2	0	2	2	2	2	2	2	0	0	2	0	0	2	2	2	2	0	0	0	0	0	0	-1	2	2	0	2	2	2	2	0	0	0
	Xgwm319	2B	2.6	85.2	2	0	0	0	2	2	0	0	0	0	2	0	0	2	2	2	2	2	2	0	0	2	0	0	2	2	2	2	0	0	0	0	0	2	0	2	2	0	2	2	2	2	0	0	0
	Xbarc91	2B	10.1	95.3	2	0	0	0	2	2	0	2	0	0	-1	0	0	2	2	2	2	2	2	0	0	2	2	0	2	2	0	2	0	2	0	0	0	0	0	2	0	0	-1	0	2	2	2	2	0
	2ABD_wsnp_BE403597B_Ta_1_1	2B	11.7	107	2	0	0	0	2	2	0	0	0	0	2	2	0	2	2	2	2	2	2	0	0	2	0	0	2	2	2	2	0	2	0	0	2	0	0	2	2	0	2	2	2	2	0	0	0
	2ABD_wsnp_BE403597B_Ta_1_2	2B	0	107	2	0	0	0	2	2	0	0	0	0	2	2	0	2	2	2	2	2	2	0	0	2	0	0	2	2	2	2	0	2	0	0	2	0	0	2	2	0	2	2	2	2	0	0	0
	wsnp_Ex_c27952_37112702	2B	5.8	112.8	2	0	0	2	2	2	0	0	0	2	2	2	0	2	2	2	2	2	2	0	0	2	2	0	2	2	-1	2	0	0	0	0	2	0	-1	2	2	0	2	2	2	2	0	2	2
	wsnp_Ta_c36_A_1	2B	4.8	117.6	2	0	0	2	2	2	0	0	0	0	2	2	0	2	2	2	2	2	2	0	0	2	2	0	2	2	2	2	0	0	0	0	2	0	-1	2	2	0	2	2	2	2	0	2	-1
	wsnp_Ku_c3780_6950286	2B	0	117.6	2	0	0	2	2	2	0	0	0	0	2	2	0	2	2	2	2	2	2	0	0	2	2	0	2	2	2	2	0	0	0	0	2	0	-1	2	2	0	2	2	2	2	0	2	0
	wsnp_Ex_rep_c68386_67199155	2B	0	117.6	2	0	0	2	2	2	0	0	0	0	2	2	0	2	2	2	2	2	2	0	0	2	2	0	2	2	2	2	0	0	0	0	2	0	-1	2	2	0	2	2	2	2	0	2	0
	2ABD_wsnp_BG274019B_Ta_2_1	2B	0	117.6	2	0	0	2	2	2	0	0	0	0	2	2	0	2	2	2	2	2	2	0	0	2	2	0	2	2	2	2	0	0	0	0	2	0	-1	2	2	0	2	2	2	2	0	2	0
	wsnp_JD_c758_1132463	2B	0	117.6	2	0	0	2	2	2	0	0	0	0	2	2	0	2	2	2	2	2	2	0	0	2	2	0	2	2	2	2	0	0	0	0	2	0	-1	2	2	0	2	2	2	2	0	2	0
	wsnp_Ex_rep_c101349_86725007	2B	0	117.6	2	0	0	2	2	2	0	0	0	0	2	2	0	2	2	2	2	2	2	0	0	2	2	0	2	2	2	2	0	0	0	0	2	0	-1	2	2	0	2	2	2	2	0	2	0
	wsnp_Ex_c8894_14858193	2B	0	117.6	2	0	0	2	2	2	0	0	0	0	2	2	0	2	2	2	2	2	2	0	0	2	2	0	2	2	2	2	0	0	0	0	2	0	-1	2	2	0	2	2	2	2	0	2	0
	wsnp_CAP11_c5554_2579815	2B	0	117.6	2	0	0	2	2	2	0	0	0	0	2	2	0	2	2	2	2	2	2	0	0	2	2	0	2	2	2	2	0	0	0	0	2	0	0	2	2	0	-1	2	2	2	0	-1	0
	wsnp_CAP11_c5554_2580044	2B	0	117.6	2	0	0	2	2	2	0	0	0	0	2	2	0	2	2	2	2	2	2	0	0	2	2	0	2	2	2	2	0	0	0	0	2	0	0	2	2	0	2	2	2	2	0	2	0
	wsnp_Ex_rep_c68587_67434960	2B	0	117.6	2	0	0	2	2	2	0	0	0	0	2	2	0	2	2	2	2	2	2	0	0	2	2	0	2	2	2	2	0	0	0	0	2	0	-1	2	2	0	2	2	2	2	0	2	-1
	wsnp_Ku_c3000_5638635	2B	2.5	120.1	2	0	0	2	2	2	0	0	0	2	2	2	0	2	2	2	2	2	2	0	0	2	2	0	2	2	2	2	0	2	0	0	2	0	0	2	2	0	2	2	2	2	0	2	2
	wsnp_Ex_c3233_5962513	2B	0.6	120.7	2	0	0	2	2	2	0	0	0	2	0	2	0	2	2	2	2	2	2	0	0	2	2	0	2	2	2	2	0	2	0	0	2	0	-1	2	2	0	2	2	2	2	0	2	2
	wsnp_Ex_c114_230248	2B	0	120.7	2	0	0	2	2	2	0	0	0	0	0	2	0	2	2	2	2	2	2	0	0	2	2	0	2	2	-1	2	0	0	0	0	2	0	0	2	2	0	2	2	2	2	0	2	2
	wsnp_JD_rep_c67103_42432235	2B	0	120.7	2	0	0	2	2	2	0	0	0	0	0	2	0	2	2	2	2	2	2	0	0	2	-1	0	2	2	0	2	0	0	0	0	2	0	0	2	2	0	-1	2	2	2	0	-1	2
	wsnp_Ex_rep_c67543_66165372	2B	2.8	123.5	2	0	0	2	2	2	0	0	0	2	0	2	0	2	2	2	2	2	2	0	0	2	2	0	2	2	-1	2	0	0	0	0	2	0	0	2	2	0	2	2	2	2	0	2	-1
	wsnp_JD_c744_1111659	2B	4.3	127.8	2	0	0	0	2	2	0	0	0	0	0	2	0	2	2	2	2	2	2	0	0	2	0	0	2	2	-1	2	0	0	0	0	2	0	0	2	2	0	2	2	2	2	0	0	0
	wsnp_JD_c2273_3105037	2B	0	127.8	2	0	0	0	2	2	0	0	0	0	0	2	0	2	2	2	2	2	2	0	0	2	0	0	2	2	0	2	0	0	0	0	2	0	0	2	2	0	2	2	2	2	0	0	0
	wsnp_Ex_c1758_3326792	2B	3.1	130.9	2	0	0	0	2	2	0	0	0	0	0	2	0	2	2	2	2	2	2	0	0	2	0	0	2	2	-1	2	0	0	0	0	2	0	0	2	2	0	2	2	2	2	0	0	0
	wsnp_Ra_c28955_38371323	2B	0	130.9	2	0	0	0	2	2	0	0	0	0	0	2	0	2	2	2	2	2	2	0	0	2	0	0	2	2	-1	2	0	0	0	0	2	0	0	2	2	0	2	2	2	2	0	0	0
	wsnp_JD_c52_87219	2B	1.9	132.8	2	0	0	0	2	2	0	0	0	0	0	2	0	2	2	2	2	2	2	0	0	2	0	0	2	2	2	2	0	0	0	0	2	0	0	2	2	0	2	2	2	2	0	0	0
	wsnp_CAP11_rep_c4028_1902455	2B	0	132.8	2	0	0	0	2	2	0	0	0	0	0	2	0	2	2	2	2	2	2	0	0	2	0	0	2	2	2	2	0	0	0	0	2	0	0	2	2	0	-1	2	2	2	0	0	0
	wsnp_Ex_c9729_16071358	2B	0.2	133	2	0	0	0	2	2	0	0	0	0	0	2	0	2	2	2	2	2	2	0	0	2	0	0	2	2	2	2	0	0	0	0	2	0	0	2	2	0	2	2	2	2	0	0	0
	wsnp_Ex_c17845_26604587	2B	4.5	137.5	2	0	0	2	2	2	0	0	0	0	0	2	0	2	2	2	2	2	2	0	0	2	2	0	2	2	2	2	0	0	0	0	2	0	0	2	2	0	2	2	2	2	0	2	2
	wsnp_Ex_c16627_25162803	2B	7.3	144.8	2	0	0	2	2	2	0	0	0	-1	2	2	0	0	0	2	2	2	2	0	0	2	2	0	2	2	2	2	0	0	2	0	0	0	0	2	2	0	2	2	2	2	0	2	2
	wsnp_Ex_c9345_15516120	2B	3.4	148.2	2	0	0	0	2	2	0	0	0	-1	2	2	0	0	0	2	2	2	2	0	0	2	2	0	2	2	2	2	0	0	2	0	0	0	0	2	2	0	0	2	2	2	0	0	2
	wsnp_Ex_rep_c110284_92725051	2B	0	148.2	2	0	0	0	2	2	0	0	0	-1	2	2	0	0	0	2	2	2	2	0	0	2	2	0	2	2	2	2	0	0	2	0	0	0	0	2	2	0	0	2	2	2	0	0	2
	wsnp_Ex_c9345_15516291	2B	0	148.2	2	0	0	0	2	2	0	0	0	-1	2	2	0	0	0	2	2	2	2	0	0	2	2	0	2	2	2	2	0	0	2	0	0	0	0	2	2	0	0	2	2	2	0	0	2
	wsnp_RFL_Contig2123_1397739	2B	0.6	148.8	2	0	0	0	2	2	0	0	0	-1	2	2	0	0	0	2	2	2	2	0	0	2	2	0	2	2	2	2	0	0	2	0	0	0	0	2	2	0	0	2	2	2	0	0	2
	wsnp_JD_c6010_7167084	2B	0	148.8	2	0	0	0	2	2	0	0	0	-1	2	2	0	0	0	2	2	2	2	0	0	2	2	0	2	2	2	2	0	0	2	0	0	0	0	2	2	0	0	2	2	2	0	0	2
	wsnp_RFL_Contig2612_2274356	2B	0	148.8	2	0	0	0	2	2	0	0	0	-1	2	2	0	0	0	2	2	2	2	0	0	2	2	0	2	2	2	2	0	0	2	0	0	0	0	2	2	0	0	2	2	2	0	0	2
	wsnp_JD_c6010_7167159	2B	0	148.8	2	0	0	0	2	2	0	0	0	-1	2	2	0	0	0	2	2	2	2	0	0	2	2	0	2	2	2	2	0	0	2	0	0	0	0	2	2	0	0	2	2	2	0	0	2
	wsnp_Ra_c13963_21949302	2B	0	148.8	2	0	0	0	2	2	0	0	0	0	2	2	0	0	0	2	2	2	2	0	0	2	2	0	2	2	2	2	0	0	2	0	0	0	0	2	2	0	0	2	2	2	0	0	-1
	wsnp_Ex_rep_c101615_86954680	2B	3.6	152.4	2	0	0	0	2	2	0	0	0	0	0	2	0	0	0	2	2	2	2	0	0	2	2	0	2	2	2	2	0	0	2	0	0	0	0	2	2	0	0	2	2	2	0	0	0
	wsnp_Ex_c1016_1943126	2B	3.2	155.6	2	0	0	0	2	2	0	0	0	-1	2	2	0	0	0	2	2	2	2	0	0	2	2	0	2	2	2	2	0	0	2	0	0	0	0	2	2	0	0	0	2	2	0	0	2
	wsnp_Ex_c1016_1943827	2B	0	155.6	2	0	0	0	2	2	0	0	0	-1	2	2	0	0	0	2	2	2	2	0	0	2	2	0	2	2	2	2	0	0	2	0	0	0	0	2	2	0	0	0	2	2	0	0	2
	wsnp_Ex_rep_c102127_87360034	2B	0	155.6	2	0	0	0	2	2	0	0	0	-1	2	2	0	0	0	2	2	2	2	0	0	2	2	0	2	2	2	2	0	0	2	0	0	0	0	2	2	0	0	0	2	2	0	0	2
	wsnp_Ex_c1016_1943573	2B	0	155.6	2	0	0	0	2	2	0	0	0	-1	2	2	0	0	0	2	2	2	2	0	0	2	2	0	2	2	2	2	0	0	2	0	0	0	0	2	2	0	0	0	2	2	0	0	2
	2BD_wsnp_BQ172173B_Ta_2_2	2B	2.1	157.7	2	0	0	0	2	2	0	0	0	-1	2	2	0	0	0	2	2	2	2	0	0	2	2	0	2	2	0	2	0	0	2	0	0	-1	2	2	2	0	0	0	2	2	0	0	2
	wsnp_CAP7_c1592_791887	2B	0.8	158.5	2	0	0	0	2	2	0	0	0	2	2	2	0	0	0	2	2	2	2	0	0	2	2	0	2	2	0	2	0	0	2	0	0	0	2	2	2	0	0	0	2	2	0	0	2
	wsnp_Ra_c15621_24073604	2B	0	158.5	2	0	0	0	2	2	0	0	0	2	2	2	0	0	0	2	2	2	2	0	0	2	2	0	2	2	0	2	0	0	2	0	0	0	2	2	2	0	0	0	2	2	0	0	2
	wsnp_CAP7_c317_172502	2B	1.7	160.2	2	0	0	0	2	2	0	0	0	2	2	2	0	0	0	2	2	2	2	0	0	2	2	2	2	2	0	2	0	0	2	0	0	-1	2	2	2	0	0	0	2	2	0	0	2
	wsnp_Ex_c52268_55928053	2B	0	160.2	2	0	0	0	2	2	0	0	0	2	2	2	0	0	0	2	2	2	2	0	0	2	2	2	2	2	0	2	0	0	2	0	0	-1	2	2	2	0	0	0	2	2	0	0	2
	wsnp_Ex_c45468_51254832	2B	3.3	163.5	2	0	0	2	2	2	0	0	0	2	2	2	0	0	0	2	2	2	2	0	0	2	2	2	2	2	0	2	0	0	2	0	0	-1	2	2	2	0	-1	0	2	2	0	-1	2
	wsnp_Ex_c45468_51254978	2B	0.4	163.9	2	0	0	2	2	2	0	0	0	2	2	2	0	0	0	2	2	2	2	0	0	2	2	2	2	2	0	2	0	0	2	0	0	0	2	2	2	0	2	0	2	2	0	2	2
	wsnp_RFL_Contig2914_2757372	2B	2.3	166.2	2	0	0	2	2	2	0	0	0	2	2	2	0	0	0	2	2	2	2	0	0	2	2	0	2	2	2	2	0	0	2	0	0	-1	2	2	2	0	2	0	2	2	0	2	2
	wsnp_Ex_c15681_24015996	2B	1.2	167.4	2	0	0	2	2	2	0	0	0	0	2	2	0	0	0	2	2	2	2	0	0	2	2	0	2	2	2	2	0	0	2	0	0	0	2	2	2	0	2	0	2	2	0	2	2
	wsnp_Ex_c18686_27560445	2B	1.9	169.3	2	0	0	2	2	2	0	0	0	-1	2	2	0	0	0	2	2	2	0	0	0	2	2	0	2	2	2	2	0	0	2	0	0	0	2	2	2	0	2	0	2	2	2	2	0
	wsnp_Ra_c14267_22357509	2B	0.4	169.7	2	0	0	2	2	2	0	0	0	2	2	2	0	0	0	2	2	2	0	0	0	2	2	0	2	2	0	2	0	0	2	0	0	0	2	2	2	0	2	0	2	2	2	2	0
	wsnp_RFL_Contig4402_5154408	2B	3.8	173.5	2	0	0	0	2	2	0	0	0	-1	2	2	0	0	0	2	2	2	0	0	0	2	2	0	2	2	0	2	0	0	2	0	0	2	2	2	2	0	0	0	2	2	2	2	0
	wsnp_Ex_c42970_49408553	2B	0	173.5	2	0	0	0	2	2	0	0	0	0	2	2	0	0	0	2	2	2	0	0	0	2	2	0	2	2	0	2	0	0	2	0	0	2	2	2	2	0	0	0	2	2	2	2	0
Group 6	wsnp_Ex_rep_c80588_75758453	2D	0	0	2	0	2	2	2	2	0	2	0	2	0	0	0	0	0	0	0	0	2	0	0	2	2	0	2	0	2	0	0	0	0	0	2	2	0	2	0	0	2	2	2	0	2	2	2
	Xcfd51	2D	4.4	4.4	2	0	2	0	2	2	0	2	0	2	0	0	0	0	0	0	0	0	2	2	0	2	-1	0	2	0	2	0	0	0	0	0	2	0	2	0	2	0	2	2	2	0	2	2	2
	Xgwm296	2D	15.3	19.7	2	0	0	2	0	2	0	2	0	2	0	2	0	0	0	2	2	0	2	2	0	2	2	0	2	0	2	0	2	0	0	0	2	0	2	-1	0	0	2	2	0	0	2	-1	2
	wsnp_JD_c69_109951	2D	1.8	21.5	2	0	0	2	0	2	0	2	0	2	0	0	0	0	0	2	2	0	2	0	0	2	2	0	2	0	2	0	2	0	0	0	2	2	2	2	0	0	-1	2	0	0	2	2	2
	wsnp_Ex_c1944_3664205	2D	31.3	52.8	2	0	2	2	0	0	0	2	0	2	0	0	0	2	2	2	2	2	2	0	2	2	2	0	2	2	0	0	2	2	2	2	2	0	2	2	2	2	2	2	0	0	0	2	2
	wsnp_Ex_c15048_23219416	2D	0.5	53.3	2	0	2	2	0	0	0	2	0	2	0	0	0	2	2	2	2	2	2	0	2	2	2	0	2	2	0	0	2	2	2	2	2	0	2	2	2	2	2	2	0	-1	0	2	2
	wsnp_Ex_c1944_3663988	2D	0	53.3	2	0	2	2	0	0	0	2	0	2	0	0	0	2	2	2	2	2	2	0	2	2	2	0	2	2	0	0	2	2	2	2	2	0	2	2	2	2	2	2	0	0	0	2	2
	wsnp_Ku_c3107_5818628	2D	0	53.3	2	0	2	2	0	0	0	2	0	2	0	0	0	2	2	2	2	2	2	0	2	2	2	0	2	2	0	0	2	2	2	2	2	0	2	2	2	2	2	2	0	0	0	2	2
	wsnp_Ku_c12022_19520410	2D	0.4	53.7	2	0	2	2	0	0	0	2	2	2	0	0	0	2	2	2	2	2	2	0	2	2	2	0	2	2	0	0	2	2	2	2	2	0	2	2	2	2	2	2	0	0	0	2	2
	wsnp_Ex_c29666_38670435	2D	0	53.7	2	0	2	2	0	0	0	2	2	2	0	0	0	2	2	2	2	2	2	0	2	2	2	0	2	2	0	0	2	2	2	2	2	0	2	2	2	2	2	2	0	-1	0	2	2
	wsnp_Ku_c7229_12491877	2D	0	53.7	2	0	2	2	0	0	0	2	2	2	0	0	0	2	2	2	2	2	2	0	2	2	2	0	2	2	0	0	2	2	2	2	2	0	2	2	2	2	2	2	0	-1	0	2	2
	wsnp_Ku_rep_c105822_91859983	2D	0.2	53.9	2	0	2	2	0	0	0	2	2	2	0	0	0	2	2	2	2	2	2	-1	2	2	2	0	2	2	0	0	2	2	2	2	2	0	2	2	2	2	2	2	0	-1	0	2	2
	wsnp_Ex_c4817_8598511	2D	0.4	54.3	2	0	2	2	0	0	0	2	2	2	0	0	0	2	2	2	2	2	2	0	2	2	2	0	2	2	0	0	2	2	2	2	2	0	2	2	2	2	2	2	0	-1	0	2	2
	wsnp_Ex_c6400_11123059	2D	0	54.3	2	0	2	2	0	0	0	2	2	-1	0	0	0	2	2	2	2	2	2	0	2	2	2	0	2	2	0	0	2	2	2	2	2	0	2	2	2	2	2	2	0	-1	0	2	2
	wsnp_Ku_rep_c68228_67133195	2D	0.2	54.5	2	0	2	2	0	0	0	2	2	2	0	0	0	2	2	2	2	2	2	0	2	2	2	0	2	2	0	0	2	2	2	2	2	0	2	2	2	2	2	2	0	-1	0	2	2
	wsnp_BM140538D_Ta_2_1	2D	0.8	55.3	2	0	2	2	0	0	2	2	2	2	0	0	0	2	2	2	2	2	2	0	2	2	2	0	2	0	0	0	2	2	2	2	2	0	2	2	2	2	2	2	0	-1	0	2	2
	wsnp_Ex_c19364_28303089	2D	0.4	55.7	2	0	2	2	0	0	2	2	2	2	0	0	0	2	2	2	2	2	2	0	2	2	2	0	2	0	0	0	2	2	2	2	2	0	2	2	2	2	2	2	0	0	0	2	2
	wsnp_Ex_c14107_22021215	2D	12.2	67.9	2	0	2	2	0	0	2	2	0	2	0	0	0	0	0	2	2	2	2	2	2	2	2	2	2	0	0	0	2	2	0	2	2	0	2	2	2	2	2	2	0	2	0	2	2
	wsnp_Ku_c14251_22503965	2D	0	67.9	2	0	2	2	0	0	2	2	0	2	0	0	0	0	0	2	2	2	2	2	2	2	2	2	2	0	0	0	2	2	0	2	2	0	2	2	2	2	2	2	0	2	0	2	2
	wsnp_Ex_c2251_4218338	2D	3.7	71.6	2	0	2	2	0	0	2	2	0	2	0	0	0	0	0	2	2	2	2	2	2	2	2	2	2	0	2	0	2	2	0	2	2	0	0	2	0	0	2	2	0	2	0	2	2
	wsnp_Ex_rep_c68555_67394261	2D	4.4	76	2	0	2	0	0	0	2	2	0	2	0	0	0	0	0	2	2	2	2	2	2	2	2	2	2	0	2	0	0	2	0	2	2	0	0	2	0	0	2	2	0	2	0	2	2
	wsnp_Ex_c25311_34578436	2D	0.2	76.2	2	0	2	0	0	0	2	2	0	2	0	0	0	0	0	2	2	2	2	2	2	2	2	2	2	0	2	0	0	2	0	2	2	0	0	2	0	0	2	2	0	2	0	2	2
Group 7	Xbarc145	3A	0	0	2	0	0	0	0	0	0	0	2	-1	2	0	0	2	2	2	2	0	0	2	0	2	2	2	0	0	2	0	2	2	0	0	0	0	2	-1	-1	2	2	0	0	0	2	2	2
	wsnp_Ku_c4568_8243646	3A	1.9	1.9	2	0	0	0	0	0	0	0	2	0	2	0	0	2	2	2	2	0	0	2	0	2	2	2	0	0	2	0	2	2	0	0	0	2	2	0	0	2	2	0	0	0	2	2	2
	wsnp_Ex_c15674_24005648	3A	0	1.9	2	0	0	0	0	0	0	0	2	0	2	0	0	2	2	2	2	0	0	2	0	2	2	2	0	0	2	0	2	2	0	0	0	2	2	0	0	2	2	0	0	0	2	2	2
	wsnp_Ex_c15674_24004810	3A	0	1.9	2	0	0	0	0	0	0	0	2	0	2	0	0	2	2	2	2	0	0	2	0	2	2	2	0	0	2	0	2	2	0	0	0	2	2	0	0	2	2	0	0	0	2	2	2
	wsnp_Ku_c4568_8243775	3A	1.2	3.1	2	0	0	0	0	0	0	0	2	0	2	0	0	2	2	2	2	0	0	2	0	2	2	2	0	0	2	0	2	2	0	0	0	2	2	0	0	2	2	0	0	0	2	2	2
	wsnp_Ex_c15674_24004513	3A	0	3.1	2	0	0	0	0	0	0	0	2	0	2	0	0	2	2	2	2	0	0	2	0	2	2	2	0	0	2	0	2	2	0	0	0	2	2	0	0	2	2	0	0	0	2	2	2
	wsnp_Ex_rep_c69816_68774416	3A	15.3	18.4	2	0	0	2	0	0	0	0	0	2	2	0	0	2	2	2	2	0	0	0	0	2	2	2	0	0	0	0	2	2	0	0	2	2	2	2	0	2	2	0	0	0	0	2	2
	wsnp_Ex_c33765_42199371	3A	0.6	19	2	0	0	2	0	0	0	0	0	2	2	0	0	2	2	2	2	0	0	-1	0	2	2	2	0	0	0	0	2	2	0	0	2	2	2	2	0	2	2	0	0	0	0	-1	2
	wsnp_Ex_rep_c69816_68774932	3A	0	19	2	0	0	2	0	0	0	0	0	2	2	0	0	2	2	2	2	0	0	-1	0	2	2	2	0	0	0	0	2	2	0	0	2	2	2	2	0	2	2	0	0	0	0	2	2
	wsnp_Ra_c10911_17834481	3A	5.5	24.5	2	0	0	2	0	0	0	0	0	2	2	0	0	2	2	2	2	0	0	-1	0	2	2	2	0	2	0	0	2	2	0	0	0	2	0	2	0	2	2	0	0	0	0	2	2
	wsnp_Ex_c57322_59084950	3A	0	24.5	2	0	0	2	0	0	0	0	0	2	2	0	0	2	2	2	2	0	0	0	0	2	2	2	0	2	0	0	2	2	0	0	0	2	0	2	0	2	2	0	0	0	0	2	2
	wsnp_Ex_c57322_59083238	3A	0	24.5	2	0	0	2	0	0	0	0	0	2	2	0	0	2	2	2	2	0	0	-1	0	2	2	2	0	2	0	0	2	2	0	0	0	2	0	2	0	2	2	0	0	0	0	2	2
	wsnp_Ex_c57322_59084809	3A	0	24.5	2	0	0	2	0	0	0	0	0	2	2	0	0	2	2	2	2	0	0	-1	0	2	2	2	0	2	0	0	2	2	0	0	0	2	0	2	0	2	2	0	0	0	0	2	2
	Xgwm2	3A	1	25.5	2	0	0	2	0	0	0	2	0	2	2	2	0	2	2	2	2	0	0	2	0	2	2	2	0	2	0	0	2	2	0	0	0	0	0	-1	0	2	2	0	0	0	0	2	2
	wsnp_Ex_c742_1458033	3A	2.1	27.6	2	0	0	2	0	0	0	0	0	2	2	0	0	2	2	2	2	0	0	0	0	2	2	2	0	2	0	0	2	2	0	0	0	2	0	2	0	2	2	0	0	0	0	2	2
	wsnp_Ku_c11052_18135847	3A	0	27.6	2	0	0	2	0	0	0	0	0	2	2	0	0	2	2	2	2	0	0	0	0	2	2	2	0	2	0	0	2	2	0	0	0	2	0	2	0	2	2	0	0	0	0	2	2
	wsnp_Ex_rep_c102478_87635370	3A	0	27.6	2	0	0	2	0	0	0	0	0	2	2	0	0	2	2	2	2	0	0	-1	0	2	2	2	0	2	0	0	2	2	0	0	0	2	0	2	0	2	2	0	0	0	0	2	2
	wsnp_Ex_c742_1458743	3A	0	27.6	2	0	0	2	0	0	0	0	0	2	2	0	0	2	2	2	2	0	0	0	0	2	2	2	0	2	0	0	2	2	0	0	0	2	0	2	0	2	2	0	0	0	0	2	2
	wsnp_Ku_c40218_48484410	3A	0.8	28.4	2	0	0	2	0	0	0	0	0	2	2	0	0	2	2	2	2	0	0	-1	0	2	2	2	0	2	0	0	2	2	0	0	0	2	0	2	2	2	2	0	0	0	0	2	2
	wsnp_Ex_c24432_33676448	3A	0	28.4	2	0	0	2	0	0	0	0	0	2	2	0	0	2	2	2	2	0	0	0	0	2	2	2	0	2	0	0	2	2	0	0	0	2	0	2	2	2	2	0	0	0	0	2	2
	wsnp_Ra_c16278_24893033	3A	0	28.4	2	0	0	2	0	0	0	0	0	2	2	0	0	2	2	2	2	0	0	-1	0	2	2	2	0	2	0	0	2	2	0	0	0	2	0	2	2	2	2	0	0	0	0	2	2
	wsnp_Ex_c1141_2191485	3A	1.8	30.2	2	0	0	-1	0	0	0	0	0	2	2	0	0	2	2	2	2	0	0	-1	2	2	2	2	0	2	2	0	2	2	0	0	0	2	0	2	2	2	2	0	0	0	0	2	2
	wsnp_Ex_c10272_16842803	3A	2.2	32.4	2	0	0	-1	0	0	0	0	0	2	2	0	0	2	2	2	2	0	0	0	-1	2	2	-1	0	2	2	0	2	2	0	0	2	2	0	2	2	2	2	0	0	-1	0	2	2
	wsnp_Ku_c30545_40369365	3A	0.2	32.6	2	0	0	2	0	0	0	0	0	2	2	0	0	2	2	2	2	0	0	0	-1	2	2	-1	0	2	2	0	2	2	0	0	2	2	0	2	2	2	2	0	0	2	0	2	2
	wsnp_Ku_c44089_51445136	3A	4.9	37.5	2	0	0	2	0	0	0	0	0	2	2	0	0	2	2	2	2	0	0	0	2	2	0	2	0	2	2	0	2	2	0	0	2	2	0	0	2	2	2	0	0	2	0	0	0
	wsnp_Ex_rep_c95365_83402134	3A	0	37.5	2	0	0	-1	0	0	0	0	0	2	2	0	0	2	2	2	2	0	0	0	-1	2	0	-1	0	2	2	0	2	2	0	0	2	2	0	0	2	2	2	0	0	2	0	0	0
	wsnp_Ku_rep_c69511_68887456	3A	0	37.5	2	0	0	-1	0	0	0	0	0	2	2	0	0	2	2	2	2	0	0	0	2	2	0	0	0	2	2	0	2	2	0	0	2	2	0	0	2	2	2	0	0	2	0	0	0
	3AD_wsnp_BE445496A_Ta_2_1	3A	0	37.5	2	0	0	-1	0	0	0	0	0	2	2	0	0	2	2	2	2	0	0	0	-1	2	0	-1	0	2	2	0	2	2	0	0	2	2	0	0	2	2	2	0	0	2	0	0	0
	wsnp_RFL_Contig3866_4228783	3A	0	37.5	2	0	0	-1	0	0	0	0	0	2	2	0	0	2	2	2	2	0	0	0	-1	2	0	-1	0	2	2	0	2	2	0	0	2	2	0	0	2	2	2	0	0	-1	0	0	0
	wsnp_Ex_c22435_31629303	3A	0	37.5	2	0	0	-1	0	0	0	0	0	2	2	0	0	2	2	2	2	0	0	0	-1	-1	0	-1	0	2	2	0	2	2	0	0	2	-1	0	0	2	2	2	0	0	-1	0	0	0
	wsnp_Ex_c20273_29326769	3A		37.5	2	0	0	-1	0	0	0	0	0	2	2	0	0	2	2	2	2	0	0	0	-1	2	0	-1	0	2	2	0	2	2	0	0	2	2	0	0	2	2	2	0	0	-1	0	0	0
	wsnp_Ex_c6217_10848574	3A	0	37.5	2	0	0	-1	0	0	0	0	0	2	2	0	0	2	2	2	2	0	0	0	-1	2	0	-1	0	2	2	0	2	2	0	0	2	2	0	0	2	2	2	0	0	-1	0	0	0
	3ABD_wsnp_BE426222A_Ta_2_1	3A	0.2	37.7	2	0	0	-1	0	0	0	0	0	2	2	0	0	2	2	2	2	0	0	0	-1	2	0	-1	0	2	2	0	2	2	0	0	2	2	0	0	2	2	2	0	0	2	0	0	0
	wsnp_Ex_rep_c101942_87217430	3A	0	37.7	2	0	0	-1	0	0	0	0	0	2	2	0	0	2	2	2	2	0	0	-1	2	2	0	2	0	2	2	0	2	2	0	0	2	2	0	0	2	2	2	0	0	2	0	0	0
	wsnp_Ex_rep_c67727_66398596	3A	0	37.7	2	0	0	2	0	0	0	0	0	2	2	0	0	2	2	2	2	0	0	0	2	2	0	2	0	2	2	0	2	2	0	0	2	2	0	0	2	2	2	0	0	2	0	0	0
	wsnp_Ex_rep_c106152_90334299	3A	3	40.7	2	0	0	-1	0	0	0	0	0	2	2	0	0	2	2	2	2	0	0	-1	2	2	0	2	0	2	2	0	2	2	0	0	0	2	0	0	2	2	2	0	0	0	0	0	0
	wsnp_JG_c2509_1153697	3A	2.6	43.3	2	0	0	-1	0	0	0	0	0	2	2	0	0	2	2	2	2	0	0	-1	-1	2	0	-1	0	2	2	0	2	2	0	0	2	2	0	0	2	2	2	0	0	-1	0	0	0
	Xgwm30	3A	3.3	46.6	2	0	0	0	0	0	0	0	0	2	2	0	0	2	-1	2	2	0	0	2	0	-1	0	0	0	-1	2	0	2	2	0	0	2	0	0	-1	2	2	2	0	0	2	0	0	0
	wsnp_Ra_c15328_23726724	3A	3.8	50.4	2	0	0	-1	0	0	0	0	0	2	2	0	0	2	2	2	2	0	0	-1	-1	2	0	-1	0	2	2	0	2	2	0	0	2	2	0	0	2	2	2	0	0	2	0	0	0
	3AD_wsnp_BQ171931A_Ta_2_1	3A	2.5	52.9	2	0	0	-1	0	0	0	0	0	2	2	0	0	2	2	2	2	0	0	2	-1	2	0	-1	0	2	2	0	0	2	0	2	2	2	0	0	0	2	2	0	0	-1	0	0	0
	wsnp_Ex_c5047_8963671	3A	2.9	55.8	2	0	0	0	0	0	0	0	0	2	2	0	0	2	2	2	2	0	0	2	-1	2	0	-1	0	2	2	0	0	2	0	2	2	2	0	0	0	2	2	0	0	-1	0	0	0
	wsnp_Ku_c4886_8753646	3A	0	55.8	2	0	0	-1	0	0	0	0	0	2	2	0	0	2	2	2	2	0	0	2	-1	2	0	-1	0	2	2	0	0	2	0	2	2	2	0	0	0	2	2	0	0	2	0	0	0
	wsnp_CAP11_c318_261649	3A	0.2	56	2	0	0	-1	0	0	0	0	0	2	2	0	0	2	2	2	2	0	0	2	-1	2	0	-1	0	2	2	0	0	2	0	2	2	2	0	0	0	2	2	0	0	2	0	0	0
	wsnp_RFL_Contig3396_3515504	3A	0	56	2	0	0	-1	0	0	0	0	0	2	2	0	0	2	2	2	2	0	0	2	-1	2	0	-1	0	2	2	0	0	2	0	2	2	2	0	0	0	2	2	0	0	2	0	0	0
	3AD_wsnp_BE443568A_Ta_2_2	3A	0	56	2	0	0	-1	0	0	0	0	0	2	2	0	0	2	2	2	2	0	0	2	2	2	0	2	0	2	2	0	0	2	0	2	2	2	0	0	0	2	2	0	0	2	0	0	0
	3ABD_wsnp_BE490613A_Ta_2_1	3A	0	56	2	0	0	-1	0	0	0	0	0	2	2	0	0	2	2	2	2	0	0	2	-1	2	0	-1	0	2	2	0	0	2	0	2	2	2	0	0	0	2	2	0	0	2	0	0	0
	3AD_wsnp_BE443568A_Ta_2_1	3A	0.7	56.7	2	0	0	-1	0	0	0	0	0	2	2	0	0	2	2	2	2	0	0	2	0	2	0	-1	0	2	2	0	0	2	0	2	2	2	0	0	0	2	2	0	0	-1	0	0	0
	wsnp_Ex_c25668_34932304	3A	4.3	61	2	0	0	0	0	0	0	0	0	-1	2	0	0	2	2	2	2	0	0	2	0	-1	-1	0	0	2	2	0	0	2	0	2	2	-1	0	2	2	2	2	0	0	-1	0	-1	0
	wsnp_Ku_rep_c68484_67499824	3A	2.5	63.5	2	0	0	-1	0	0	0	0	0	2	2	0	0	2	2	2	2	0	2	2	0	2	2	-1	0	2	2	0	0	2	0	2	2	2	0	2	2	2	2	0	0	2	0	2	-1
	wsnp_Ku_rep_c68484_67500021	3A	0	63.5	2	0	0	-1	0	0	0	0	0	2	2	0	0	2	2	2	2	0	2	2	0	2	2	-1	0	2	2	0	0	2	0	2	2	2	0	2	2	2	2	0	0	2	0	2	0
	wsnp_Ex_rep_c66685_65003254	3A	0.9	64.4	2	0	0	2	0	0	0	0	0	2	2	0	0	2	2	2	2	0	2	2	0	2	2	2	0	2	2	0	0	2	0	2	2	2	0	2	0	2	2	0	0	2	0	2	0
	wsnp_Ex_c12871_20400823	3A	1.9	66.3	2	0	0	2	0	0	0	0	0	2	2	0	0	2	2	2	2	0	2	2	2	2	2	2	0	2	2	0	0	2	0	2	2	2	0	2	2	2	2	0	0	2	0	2	2
	wsnp_Ku_c3286_6111360	3A	0	66.3	2	0	0	-1	0	0	0	0	0	2	2	0	0	2	2	2	2	0	2	2	-1	2	2	-1	0	2	2	0	0	2	0	2	2	2	0	2	2	2	2	0	0	2	0	2	2
	wsnp_Ex_c1149_2206471	3A	0	66.3	2	0	0	-1	0	0	0	0	0	2	2	0	0	2	2	2	2	0	2	2	-1	2	2	-1	0	2	2	0	0	2	0	2	2	2	0	2	2	2	2	0	0	2	0	2	2
	wsnp_Ex_c47763_52874806	3A	0	66.3	2	0	0	-1	0	0	0	0	0	2	2	0	0	2	2	2	2	0	2	2	-1	2	2	-1	0	2	2	0	0	2	0	2	2	2	0	2	2	2	2	0	0	2	0	2	2
	wsnp_Ex_c41283_48140956	3A	0	66.3	2	0	0	-1	0	0	0	0	0	2	2	0	0	2	2	2	2	0	2	2	2	2	2	-1	0	2	2	0	0	2	0	2	2	2	0	2	2	2	2	0	0	2	0	2	2
	wsnp_Ra_c35889_44345459	3A	0	66.3	2	0	0	-1	0	0	0	0	0	2	2	0	0	2	2	2	2	0	2	2	-1	2	2	-1	0	2	2	0	0	2	0	2	2	2	0	2	2	2	2	0	0	2	0	2	2
	wsnp_Ra_c11291_18338838	3A	0	66.3	2	0	0	-1	0	0	0	0	0	2	2	0	0	2	2	2	2	0	2	2	-1	2	2	-1	0	2	2	0	0	2	0	2	2	2	0	2	2	2	2	0	0	2	0	2	2
	wsnp_Ex_c41283_48141201	3A	0	66.3	2	0	0	-1	0	0	0	0	0	2	2	0	0	2	2	2	2	0	2	2	-1	2	2	-1	0	2	2	0	0	2	0	2	2	2	0	2	2	2	2	0	0	-1	0	-1	2
	wsnp_Ex_c48455_53355009	3A	0.4	66.7	2	0	0	-1	0	0	0	0	0	2	2	0	0	2	2	2	2	0	2	2	2	2	2	2	0	2	2	0	0	2	0	2	2	2	0	2	2	2	2	0	0	2	0	2	2
	wsnp_Ku_c32404_42016343	3A	0.4	67.1	2	0	0	-1	0	0	0	0	0	2	2	0	0	2	2	2	2	0	2	2	-1	2	2	-1	0	2	2	0	0	2	0	2	2	2	0	2	2	2	2	0	0	2	0	2	2
	wsnp_Ex_c15100_23284292	3A	0	67.1	2	0	0	2	0	0	0	0	0	2	2	0	0	2	2	2	2	0	2	2	2	2	2	2	0	2	2	0	0	2	0	2	2	2	0	2	2	2	2	0	0	2	0	2	2
	wsnp_Ex_c47907_52974924	3A	0	67.1	2	0	0	-1	0	0	0	0	0	2	2	0	0	2	2	2	2	0	2	2	-1	2	2	-1	0	2	2	0	0	2	0	2	2	2	0	2	2	2	2	0	0	2	0	2	2
	wsnp_Ku_c5243_9344536	3A	0	67.1	2	0	0	-1	0	0	0	0	0	2	2	0	0	2	2	2	2	0	2	2	-1	2	-1	-1	0	2	2	0	0	2	0	2	2	-1	0	2	2	2	2	0	0	-1	0	-1	2
	wsnp_Ex_c24731_33983680	3A	0	67.1	2	0	0	-1	0	0	0	0	0	2	2	0	0	2	2	2	2	0	2	2	-1	2	2	-1	0	2	2	0	0	2	0	2	2	2	0	2	2	2	2	0	0	2	0	2	2
	wsnp_Ex_c37208_45002588	3A	0	67.1	2	0	0	-1	0	0	0	0	0	2	2	0	0	2	2	2	2	0	2	2	-1	2	2	-1	0	2	2	0	0	2	0	2	2	2	0	2	2	2	2	0	0	2	0	2	2
	wsnp_Ex_c12269_19597415	3A	0	67.1	2	0	0	2	0	0	0	0	0	2	2	0	0	2	2	2	2	0	2	2	2	2	2	2	0	2	2	0	0	2	0	2	2	2	0	2	2	2	2	0	0	2	0	2	2
	wsnp_Ra_c4858_8709000	3A	0	67.1	2	0	0	-1	0	0	0	0	0	2	2	0	0	2	2	2	2	0	2	2	-1	2	2	-1	0	2	2	0	0	2	0	2	2	2	0	2	2	2	2	0	0	2	0	2	2
	wsnp_Ex_c51776_55603135	3A	0	67.1	2	0	0	-1	0	0	0	0	0	2	2	0	0	2	2	2	2	0	2	2	-1	2	2	-1	0	2	2	0	0	2	0	2	2	2	0	2	2	2	2	0	0	2	0	2	2
	wsnp_Ex_c29742_38738725	3A	0	67.1	2	0	0	2	0	0	0	0	0	2	2	0	0	2	2	2	2	0	2	2	2	2	2	2	0	2	2	0	0	2	0	2	2	2	0	2	2	2	2	0	0	2	0	2	2
	wsnp_Ex_c11807_18960045	3A	0	67.1	2	0	0	-1	0	0	0	0	0	2	2	0	0	2	2	2	2	0	2	2	-1	2	2	-1	0	2	2	0	0	2	0	2	2	2	0	2	2	2	2	0	0	-1	0	2	2
	wsnp_Ra_c27831_37346894	3A	0	67.1	2	0	0	-1	0	0	0	0	0	2	2	0	0	2	2	2	2	0	2	2	-1	2	2	-1	0	2	2	0	0	2	0	2	2	2	0	2	2	2	2	0	0	2	0	2	2
	wsnp_Ex_c12269_19597341	3A	0	67.1	2	0	0	2	0	0	0	0	0	2	2	0	0	2	2	2	2	0	2	2	2	2	2	2	0	2	2	0	0	2	0	2	2	2	0	2	2	2	2	0	0	2	0	2	2
	wsnp_Ex_c35073_43285821	3A	0	67.1	2	0	0	-1	0	0	0	0	0	2	2	0	0	2	2	2	2	0	2	2	-1	2	2	-1	0	2	2	0	0	2	0	2	2	2	0	2	2	2	2	0	0	2	0	2	2
	wsnp_Ex_c12871_20402160	3A	0	67.1	2	0	0	-1	0	0	0	0	0	2	2	0	0	2	2	2	2	0	2	2	-1	2	2	-1	0	2	2	0	0	2	0	2	2	2	0	2	2	2	2	0	0	2	0	2	2
	wsnp_Ex_c9510_15761235	3A	0	67.1	2	0	0	-1	0	0	0	0	0	2	2	0	0	2	2	2	2	0	2	2	-1	2	2	-1	0	2	2	0	0	2	0	2	2	2	0	2	2	2	2	0	0	2	0	2	2
	wsnp_Ex_c15100_23284023	3A	1.2	68.3	2	0	0	-1	0	0	0	0	0	2	2	0	0	2	2	2	2	0	2	2	-1	-1	2	-1	0	2	2	0	0	2	0	2	2	2	0	2	2	2	2	0	0	-1	0	-1	2
	wsnp_Ex_c8334_14049699	3A	1.7	70	2	0	0	2	0	0	0	0	0	2	2	0	0	2	2	2	2	0	2	2	2	2	2	2	0	2	2	0	0	2	0	2	2	2	0	2	2	2	2	0	0	2	0	2	2
	wsnp_Ex_rep_c69034_67935465	3A	0	70	2	0	0	-1	0	0	0	0	0	2	2	0	0	2	2	2	2	0	2	2	-1	2	2	-1	0	2	2	0	0	2	0	2	2	2	0	2	2	2	2	0	0	2	0	2	2
	wsnp_Ex_c763_1503467	3A	0	70	2	0	0	-1	0	0	0	0	0	2	2	0	0	2	2	2	2	0	2	2	-1	2	2	-1	0	2	2	0	0	2	0	2	2	2	0	2	2	2	2	0	0	2	0	2	2
	wsnp_Ex_rep_c69034_67934852	3A	0	70	2	0	0	-1	0	0	0	0	0	2	2	0	0	2	2	2	2	0	2	2	-1	2	2	-1	0	2	2	0	0	2	0	2	2	2	0	2	2	2	2	0	0	2	0	2	2
	wsnp_RFL_Contig4734_5671036	3A	0	70	2	0	0	-1	0	0	0	0	0	2	2	0	0	2	2	2	2	0	2	2	-1	2	-1	-1	0	2	2	0	0	2	0	2	2	2	0	2	2	2	2	0	0	-1	0	-1	2
	wsnp_Ex_c1335_2556442	3A	0.2	70.2	2	0	0	-1	0	0	0	0	0	2	2	0	0	2	2	2	2	0	0	2	-1	2	-1	-1	0	2	2	0	0	2	0	2	2	2	0	2	2	2	2	0	0	-1	0	-1	2
	wsnp_JD_c2743_3678590	3A	0.2	70.4	2	0	0	2	0	0	0	0	0	2	2	0	0	2	2	2	2	0	0	2	2	2	2	2	0	2	2	0	0	2	0	2	2	2	0	2	2	2	2	0	0	2	0	2	2
	wsnp_Ex_c2331_4369782	3A	0.6	71	2	0	0	2	0	0	0	0	0	2	2	0	0	2	2	2	2	0	0	2	2	2	2	2	0	2	2	0	0	2	0	2	2	2	0	2	2	2	2	0	0	2	0	2	2
	wsnp_Ex_rep_c66865_65264070	3A	0	71	2	0	0	-1	0	0	0	0	0	2	2	0	0	2	2	2	2	0	0	2	2	2	2	2	0	2	2	0	0	2	0	2	2	2	0	2	2	2	2	0	0	2	0	2	2
	wsnp_JD_c3034_4017676	3A	0	71	2	0	0	-1	0	0	0	0	0	2	2	0	0	2	2	2	2	0	0	2	-1	2	2	-1	0	2	2	0	0	2	0	2	2	2	0	2	2	2	2	0	0	2	0	2	2
	wsnp_Ra_c10669_17515792	3A	0	71	2	0	0	-1	0	0	0	0	0	2	2	0	0	2	2	2	2	0	0	2	-1	2	2	-1	0	2	2	0	0	2	0	2	2	2	0	2	2	2	2	0	0	2	0	2	2
	wsnp_JD_c14691_14352459	3A	0.8	71.8	2	0	0	2	0	0	0	0	0	2	2	0	0	2	2	2	2	0	0	2	0	2	2	2	0	2	2	0	0	2	0	2	2	2	0	2	2	2	2	0	0	2	0	2	2
	wsnp_Ku_c25809_35776454	3A	0.6	72.4	2	0	0	-1	0	0	0	0	0	2	2	0	0	2	2	2	2	0	0	2	0	2	2	2	0	2	2	0	0	2	0	2	2	2	0	2	0	2	2	0	0	2	0	2	2
	wsnp_Ex_c10667_17389292	3A	0	72.4	2	0	0	-1	0	0	0	0	0	2	2	0	0	2	2	2	2	0	0	2	0	2	2	-1	0	2	2	0	0	2	0	2	2	2	0	2	0	2	2	0	0	2	0	2	2
	wsnp_Ex_c10667_17387885	3A	0	72.4	2	0	0	-1	0	0	0	0	0	2	2	0	0	2	2	2	2	0	0	2	0	2	2	-1	0	2	2	0	0	2	0	2	2	2	0	2	0	2	2	0	0	-1	0	2	2
	wsnp_Ex_c9468_15696542	3A	0	72.4	2	0	0	-1	0	0	0	0	0	2	2	0	0	2	2	2	2	0	0	2	0	2	2	-1	0	2	2	0	0	2	0	2	2	2	0	2	0	2	2	0	0	-1	0	2	2
	wsnp_JD_c7441_8535047	3A	0	72.4	2	0	0	-1	0	0	0	0	0	2	2	0	0	2	2	2	2	0	0	2	0	2	2	-1	0	2	2	0	0	2	0	2	2	2	0	2	0	2	2	0	0	2	0	2	2
	wsnp_Ku_c9433_15811664	3A	0.8	73.2	2	0	0	-1	0	0	0	0	0	2	2	0	0	2	2	2	2	0	0	2	2	2	2	2	0	2	2	0	0	2	0	2	2	2	0	2	0	2	2	0	0	2	0	2	2
	3ABD_wsnp_BE494474A_Ta_2_2	3A	0	73.2	2	0	0	-1	0	0	0	0	0	2	2	0	0	2	2	2	2	0	0	2	-1	2	2	-1	0	2	2	0	0	2	0	2	2	2	0	2	0	2	2	0	0	2	0	2	2
	wsnp_Ex_rep_c69752_68711460	3A	0	73.2	2	0	0	-1	0	0	0	0	0	2	2	0	0	2	2	2	2	0	0	2	-1	2	2	-1	0	2	2	0	0	2	0	2	2	2	0	2	0	2	2	0	0	-1	0	2	2
	wsnp_Ex_c9145_15214903	3A	0	73.2	2	0	0	-1	0	0	0	0	0	2	2	0	0	2	2	2	2	0	0	2	-1	2	2	-1	0	2	2	0	0	2	0	2	2	2	0	2	0	2	2	0	0	2	0	2	2
	wsnp_Ex_c1660_3159173	3A	2	75.2	2	0	0	-1	0	0	0	0	0	2	2	0	0	2	2	2	2	0	0	2	-1	2	2	-1	0	2	2	0	0	2	0	2	2	2	0	2	0	2	2	0	0	2	0	2	0
	wsnp_Ex_c1660_3158776	3A	0	75.2	2	0	0	-1	0	0	0	0	0	2	2	0	0	2	2	2	2	0	0	2	-1	2	2	-1	0	2	2	0	0	2	0	2	2	2	0	2	0	2	2	0	0	2	0	2	0
	wsnp_Ex_c15400_23664328	3A	0	75.2	2	0	0	-1	0	0	0	0	0	2	2	0	0	2	2	2	2	0	0	2	-1	2	2	-1	0	2	2	0	0	2	0	2	2	2	0	2	0	2	2	0	0	2	0	2	0
	wsnp_CAP11_rep_c8750_3780311	3A	1.2	76.4	2	0	0	-1	0	0	0	0	0	2	2	0	0	2	2	2	2	0	0	2	-1	2	2	-1	0	2	2	0	0	2	0	2	2	2	0	2	0	2	2	0	0	-1	0	2	2
	wsnp_RFL_Contig2699_2402527	3A	10.5	86.9	2	0	0	-1	0	0	0	0	0	2	2	0	0	2	2	2	2	0	2	2	0	2	2	2	0	2	2	0	0	0	0	2	2	2	0	2	0	2	2	0	0	2	0	2	2
	wsnp_Ku_c44716_51926415	3A	9.7	96.6	2	0	0	0	0	0	0	0	0	2	2	0	0	2	2	2	2	0	2	2	0	2	0	2	0	2	2	0	2	0	0	2	2	2	0	0	0	2	0	0	0	2	0	0	0
	Xbarc1040	3A	6.6	103.2	2	0	0	0	2	0	0	0	0	2	-1	0	0	2	2	2	2	0	2	2	0	2	0	2	0	2	2	0	0	0	0	2	2	0	0	0	-1	2	0	0	0	2	0	2	0
	wsnp_Ex_c4923_8767234	3A	3.3	106.5	2	0	0	0	2	0	0	0	0	2	2	0	0	2	2	0	0	0	2	2	0	2	0	2	0	2	2	0	0	0	0	2	2	2	0	0	0	2	-1	0	0	2	0	2	-1
	wsnp_Ra_c19079_28210937	3A	8.2	114.7	2	0	0	-1	2	0	0	0	0	2	2	0	2	2	2	0	0	0	2	2	0	2	0	0	0	2	2	0	0	0	0	0	2	2	0	0	0	2	0	0	0	2	0	2	2
	wsnp_Ex_c5623_9891427	3A	5.4	120.1	2	0	0	2	2	0	0	0	0	-1	2	0	-1	2	2	0	0	0	2	2	0	2	2	0	0	2	2	0	0	0	0	0	2	2	0	2	0	2	2	0	0	2	0	2	0
	wsnp_Ex_c5623_9891584	3A	0	120.1	2	0	0	2	2	0	0	0	0	-1	2	0	2	2	2	0	0	0	2	2	0	2	2	0	0	2	2	0	0	0	0	0	2	2	0	2	0	2	2	0	0	2	0	2	0
	wsnp_Ex_rep_c67588_66227926	3A	4.4	124.5	2	0	0	-1	2	0	2	0	0	0	2	0	-1	2	2	0	0	0	2	2	0	2	2	0	0	2	2	0	0	0	0	0	0	0	0	2	0	2	2	0	0	2	0	2	0
	wsnp_Ex_c14202_22145136	3A	0	124.5	2	0	0	-1	2	0	2	0	0	0	2	0	2	2	2	0	0	0	2	2	0	2	2	0	0	2	2	0	0	0	0	0	0	0	0	2	0	2	2	0	0	2	0	2	0
	wsnp_Ex_c14400_22381548	3A	0	124.5	2	0	0	2	2	0	2	0	0	0	2	0	2	2	2	0	0	0	2	2	0	2	2	0	0	2	2	0	0	0	0	0	0	0	0	2	0	2	2	0	0	2	0	2	-1
	wsnp_Ex_c14400_22381382	3A	0	124.5	2	0	0	2	2	0	2	0	0	0	2	0	2	2	2	0	0	0	2	2	0	2	2	0	0	2	2	0	0	0	0	0	0	0	0	2	0	2	2	0	0	2	0	2	-1
	wsnp_Ex_rep_c69314_68244036	3A	0	124.5	2	0	0	-1	2	0	2	0	0	0	2	0	2	2	2	0	0	0	2	2	0	2	2	0	0	2	2	0	0	0	0	0	0	0	0	2	0	2	2	0	0	2	0	2	0
	wsnp_Ku_c8400_14280021	3A	0	124.5	2	0	0	-1	2	0	2	0	0	0	2	0	2	2	2	0	0	0	2	2	0	2	2	0	0	2	2	0	0	0	0	0	0	0	0	2	0	2	2	0	0	2	0	2	0
	wsnp_BQ160970A_Ta_2_7	3A	13.1	137.6	2	0	0	0	2	0	2	0	0	0	2	0	0	2	2	0	0	0	2	2	0	2	0	0	0	2	2	0	2	0	2	0	0	2	0	0	0	2	0	0	0	2	0	2	0
	wsnp_JD_c29019_23208078	3A	0	137.6	2	0	0	0	2	0	2	0	0	0	2	0	0	2	2	0	0	0	2	2	0	2	0	0	0	2	2	0	2	0	2	0	0	2	0	0	0	2	0	0	0	2	0	2	0
	wsnp_Ex_c27317_36522052	3A	0	137.6	2	0	0	0	2	0	2	0	0	0	2	0	0	2	2	0	0	0	2	2	0	2	0	0	0	2	2	0	2	0	2	0	0	2	0	0	0	2	0	0	0	2	0	2	0
	wsnp_JD_c29019_23208279	3A	0	137.6	2	0	0	0	2	0	2	0	0	0	2	0	0	2	2	0	0	0	2	2	0	2	0	0	0	2	2	0	2	0	2	0	0	2	0	0	0	2	0	0	0	2	0	2	0
	wsnp_Ex_c12341_19693570	3A	0	137.6	2	0	0	0	2	0	2	0	0	0	2	0	0	2	2	0	0	0	2	2	0	2	0	0	0	2	2	0	2	0	2	0	0	2	0	0	0	2	0	0	0	2	0	2	-1
	wsnp_JD_c29019_23208158	3A	0	137.6	2	0	0	0	2	0	2	0	0	0	2	0	0	2	2	0	0	0	2	2	0	2	0	0	0	2	2	0	2	0	2	0	0	2	0	0	0	2	0	0	0	2	0	2	0
	wsnp_Ex_rep_c66357_64540369	3A	0	137.6	2	0	0	0	2	0	2	0	0	0	2	0	0	2	2	0	0	0	2	2	0	2	0	0	0	2	2	0	2	0	2	0	0	2	0	0	0	2	0	0	0	2	0	2	0
	wsnp_CAP11_rep_c4226_1995152	3A	0	137.6	2	0	0	0	2	0	2	0	0	0	2	0	0	2	2	0	0	0	2	2	0	2	0	0	0	2	2	0	2	0	2	0	0	2	0	0	0	2	0	0	0	2	0	2	0
	wsnp_Ex_rep_c66357_64540428	3A	0	137.6	2	0	0	0	2	0	2	0	0	0	2	0	0	2	2	0	0	0	2	2	0	2	0	0	0	2	2	0	2	0	2	0	0	2	0	0	0	2	0	0	0	2	0	2	0
	wsnp_Ra_c132_291198	3A	0	137.6	2	0	0	0	2	0	2	0	0	0	2	0	0	2	2	0	0	0	2	2	0	2	0	0	0	2	2	0	2	0	2	0	0	2	0	0	0	2	0	0	0	2	0	2	0
	wsnp_Ex_c12341_19693090	3A	0.2	137.8	2	0	0	0	2	0	2	0	0	0	2	0	0	2	2	0	0	0	2	2	0	2	0	0	0	2	2	0	2	0	2	0	0	2	0	0	0	2	0	0	0	2	0	2	0
	wsnp_Ex_c15475_23757972	3A	3.7	141.5	2	0	0	0	-1	0	0	0	0	0	2	0	2	2	2	0	0	0	2	-1	0	2	0	0	0	2	2	0	2	0	2	0	0	2	0	0	0	2	0	0	0	2	0	-1	2
	wsnp_Ex_c15475_23756906	3A	0	141.5	2	0	0	0	2	0	0	0	0	0	2	0	2	2	2	0	0	0	2	2	0	2	0	0	0	2	2	0	2	0	2	0	0	2	0	0	0	2	0	0	0	2	0	2	2
	wsnp_Ex_c1533_2930233	3A	1.9	143.4	2	0	0	0	2	0	0	0	0	0	2	0	2	2	2	0	0	0	2	2	0	2	0	0	0	2	2	0	2	0	2	0	0	2	0	0	0	2	0	0	0	2	0	2	0
	3AD_wsnp_BG262734A_Ta_2_3	3A	1.6	145	2	0	0	0	-1	0	2	0	0	0	2	0	2	2	2	0	0	0	2	-1	0	2	0	0	0	2	2	0	2	0	-1	0	0	2	0	0	0	2	0	0	0	2	0	-1	0
	wsnp_CAP12_c15_9559	3A	0	145	2	0	0	0	2	0	2	0	0	0	2	0	2	2	2	0	0	0	2	2	0	2	-1	0	0	2	2	0	2	0	2	0	0	2	0	0	0	2	0	0	0	2	0	2	0
	3AD_wsnp_BG262734A_Ta_2_7	3A	0	145	2	0	0	0	2	0	2	0	0	0	2	0	2	2	2	0	0	0	2	2	0	2	0	0	0	2	2	0	2	0	2	0	0	2	0	0	0	2	0	0	0	2	0	2	0
	wsnp_CAP11_c68_106078	3A	0	145	2	0	0	0	2	0	2	0	0	0	2	0	2	2	2	0	0	0	2	2	0	2	0	0	0	2	2	0	2	0	2	0	0	2	0	0	0	2	0	0	0	2	0	2	0
	Xcfd152	3A	10.8	155.8	2	0	0	2	2	0	2	-1	0	2	2	2	2	2	2	0	0	0	2	0	0	2	2	0	-1	2	2	0	0	0	-1	0	0	0	0	-1	2	2	2	0	0	2	0	2	0
	Xbarc62	3A	38	193.8	2	0	2	2	2	2	-1	0	0	0	0	0	2	2	2	2	2	0	2	0	0	2	2	2	0	2	2	0	2	2	2	2	2	0	0	2	2	2	2	0	2	2	0	2	2
	wsnp_Ex_c29186_38247956	3A	6.8	200.6	2	0	2	0	2	2	2	0	0	0	0	0	2	2	2	2	2	0	2	0	0	2	0	2	0	2	2	0	2	2	2	2	0	0	0	0	2	2	2	0	2	2	0	0	0
	wsnp_Ex_rep_c72011_70562321	3A	0.4	201	2	0	2	0	2	2	0	0	0	0	0	0	2	2	2	2	2	0	2	0	0	2	-1	2	0	2	2	0	2	2	2	2	0	0	0	0	2	2	2	0	2	2	0	0	0
	wsnp_JD_c12333_12595897	3A	0	201	2	0	2	0	2	2	0	0	0	0	0	0	2	2	2	2	2	0	2	0	0	2	0	2	0	2	2	0	2	2	2	2	0	0	0	0	2	2	2	0	2	2	0	0	0
	wsnp_Ex_c2918_5381441	3A	0	201	2	0	2	0	2	2	0	0	0	0	0	0	2	2	2	2	2	0	2	0	0	2	0	2	0	2	2	0	2	2	2	2	0	0	0	0	2	2	2	0	2	2	0	0	0
	wsnp_Ex_c4186_7560575	3A	0	201	2	0	2	0	2	2	0	0	0	0	0	0	2	2	2	2	2	0	2	0	0	2	0	2	0	2	2	0	2	2	2	2	0	0	0	0	2	2	2	0	2	2	0	0	0
	wsnp_Ex_c52086_55808193	3A	6	207	2	0	2	2	2	2	0	0	0	-1	0	0	2	2	2	2	2	0	2	0	0	2	2	2	0	2	2	0	2	2	2	2	2	0	0	2	2	2	2	0	2	2	0	2	2
	wsnp_Ex_c412_814247	3A	0	207	2	0	2	2	2	2	0	0	0	0	0	0	2	2	2	2	2	0	2	0	0	2	2	2	0	2	2	0	2	2	2	2	2	0	0	2	2	2	2	0	2	2	0	2	2
	wsnp_Ex_c3887_7051325	3A	0	207	2	0	2	2	2	2	0	0	0	0	0	0	2	2	2	2	2	0	2	0	0	2	2	2	0	2	2	0	2	2	2	2	2	0	0	2	2	2	2	0	2	2	0	2	2
	wsnp_Ex_rep_c67474_66076379	3A	0	207	2	0	2	2	2	2	0	0	0	0	0	0	2	2	2	2	2	0	2	0	0	2	2	2	0	2	2	0	2	2	2	2	2	0	0	2	2	2	2	0	2	2	0	2	2
	wsnp_Ex_c52086_55808363	3A	0	207	2	0	2	2	2	2	0	0	0	-1	0	0	2	2	2	2	2	0	2	0	0	2	2	2	0	2	2	0	2	2	2	2	2	0	0	2	2	2	2	0	2	2	0	2	2
	wsnp_Ex_c52086_55808126	3A	0	207	2	0	2	2	2	2	0	0	0	-1	0	0	2	2	2	2	2	0	2	0	0	2	2	2	0	2	2	0	2	2	2	2	2	0	0	2	2	2	2	0	2	2	0	2	2
	wsnp_Ex_c52086_55808824	3A	0	207	2	0	2	2	2	2	0	0	0	2	0	0	2	2	2	2	2	0	2	0	0	2	2	2	0	2	2	0	2	2	2	2	2	0	0	2	2	2	2	0	2	2	0	2	2
	wsnp_Ex_c46670_52108070	3A	0	207	2	0	2	2	2	2	0	0	0	-1	0	0	2	2	2	2	2	0	2	0	0	2	2	2	0	2	2	0	2	2	2	2	2	0	0	2	2	2	2	0	2	2	0	2	2
	wsnp_Ku_c330_683203	3A	0.4	207.4	2	0	2	2	2	2	0	0	2	0	0	0	2	2	2	2	2	0	2	0	0	2	2	2	0	2	2	0	2	2	2	2	2	0	0	2	2	2	2	0	2	2	0	2	2
	wsnp_Ex_c1255_2411550	3A	0	207.4	2	0	2	2	2	2	0	0	2	0	0	0	2	2	2	2	2	0	2	0	0	2	2	2	0	2	2	0	2	2	2	2	2	0	0	2	2	2	2	0	2	2	0	2	2
	wsnp_Ex_c6476_11246531	3A	0.8	208.2	2	0	2	2	2	2	0	0	2	-1	0	0	2	2	2	2	2	0	2	0	0	2	2	2	0	2	2	0	2	2	2	2	2	0	0	2	2	2	2	0	2	2	0	2	2
	wsnp_Ex_c9600_15889471	3A	2.2	210.4	2	0	2	2	2	2	0	0	2	0	0	0	2	2	2	2	2	0	2	0	0	2	2	2	0	2	2	2	2	2	2	2	2	0	0	2	2	2	2	0	2	2	0	2	2
	wsnp_Ra_c59303_60669172	3A	1.6	212	2	0	2	0	2	2	0	0	2	2	0	0	2	2	2	2	2	0	2	0	0	2	2	2	0	2	2	2	2	2	2	2	2	0	0	2	2	2	2	0	2	2	0	2	-1
	wsnp_Ex_rep_c103474_88421290	3A	2.2	214.2	2	0	2	2	2	2	0	0	2	2	0	0	2	2	2	2	2	0	2	0	0	2	2	2	0	2	0	0	2	2	2	2	2	0	0	2	2	2	2	0	2	2	0	2	2
	wsnp_Ex_c15377_23637176	3A	0	214.2	2	0	2	2	2	2	0	0	2	2	0	0	2	2	2	2	2	0	2	-1	0	2	2	2	0	2	0	0	2	2	2	2	2	0	0	2	2	2	2	0	2	2	0	2	2
	wsnp_Ex_c36911_44767554	3A	0	214.2	2	0	2	2	2	2	0	0	2	2	0	0	2	2	2	2	2	0	2	0	0	2	2	2	0	2	0	0	2	2	2	2	2	0	0	2	2	2	2	0	2	2	0	2	2
Group 8	Xcfd46	3B	0	0	2	0	2	2	0	2	2	2	2	0	0	0	0	0	0	-1	0	0	2	0	0	2	2	0	2	2	0	0	0	2	0	0	0	0	0	2	0	0	2	0	2	0	2	2	2
	Xcfd79	3B	9.7	9.7	2	0	2	2	0	2	2	2	2	2	0	0	0	0	0	0	0	0	2	0	2	2	2	0	2	2	0	0	0	2	0	0	2	2	0	0	0	2	2	0	2	0	2	2	2
	3D_wsnp_BE446462D_Ta_2_1	3B	5.2	14.9	2	0	2	2	0	2	2	0	2	0	0	0	0	0	0	0	0	0	2	0	2	2	2	0	2	2	0	0	2	2	0	0	2	2	0	2	0	-1	2	0	2	0	2	2	2
	3D_wsnp_BE446462D_Ta_2_3	3B	0	14.9	2	0	2	2	0	2	2	0	2	0	0	0	0	0	0	0	0	0	2	0	2	2	2	0	2	2	0	0	2	2	0	0	2	2	0	2	0	2	2	0	2	0	2	2	2
	wsnp_Ex_c7780_13254349	3B	2.9	17.8	2	0	2	-1	0	2	2	0	2	0	0	0	0	0	0	0	0	0	0	0	2	2	2	0	2	2	0	0	2	2	0	0	2	2	0	2	0	2	2	0	0	0	2	2	2
	wsnp_Ra_rep_c69820_67401482	3B	4.7	22.5	2	0	2	2	0	2	2	0	2	2	0	0	0	0	0	0	0	0	2	0	2	2	2	0	2	2	0	0	2	2	0	0	2	2	0	0	0	2	2	0	2	0	2	2	2
	gwm533.1	3B	8.5	31	2	0	2	2	0	2	2	2	2	0	0	0	0	0	0	0	0	0	2	2	2	2	0	0	2	2	0	0	0	2	2	0	2	0	0	0	0	2	2	0	2	0	2	2	-1
	wsnp_Ex_c7316_12552186	3B	6	37	2	0	2	0	0	2	2	2	2	0	0	0	0	0	0	0	0	0	2	0	2	2	0	0	2	2	0	0	0	2	0	0	2	2	0	2	0	2	2	0	2	0	2	2	2
	wsnp_Ex_c40595_47620787	3B	0.2	37.2	2	0	2	0	0	2	2	2	2	0	0	0	0	0	0	0	0	0	2	0	2	2	0	0	2	2	0	0	0	2	0	0	2	2	0	2	0	2	2	0	2	0	2	2	0
	wsnp_Ex_c16919_25506076	3B	0	37.2	2	0	2	0	0	2	2	2	2	0	0	0	0	0	0	0	0	0	2	0	2	2	0	0	2	2	0	0	0	2	0	0	2	2	0	2	0	2	2	0	2	0	2	2	0
	wsnp_Ku_c18473_27773912	3B	0	37.2	2	0	2	0	0	2	2	2	2	0	0	0	0	0	0	0	0	0	2	0	2	2	0	0	2	2	0	0	0	2	0	0	2	2	0	2	0	2	2	0	2	0	2	2	0
	3D_wsnp_BE426287D_Ta_1_1	3B	0.6	37.8	2	0	2	0	0	2	2	2	2	0	0	0	0	0	0	0	0	0	2	0	2	2	0	0	2	2	0	0	0	2	0	0	2	2	0	2	0	2	2	0	2	0	2	2	0
	wsnp_Ex_rep_c67625_66279491	3B	0	37.8	2	0	2	0	0	2	2	2	2	0	0	0	0	0	0	0	0	0	2	0	2	2	0	0	2	2	0	0	0	2	0	0	2	2	0	2	0	2	2	0	2	0	2	2	0
	wsnp_Ex_rep_c67033_65490126	3B	0.4	38.2	2	0	2	0	0	2	2	2	2	2	0	0	0	0	0	0	0	0	2	0	2	2	0	0	2	2	0	0	0	2	0	0	2	2	0	2	0	2	2	0	2	0	2	2	0
	wsnp_JD_c222_352320	3B	0	38.2	2	0	2	0	0	2	2	2	2	2	0	0	0	0	0	0	0	0	2	0	2	2	0	0	2	2	0	0	0	2	0	0	2	2	0	2	0	2	2	0	2	0	2	2	-1
	wsnp_BE497169B_Ta_2_2	3B	8.5	46.7	2	0	2	2	0	2	2	2	2	2	0	2	0	0	0	0	0	0	2	0	2	2	2	0	2	2	0	0	0	2	0	0	2	0	0	2	0	2	2	0	2	0	2	2	2
	3BD_wsnp_BE497169B_Ta_2_1	3B	0	46.7	2	0	2	2	0	2	2	2	2	2	-1	2	0	-1	-1	-1	-1	0	2	-1	2	2	2	-1	2	2	0	0	-1	2	0	-1	2	-1	-1	2	-1	2	2	-1	2	0	2	2	2
	wsnp_Ex_c8240_13914674	3B	1.4	48.1	2	0	2	-1	0	2	2	2	2	2	0	2	0	0	0	0	0	0	2	0	2	2	2	0	2	2	0	0	0	2	0	0	-1	0	0	-1	0	2	2	0	2	0	2	2	-1
	wsnp_Ku_c9596_16057771	3B	0	48.1	2	0	2	2	0	2	2	2	2	2	0	2	0	0	0	0	0	0	2	0	2	2	2	0	2	2	0	0	0	2	0	0	2	0	0	2	0	2	2	0	2	0	2	2	2
	wsnp_Ex_c1558_2976128	3B	3.1	51.2	2	0	2	2	0	2	2	2	2	2	0	0	0	0	0	0	0	0	2	0	0	2	2	0	2	2	0	0	0	2	0	0	2	0	0	2	0	2	2	0	2	0	2	2	2
	wsnp_CAP11_c232_211960	3B	2.5	53.7	2	0	2	2	0	2	2	2	2	0	0	0	0	0	0	0	0	0	2	0	0	2	2	0	2	2	0	0	0	2	0	0	2	0	0	2	0	2	2	0	2	2	2	2	2
	Xgwm533.2	3B	13.8	67.5	2	0	0	2	0	2	0	2	2	0	0	2	0	0	0	0	0	0	2	2	0	2	0	0	2	2	2	0	2	2	2	0	2	0	0	0	0	2	2	2	2	2	2	2	2
	wsnp_Ku_c9009_15185650	3B	10.9	78.4	2	0	0	2	0	2	0	0	2	0	0	0	0	0	0	0	0	0	2	2	0	0	0	2	0	2	0	0	0	2	0	0	2	0	0	0	0	0	0	2	2	0	2	0	2
	wsnp_Ra_c26083_35644783	3B	1.3	79.7	2	0	0	2	0	2	0	0	2	-1	0	0	0	0	0	0	0	0	2	2	0	0	0	2	0	2	0	0	0	2	0	0	2	0	0	0	0	0	0	2	2	0	2	0	-1
	3B_wsnp_BE496983B_Ta_2_1	3B	0	79.7	2	0	0	2	0	2	0	0	2	0	0	0	0	0	0	0	0	0	2	2	0	0	0	2	0	2	0	0	0	2	0	0	2	0	0	0	0	0	0	2	2	0	2	0	0
	wsnp_Ku_c29429_39332178	3B	1	80.7	2	0	2	2	0	2	0	0	2	0	0	0	0	0	0	0	0	0	2	2	0	0	0	2	0	2	0	0	0	2	0	0	2	0	0	0	0	0	0	2	2	0	2	0	0
	wsnp_CAP11_c323_263628	3B	11	91.7	2	0	2	2	0	0	0	0	2	0	0	0	2	0	0	0	0	0	0	2	0	0	2	0	0	2	0	0	0	2	0	0	2	0	2	0	0	2	0	2	2	0	2	0	0
	wsnp_CAP11_c323_263800	3B	0	91.7	2	0	2	2	0	0	0	0	2	0	0	0	2	0	0	0	0	0	0	2	0	0	2	0	0	2	0	0	0	2	0	0	2	0	2	0	0	2	0	2	2	0	2	0	0
	wsnp_Ex_c15264_23484775	3B	0	91.7	2	0	2	2	0	0	0	0	2	0	0	0	2	0	0	0	0	0	0	2	0	0	2	0	0	2	0	0	0	2	0	0	2	0	2	0	0	2	0	2	2	0	2	0	0
	wsnp_Ex_c4069_7355431	3B	3.9	95.6	2	0	2	2	0	0	0	0	2	0	0	0	2	0	0	0	0	0	0	2	2	0	2	0	0	2	0	0	0	2	0	0	2	0	2	0	0	2	0	2	2	0	2	0	0
	wsnp_Ku_c7173_12391539	3B	0	95.6	2	0	2	2	0	0	0	0	2	0	0	0	2	0	0	0	0	0	0	2	2	0	2	0	0	2	0	0	0	2	0	0	2	0	2	0	0	2	0	2	2	0	2	0	0
	wsnp_Ex_c4069_7355357	3B	0	95.6	2	0	2	2	0	0	0	0	2	0	0	0	2	0	0	0	0	0	0	2	2	0	2	0	0	2	0	0	0	2	0	0	2	0	2	0	0	2	0	2	2	0	2	0	0
	wsnp_Ku_c33335_42844680	3B	4.9	100.5	2	0	2	2	0	0	0	0	2	0	0	0	2	0	0	0	0	0	0	2	0	0	2	0	0	2	0	0	0	2	0	0	2	0	2	-1	0	2	2	2	2	0	2	2	2
	wsnp_Ex_c2820_5214711	3B	0.6	101.1	2	0	2	2	0	0	0	0	2	0	0	0	2	0	0	0	0	0	0	2	0	0	2	0	0	2	0	0	0	2	0	0	2	0	2	2	0	2	2	2	2	0	2	2	2
	wsnp_Ku_c33335_42844594	3B	0	101.1	2	0	2	2	0	0	0	0	2	0	0	0	2	0	0	0	0	0	0	2	0	0	2	0	0	2	0	0	0	2	0	0	2	0	2	2	0	2	2	2	2	0	2	2	2
	wsnp_Ex_c2820_5215394	3B	0	101.1	2	0	2	2	0	0	0	0	2	0	0	0	2	0	0	0	0	0	0	2	0	0	2	0	0	2	0	0	0	2	0	0	2	0	2	2	0	2	2	2	2	0	2	2	2
	wsnp_JD_c828_1226159	3B	0	101.1	2	0	2	2	0	0	0	0	2	0	0	0	2	0	0	0	0	0	0	2	0	0	2	0	0	2	0	0	0	2	0	0	2	0	2	2	0	2	2	2	2	0	2	2	2
	wsnp_Ex_c447_876091	3B	0	101.1	2	0	2	2	0	0	0	0	2	0	0	0	2	0	0	0	0	0	0	2	0	0	2	0	0	2	0	0	0	2	0	0	2	0	2	2	0	2	2	2	2	0	2	2	2
	wsnp_JD_c9805_10591233	3B	0.6	101.7	2	0	2	2	0	0	0	0	2	0	0	0	2	0	0	0	0	0	0	2	2	0	2	0	0	2	0	0	0	2	0	0	2	0	2	2	0	2	2	2	2	0	2	2	2
	wsnp_Ex_c4063_7344641	3B	0.2	101.9	2	0	2	2	0	0	0	0	2	0	0	0	2	0	0	0	0	0	0	2	2	0	2	0	0	2	0	0	0	2	0	0	2	0	2	2	0	2	2	2	2	0	2	2	2
	wsnp_Ex_c4063_7344449	3B	0	101.9	2	0	2	2	0	0	0	0	2	0	0	0	2	0	0	0	0	0	0	2	2	0	2	0	0	2	0	0	0	2	0	0	2	0	2	2	0	2	2	2	2	0	2	2	2
	wsnp_Ex_c16304_24782232	3B	4.6	106.5	2	0	2	2	0	0	0	0	2	0	0	0	2	0	0	0	0	0	0	2	2	0	2	0	0	2	0	0	0	2	0	0	2	0	2	2	0	2	2	2	2	0	0	2	2
	wsnp_Ex_c15944_24350833	3B	0.2	106.7	2	0	2	2	0	0	0	0	2	0	0	0	2	0	0	0	0	0	0	2	0	0	2	0	0	2	0	0	0	2	0	0	2	0	2	2	0	2	2	2	2	0	0	2	2
	wsnp_Ex_c1097_2105209	3B	0	106.7	2	0	2	2	0	0	0	0	2	0	0	0	2	0	0	0	0	0	0	2	0	0	2	0	0	2	0	0	0	2	0	0	2	0	2	2	0	2	2	2	2	0	0	2	2
	wsnp_Ex_c1097_2105311	3B	0	106.7	2	0	2	2	0	0	0	0	2	0	0	0	2	0	0	0	0	0	0	2	0	0	2	0	0	2	0	0	0	2	0	0	2	0	2	2	0	2	2	2	2	0	0	2	2
	wsnp_Ra_c21559_30963208	3B	0	106.7	2	0	2	2	0	0	0	0	2	0	0	0	2	0	0	0	0	0	0	2	0	0	2	0	0	2	0	0	0	2	0	0	2	0	2	2	0	2	2	2	2	0	0	2	2
	wsnp_Ex_c1097_2104088	3B	0	106.7	2	0	2	2	0	0	0	0	2	0	0	0	2	0	0	0	0	0	0	2	0	0	2	0	0	2	0	0	0	2	0	0	2	0	2	2	0	2	2	2	2	0	0	2	2
	wsnp_RFL_Contig3336_3426054	3B	0	106.7	2	0	2	2	0	0	0	0	2	0	0	0	2	0	0	0	0	0	0	2	0	0	2	0	0	2	0	0	0	2	0	0	2	0	2	2	0	2	2	2	2	0	0	2	2
	wsnp_Ex_c4888_8713275	3B	4.1	110.8	2	0	2	2	0	0	0	0	2	0	0	0	2	0	0	0	0	0	0	2	0	0	2	0	0	2	0	0	0	2	0	0	2	0	2	0	0	2	0	2	2	0	0	0	2
	wsnp_Ku_c7784_13343904	3B	0	110.8	2	0	2	2	0	0	0	0	2	0	0	0	2	0	0	0	0	0	0	2	0	0	2	0	0	2	0	0	0	2	0	0	2	0	2	0	0	2	0	2	2	0	0	0	2
	wsnp_Ra_c32055_41111615	3B	0	110.8	2	0	2	2	0	0	0	0	2	0	0	0	2	0	0	0	0	0	0	2	0	0	2	0	0	2	0	0	0	2	0	0	2	0	2	0	0	2	0	2	2	0	0	0	2
	wsnp_Ex_c54357_57265797	3B	0	110.8	2	0	2	2	0	0	0	0	2	0	0	0	2	0	0	0	0	0	0	2	0	0	2	0	0	2	0	0	0	2	0	0	2	0	2	0	0	2	0	2	2	0	0	0	2
	wsnp_Ex_c4888_8714379	3B	0	110.8	2	0	2	2	0	0	0	0	2	0	0	0	2	0	0	0	0	0	0	2	0	0	2	0	0	2	0	0	0	2	0	0	2	0	2	0	0	2	0	2	2	0	0	0	2
	wsnp_Ex_c5657_9942445	3B	0	110.8	2	0	2	2	0	0	0	0	2	0	0	0	2	0	0	0	0	0	0	2	0	0	2	0	0	2	0	0	0	2	0	0	2	0	2	0	0	2	0	2	2	0	0	0	2
	wsnp_Ex_c7967_13522958	3B	0	110.8	2	0	2	2	0	0	0	0	2	0	0	0	2	0	0	0	0	0	0	2	0	0	2	0	0	2	0	0	0	2	0	0	2	0	2	0	0	2	0	2	2	0	0	0	2
	wsnp_JD_c7325_8422075	3B	0	110.8	2	0	2	2	0	0	0	0	2	0	0	0	2	0	0	0	0	0	0	2	0	0	2	0	0	2	0	0	0	2	0	0	2	0	2	0	0	2	0	2	2	0	0	0	2
	wsnp_JD_c8629_9594108	3B	0.6	111.4	2	0	2	2	0	0	0	0	2	0	0	0	2	0	0	0	0	0	0	2	2	0	2	0	0	2	0	0	0	2	0	0	2	0	2	0	0	2	0	2	2	0	0	0	2
	wsnp_JD_c2146_2955972	3B	0	111.4	2	0	2	2	0	0	0	0	2	0	0	0	2	0	0	0	0	0	0	2	2	0	2	0	0	2	0	0	0	2	0	0	2	0	2	0	0	2	0	2	2	0	0	0	2
	wsnp_Ku_c7454_12836140	3B	0	111.4	2	0	2	2	0	0	0	0	2	0	0	0	2	0	0	0	0	0	0	2	2	0	2	0	0	2	0	0	0	2	0	0	2	0	2	0	0	2	0	2	2	0	0	0	2
	3ABD_wsnp_BE446087B_Ta_2_1	3B	0	111.4	2	0	2	2	0	0	0	0	2	0	0	0	2	0	0	0	0	0	0	2	2	0	2	0	0	2	0	0	0	2	0	0	2	0	2	0	0	2	0	2	2	0	0	0	2
	wsnp_JD_c8629_9593896	3B	0	111.4	2	0	2	2	0	0	0	0	2	0	0	0	2	0	0	0	0	0	0	-1	2	0	-1	0	0	2	0	0	0	2	0	0	2	0	2	0	0	2	0	2	2	0	0	0	-1
	wsnp_Ex_c13906_21771680	3B	2.2	113.6	2	0	2	2	0	0	0	0	2	0	0	0	2	0	0	0	0	0	0	2	2	0	2	0	0	2	0	0	0	2	0	0	2	0	2	0	0	2	0	2	2	0	0	0	0
	wsnp_Ku_c24414_34372822	3B	0	113.6	2	0	2	2	0	0	0	0	2	0	0	0	2	0	0	0	0	0	0	2	2	0	2	0	0	2	0	0	0	2	0	0	2	0	2	0	0	2	0	2	2	0	0	0	0
	wsnp_JD_c2623_3541255	3B	0	113.6	2	0	2	2	0	0	0	0	2	0	0	0	2	0	0	0	0	0	0	2	2	0	2	0	0	2	0	0	0	2	0	0	2	0	2	0	0	2	0	2	2	0	0	0	0
	wsnp_CD897414B_Ta_2_1	3B	0.4	114	2	0	2	2	0	0	0	0	2	0	0	0	2	0	0	0	0	0	0	2	0	0	2	0	0	2	0	0	0	2	0	0	2	0	2	0	0	2	0	2	2	0	0	0	0
	wsnp_Ku_c39289_47757996	3B	0	114	2	0	2	2	0	0	0	0	2	0	0	0	2	0	0	0	0	0	0	2	0	0	2	0	0	2	0	0	0	2	0	0	2	0	2	0	0	2	0	2	2	0	0	0	0
	wsnp_JD_c9902_10674725	3B	0.4	114.4	2	0	2	2	0	0	0	0	0	0	0	0	2	0	0	0	0	0	0	2	0	0	2	0	0	2	0	0	0	2	0	0	2	0	2	0	0	2	0	2	2	0	0	0	0
	wsnp_JD_c9902_10674626	3B	0	114.4	2	0	2	2	0	0	0	0	0	0	0	0	2	0	0	0	0	0	0	2	0	0	2	0	0	2	0	0	0	2	0	0	2	0	2	0	0	2	0	2	2	0	0	0	0
	wsnp_Ex_c19982_29009504	3B	0.9	115.3	2	0	2	2	0	0	0	0	0	0	0	0	2	0	0	0	0	2	0	2	0	0	2	0	0	2	0	0	0	2	0	0	2	0	2	0	0	2	0	2	2	0	0	0	0
	3ABD_wsnp_BE426222B_Ta_2_1	3B	0	115.3	2	0	2	2	0	0	0	0	0	0	0	0	2	0	0	0	0	2	0	2	0	0	2	0	0	2	0	0	0	2	0	0	2	0	2	0	0	2	-1	2	2	0	0	0	0
	3ABD_wsnp_BE445508B_Ta_2_2	3B	0.2	115.5	2	0	2	2	0	0	0	0	0	0	0	0	2	0	0	0	0	2	0	2	0	0	2	0	0	2	0	0	0	2	0	0	2	0	2	0	0	2	0	2	2	0	0	0	0
	3B_wsnp_BE405599B_Ta_2_1	3B	0	115.5	2	0	2	2	0	0	0	0	0	0	0	0	2	0	0	0	0	2	0	2	0	0	2	0	0	2	0	0	0	2	0	0	2	0	2	0	0	2	0	2	2	0	0	0	0
	3AB_wsnp_BE489326B_Ta_2_1	3B	0	115.5	2	0	2	2	0	0	0	0	0	0	0	0	2	0	0	0	0	2	0	2	0	0	2	0	0	2	0	0	0	2	0	0	2	0	2	0	0	2	0	2	2	0	0	0	0
	3ABD_wsnp_BE445508B_Ta_2_1	3B	0	115.5	2	0	2	2	0	0	0	0	0	0	0	0	2	0	0	0	0	2	0	-1	0	0	2	0	0	2	0	0	0	2	0	0	2	0	2	0	0	2	0	2	2	0	0	0	0
	3ABD_wsnp_BE591684B_Ta_2_1	3B	0	115.5	2	0	2	2	0	0	0	0	0	0	0	0	2	0	0	0	0	2	0	2	0	0	2	0	0	2	0	0	0	2	0	0	2	0	2	0	0	2	0	2	2	0	0	0	0
	3ABD_wsnp_BE591466B_Ta_2_1	3B	0	115.5	2	0	2	2	0	0	0	0	0	0	0	0	2	0	0	0	0	2	0	2	0	0	2	0	0	2	0	0	0	2	0	0	0	0	2	0	0	2	0	2	2	0	0	0	0
	wsnp_JD_c119_190135	3B	0.4	115.9	2	0	2	2	0	0	0	0	0	0	0	0	2	0	0	0	0	2	0	2	0	0	2	0	0	2	0	0	0	2	0	0	2	0	2	0	0	2	0	2	2	0	0	0	0
	wsnp_JD_c3463_4479210	3B	0	115.9	2	0	2	2	0	0	0	0	0	0	0	0	2	0	0	0	0	2	0	2	0	0	2	0	0	2	0	0	0	2	0	0	2	0	2	0	0	2	0	2	2	0	0	0	0
	wsnp_JD_c119_190079	3B	0	115.9	2	0	2	2	0	0	0	0	0	0	0	0	2	0	0	0	0	2	0	2	0	0	2	0	0	2	0	0	0	2	0	0	2	0	2	0	0	2	0	2	2	0	0	0	0
	wsnp_JD_c12451_12690261	3B	0	115.9	2	0	2	2	0	0	0	0	0	0	0	0	2	0	0	0	0	2	0	-1	0	0	2	0	0	2	0	0	0	2	0	0	2	0	2	0	0	2	0	2	2	0	0	0	0
	Xcau124	3B	2.8	118.7	2	0	2	2	0	0	0	2	0	0	0	2	2	0	0	0	0	2	0	0	0	0	2	0	0	2	0	0	0	2	0	0	2	0	2	0	0	2	-1	2	2	0	0	0	2
	Xcau105	3B	2.3	121	2	0	2	2	0	0	2	0	0	0	0	0	2	0	0	0	0	2	0	2	0	0	2	0	0	2	0	-1	0	2	0	0	2	0	2	0	0	2	0	2	2	0	0	0	2
	Xbarc68	3B	9	130	2	0	2	2	0	0	0	2	2	0	0	2	2	0	0	0	0	0	0	0	2	-1	2	0	0	2	0	0	0	2	-1	0	2	0	2	-1	0	2	0	2	2	0	0	2	2
	wsnp_Ku_c10291_17065432	3B	7	137	2	0	2	2	0	0	0	0	0	0	0	0	2	0	0	0	0	2	0	2	0	0	2	0	0	2	0	0	0	2	0	0	2	0	2	0	0	2	0	2	2	0	0	0	2
	wsnp_JD_c35642_26554827	3B	0	137	2	0	2	2	0	0	0	0	0	0	0	0	2	0	0	0	0	2	0	2	0	0	2	0	0	2	0	0	0	2	0	0	2	0	2	0	0	2	0	2	2	0	0	0	2
	3ABD_wsnp_BE591466B_Ta_2_2	3B	0	137	2	0	2	2	0	0	0	0	0	0	0	0	2	0	0	0	0	2	0	2	0	0	2	0	0	2	0	0	0	2	0	0	2	0	2	0	0	2	0	2	2	0	0	0	2
	wsnp_JD_c1247_1802330	3B	0	137	2	0	2	2	0	0	0	0	0	0	0	0	2	0	0	0	0	2	0	2	0	0	2	0	0	2	0	0	0	2	0	0	2	0	2	0	0	2	0	2	2	0	0	0	2
	wsnp_Ex_rep_c70174_69125822	3B	0	137	2	0	2	2	0	0	0	0	0	0	0	0	2	0	0	0	0	2	0	2	0	0	2	0	0	2	0	0	0	2	0	0	2	0	2	0	0	2	0	2	2	0	0	0	2
	wsnp_BQ168706B_Ta_2_2	3B	0	137	2	0	2	2	0	0	0	0	0	0	0	0	2	0	0	0	0	2	0	2	0	0	2	0	0	2	0	0	0	2	0	0	2	0	2	0	0	2	0	2	2	0	0	0	2
	wsnp_Ex_c21499_30644485	3B	0	137	2	0	2	2	0	0	0	0	0	0	0	0	2	0	0	0	0	2	0	2	0	0	2	0	0	2	0	0	0	2	0	0	2	0	2	0	0	2	0	2	2	0	0	0	2
	wsnp_BQ168706B_Ta_2_1	3B	0	137	2	0	2	2	0	0	0	0	0	0	0	0	2	0	0	0	0	2	0	2	0	0	2	0	0	2	0	0	0	2	0	0	2	0	2	0	0	2	0	2	2	0	0	0	2
	wsnp_Ku_c10291_17065480	3B	0	137	2	0	2	2	0	0	0	0	0	0	0	0	2	0	0	0	0	2	0	2	0	0	2	0	0	2	0	0	0	2	0	0	2	0	2	0	0	2	-1	2	2	0	0	0	2
	wsnp_Ku_c17718_26860963	3B	0.9	137.9	2	0	2	2	0	0	0	0	0	2	0	0	2	0	0	0	0	2	0	2	0	0	2	0	0	2	0	0	0	2	0	0	2	0	2	0	0	2	0	0	2	0	0	0	2
	wsnp_Ex_c16079_24507688	3B	0.4	138.3	2	0	2	-1	0	0	0	0	0	2	0	0	2	0	0	0	0	2	0	2	0	0	2	0	0	2	0	0	0	2	0	0	2	0	2	0	0	2	0	0	2	0	0	0	2
	wsnp_JD_c10233_10936535	3B	0.8	139.1	2	0	2	2	0	0	0	0	0	2	0	0	2	0	0	0	0	2	0	2	0	0	2	0	0	2	0	0	0	2	0	0	2	0	2	0	0	2	0	0	2	0	0	0	0
	wsnp_Ku_c18538_27857915	3B	0.6	139.7	2	0	2	2	0	0	0	0	0	2	0	0	2	0	0	0	0	2	0	2	0	0	2	0	0	2	0	0	0	2	0	0	2	0	2	0	0	2	0	0	2	0	0	0	0
	wsnp_RFL_Contig3529_3696847	3B	1.5	141.2	2	0	2	2	0	0	0	0	0	2	0	0	2	0	0	0	0	2	0	2	0	0	2	0	0	2	0	0	0	2	0	0	2	0	2	0	0	2	0	0	2	0	0	0	2
	wsnp_Ku_c26257_36216869	3B	1.3	142.5	2	0	2	0	0	0	0	0	0	0	0	0	2	0	0	0	0	2	0	2	0	0	2	0	0	2	0	0	0	2	0	0	2	0	2	0	0	2	0	0	2	0	0	0	0
	wsnp_Ku_c26257_36216976	3B	0	142.5	2	0	2	0	0	0	0	0	0	0	0	0	2	0	0	0	0	2	0	2	0	0	2	0	0	2	0	0	0	2	0	0	2	0	2	0	0	2	0	0	2	0	0	0	0
	wsnp_Ku_c19631_29148397	3B	0	142.5	2	0	2	0	0	0	0	0	0	0	0	0	2	0	0	0	0	2	0	2	0	0	2	0	0	2	0	0	0	2	0	0	2	0	2	0	0	2	0	0	2	0	0	0	0
	wsnp_Ra_c12935_20587578	3B	0	142.5	2	0	2	0	0	0	0	0	0	0	0	0	2	0	0	0	0	2	0	2	0	0	2	0	0	2	0	0	0	2	0	0	2	0	2	0	0	2	0	0	2	0	0	0	0
	wsnp_Ex_c6223_10857649	3B	0	142.5	2	0	2	0	0	0	0	0	0	0	0	0	2	0	0	0	0	2	0	2	0	0	2	0	0	2	0	0	0	2	0	0	2	0	2	0	0	2	0	0	2	0	0	0	0
	wsnp_Ex_c18624_27492167	3B	0	142.5	2	0	2	0	0	0	0	0	0	0	0	0	2	0	0	0	0	2	0	2	0	0	2	0	0	2	0	0	0	2	0	0	2	0	2	0	0	2	0	0	2	0	0	0	0
	wsnp_Ra_c38981_46788555	3B	1.4	143.9	2	0	2	0	0	0	0	0	0	2	0	0	2	0	0	0	0	2	0	2	0	0	2	0	0	2	0	0	0	2	0	0	2	0	2	0	0	2	0	0	2	0	0	0	2
	wsnp_JD_c1816_2522844	3B	0	143.9	2	0	2	0	0	0	0	0	0	-1	0	0	2	0	0	0	0	2	0	2	0	0	-1	0	0	2	0	0	0	2	0	0	2	0	2	0	0	2	0	0	2	0	0	0	-1
	wsnp_Ex_c3227_5948436	3B	0	143.9	2	0	2	0	0	0	0	0	0	2	0	0	2	0	0	0	0	2	0	2	0	0	2	0	0	2	0	0	0	2	0	0	2	0	2	0	0	2	0	0	2	0	0	0	2
	wsnp_RFL_Contig1945_1118187	3B	0	143.9	2	0	2	0	0	0	0	0	0	2	0	0	2	0	0	0	0	2	0	2	0	0	-1	0	0	2	0	0	0	2	0	0	2	-1	2	0	0	2	0	0	2	0	0	0	2
	Xcau101	3B	1.9	145.8	2	0	2	0	0	0	0	0	0	2	0	2	2	0	0	0	0	2	0	0	0	0	2	0	0	2	0	0	0	2	0	0	2	0	2	0	0	2	0	0	2	0	0	0	-1
	wsnp_JD_rep_c63942_40788045	3B	1.9	147.7	2	0	2	0	0	0	0	0	0	2	0	0	2	0	0	0	0	2	0	2	0	0	2	0	0	2	0	0	0	2	0	0	2	0	2	0	0	2	0	0	2	0	0	0	2
	wsnp_Ex_c7172_12318529	3B	0	147.7	2	0	2	0	0	0	0	0	0	2	0	0	2	0	0	0	0	2	0	2	0	0	2	0	0	2	0	0	0	2	0	0	2	0	2	0	0	2	0	0	2	0	0	0	2
	wsnp_Ex_c5378_9505533	3B	0	147.7	2	0	2	0	0	0	0	0	0	2	0	0	2	0	0	0	0	2	0	2	0	0	2	0	0	2	0	0	0	2	0	0	2	0	2	0	0	2	0	0	2	0	0	0	2
	3ABD_wsnp_BG263758B_Ta_2_1	3B	0.6	148.3	2	0	2	0	0	0	0	0	0	2	0	0	2	0	0	0	0	2	0	2	0	0	2	0	0	2	0	0	0	2	0	0	2	0	2	0	0	2	0	0	2	0	0	0	0
	wsnp_Ex_c5378_9504586	3B	0	148.3	2	0	2	0	0	0	0	0	0	2	0	0	2	0	0	0	0	2	0	2	0	0	2	0	0	2	0	0	0	2	0	0	2	0	2	0	0	2	0	0	2	0	0	0	0
	wsnp_Ku_c8722_14766699	3B	0	148.3	2	0	2	0	0	0	0	0	0	2	0	0	2	0	0	0	0	2	0	2	0	0	2	0	0	2	0	0	0	2	0	0	2	0	2	0	0	2	0	0	2	0	0	0	0
	wsnp_Ex_c22016_31191407	3B	0	148.3	2	0	2	0	0	0	0	0	0	2	0	0	2	0	0	0	0	2	0	2	0	0	2	0	0	2	0	0	0	2	0	0	2	0	2	0	0	2	0	0	2	0	0	0	0
	wsnp_Ku_c6825_11858665	3B	0	148.3	2	0	2	0	0	0	0	0	0	2	0	0	2	0	0	0	0	2	0	2	0	0	2	0	0	2	0	0	0	2	0	0	2	0	2	0	0	2	0	0	2	0	0	0	0
	wsnp_Ex_c123_244117	3B	0	148.3	2	0	2	0	0	0	0	0	0	-1	0	0	2	0	0	0	0	2	0	2	0	0	-1	0	0	2	0	0	0	2	0	0	2	0	2	0	0	2	0	0	2	0	0	0	0
	wsnp_Ex_c4769_8510104	3B	0	148.3	2	0	2	0	0	0	0	0	0	2	0	0	2	0	0	0	0	2	0	2	0	0	2	0	0	2	0	0	0	2	0	0	2	0	2	0	0	2	0	0	2	0	0	0	0
	wsnp_Ex_c14462_22457559	3B	0	148.3	2	0	2	0	0	0	0	0	0	2	0	0	2	0	0	0	0	2	0	2	0	0	2	0	0	2	0	0	0	2	0	0	2	0	2	0	0	2	0	0	2	0	0	0	0
	wsnp_Ex_c2330_4366134	3B	0	148.3	2	0	2	0	0	0	0	0	0	2	0	0	2	0	0	0	0	2	0	2	0	0	2	0	0	2	0	0	0	2	0	0	2	0	2	0	0	2	0	0	2	0	0	0	0
	wsnp_Ex_c14551_22578987	3B	0	148.3	2	0	2	0	0	0	0	0	0	2	0	0	2	0	0	0	0	2	0	2	0	0	2	0	0	2	0	0	0	2	0	0	2	0	2	0	0	2	0	0	2	0	0	0	0
	wsnp_Ex_c5378_9505087	3B	0	148.3	2	0	2	0	0	0	0	0	0	2	0	0	2	0	0	0	0	2	0	2	0	0	2	0	0	2	0	0	0	2	0	0	2	0	2	0	0	2	0	0	2	0	0	0	0
	wsnp_Ra_c10203_16850924	3B	0.4	148.7	2	0	2	0	0	0	0	0	0	2	0	0	2	0	0	0	0	2	0	2	0	0	2	0	0	2	0	0	0	2	0	0	2	0	2	0	0	2	-1	0	2	0	0	0	0
	wsnp_Ex_c2920_5385184	3B	0	148.7	2	0	2	0	0	0	0	0	0	2	0	0	2	0	0	0	0	2	0	2	0	0	2	0	0	2	0	0	0	2	0	0	2	0	2	0	0	2	0	0	2	0	0	0	0
	3ABD_wsnp_BQ159467B_Ta_2_1	3B	0	148.7	2	0	2	0	0	0	0	0	0	2	0	0	2	0	0	0	0	2	0	2	0	0	2	0	0	2	0	0	0	2	0	0	2	0	2	0	0	2	0	0	2	0	0	0	0
	wsnp_JD_c1316_1891903	3B	0	148.7	2	0	2	0	0	0	0	0	0	2	0	0	2	0	0	0	0	2	0	2	0	0	2	0	0	2	0	0	0	2	0	0	2	0	2	0	0	2	0	0	2	0	0	0	0
	3ABD_wsnp_BQ159467B_Ta_2_2	3B	0	148.7	2	0	2	0	0	0	0	0	0	2	0	0	2	0	0	0	0	2	0	2	0	0	2	0	0	2	0	0	0	2	0	0	2	0	2	0	0	2	0	0	2	0	0	0	0
	wsnp_CAP11_rep_c8708_3760250	3B	0.2	148.9	2	0	2	0	0	0	0	0	0	2	0	0	2	0	0	0	0	2	0	2	0	0	2	0	0	2	0	0	0	2	0	0	2	0	2	0	0	2	-1	0	2	0	0	0	0
	wsnp_Ex_c3133_5794267	3B	1.3	150.2	2	0	2	0	0	0	0	0	0	2	0	0	2	0	0	0	0	2	0	2	0	0	2	0	0	2	0	0	0	0	0	0	2	0	2	0	0	2	0	0	2	0	0	0	2
	wsnp_JD_rep_c63654_40605158	3B	1.1	151.3	2	0	2	0	0	0	0	0	0	2	0	0	2	0	0	0	0	2	0	2	0	0	2	0	0	2	0	0	0	0	0	0	2	0	2	0	0	2	0	0	2	0	0	0	0
	wsnp_JD_c15974_15272598	3B	0	151.3	2	0	2	0	0	0	0	0	0	2	0	0	2	0	0	0	0	2	0	2	0	0	2	0	0	2	0	0	0	0	0	0	2	0	2	0	0	2	0	0	2	0	0	0	0
	wsnp_Ex_rep_c69664_68618163	3B	2.8	154.1	2	0	2	0	0	0	0	0	0	2	2	0	2	0	0	0	0	2	0	2	0	0	2	0	0	2	0	0	0	0	0	0	2	0	2	0	0	2	0	0	2	0	0	2	2
	wsnp_Ku_rep_c72504_72191206	3B	0	154.1	2	0	2	0	0	0	0	0	0	0	2	0	2	0	0	0	0	2	0	-1	0	0	-1	0	0	2	0	0	0	0	0	0	2	0	2	0	0	2	0	0	2	0	0	-1	2
	wsnp_Ex_c6162_10773908	3B	0	154.1	2	0	2	0	0	0	0	0	0	0	2	0	2	0	0	0	0	2	0	2	0	0	2	0	0	2	0	0	0	0	0	0	2	0	2	0	0	2	-1	0	2	0	0	2	2
	wsnp_Ku_c1391_2771050	3B	0	154.1	2	0	2	0	0	0	0	0	0	2	2	0	2	0	0	0	0	2	0	2	0	0	2	0	0	2	0	0	0	0	0	0	2	0	2	0	0	2	0	0	2	0	0	2	2
	3ABD_wsnp_BE445348B_Ta_2_1	3B	0.7	154.8	2	0	2	0	0	0	0	0	0	2	2	0	2	0	0	0	0	2	0	2	0	0	2	0	0	2	0	0	0	0	0	0	2	0	2	0	0	2	0	0	2	0	0	2	2
	wsnp_Ra_rep_c71473_69552690	3B	0.2	155	2	0	2	0	0	0	0	0	0	2	2	0	2	0	0	0	0	2	0	2	0	0	2	0	0	2	0	0	0	0	0	0	2	0	2	0	0	2	0	0	2	0	0	2	2
	wsnp_Ex_c5547_9774195	3B	0	155	2	0	2	0	0	0	0	0	0	2	2	0	2	0	0	0	0	2	0	2	0	0	2	0	0	2	0	0	0	0	0	0	2	0	2	0	0	2	0	0	2	0	0	2	2
	wsnp_Ex_c5547_9772680	3B	0	155	2	0	2	0	0	0	0	0	0	2	2	0	2	0	0	0	0	2	0	2	0	0	2	0	0	2	0	0	0	0	0	0	2	0	2	0	0	2	0	0	2	0	0	2	2
	wsnp_Ex_c5547_9774453	3B	0	155	2	0	2	0	0	0	0	0	0	2	2	0	2	0	0	0	0	2	0	2	0	0	2	0	0	2	0	0	0	0	0	0	2	0	2	0	0	2	0	0	2	0	0	2	2
	wsnp_Ex_c53983_57032627	3B	0	155	2	0	2	0	0	0	0	0	0	2	2	0	2	0	0	0	0	2	0	2	0	0	2	0	0	2	0	0	0	0	0	0	2	0	2	0	0	2	0	0	2	0	0	2	2
	wsnp_Ku_c66980_66202298	3B	0	155	2	0	2	0	0	0	0	0	0	2	2	0	2	0	0	0	0	2	0	2	0	0	2	0	0	2	0	0	0	0	0	0	2	0	2	0	0	2	0	0	2	0	0	2	2
	wsnp_Ex_rep_c70809_69690102	3B	0.2	155.2	2	0	2	0	0	0	0	0	0	0	2	0	2	0	0	0	0	2	0	2	0	0	2	0	0	2	0	0	0	0	0	0	2	0	2	0	0	2	0	0	2	0	0	2	2
	Xbarc1103	3B	6.6	161.8	2	0	2	2	0	0	0	2	0	2	2	2	2	0	2	0	0	2	0	0	0	0	2	0	2	2	2	0	2	0	0	2	2	0	2	0	0	2	0	0	2	0	0	2	2
	wsnp_Ex_rep_c70809_69689636	3B	5.9	167.7	2	0	2	0	0	0	0	0	0	0	2	0	2	0	0	0	0	2	0	2	0	0	2	0	0	2	0	0	0	0	0	0	2	0	2	0	0	2	0	0	2	0	0	2	2
	wsnp_RFL_Contig4320_5027794	3B	0	167.7	2	0	2	0	0	0	0	0	0	0	2	0	2	0	0	0	0	2	0	2	0	0	2	0	0	2	0	0	0	0	0	0	2	0	2	0	0	2	0	0	2	0	0	2	2
	wsnp_Ex_c21094_30222280	3B	0	167.7	2	0	2	0	0	0	0	0	0	0	2	0	2	0	0	0	0	2	0	2	0	0	2	0	0	2	0	0	0	0	0	0	2	0	2	0	0	2	0	0	2	0	0	2	2
	wsnp_RFL_Contig2073_1317762	3B	0.3	168	2	0	2	0	0	0	0	0	0	0	2	0	2	0	0	0	0	2	0	2	0	0	2	0	0	2	0	0	0	0	0	0	2	0	2	0	0	2	0	0	2	0	0	2	-1
	wsnp_Ku_c13311_21255428	3B	0	168	2	0	2	0	0	0	0	0	0	0	2	0	2	0	0	0	0	2	0	2	0	0	2	0	0	2	0	0	0	0	0	0	2	0	2	0	0	2	-1	0	2	0	0	2	-1
	wsnp_Ex_c5418_9575485	3B	0	168	2	0	2	0	0	0	0	0	0	0	2	0	2	0	0	0	0	2	0	2	0	0	2	0	0	2	0	0	0	0	0	0	2	0	2	0	0	2	0	0	2	0	0	2	-1
	wsnp_Ra_c18873_27993835	3B	0	168	2	0	2	0	0	0	0	0	0	0	2	0	2	0	0	0	0	2	0	2	0	0	2	0	0	2	0	0	0	0	0	0	2	0	2	0	0	2	0	0	2	0	0	2	0
	wsnp_Ku_rep_c72821_72480395	3B	0	168	2	0	2	0	0	0	0	0	0	0	2	0	2	0	0	0	0	2	0	2	0	0	2	0	0	2	0	0	0	0	0	0	2	0	2	0	0	2	0	0	2	0	0	2	0
	wsnp_Ex_c5418_9575513	3B	0	168	2	0	2	0	0	0	0	0	0	0	2	0	2	0	0	0	0	2	0	2	0	0	2	0	0	2	0	0	0	0	0	0	2	0	2	0	0	2	0	0	2	0	0	2	0
	wsnp_Ex_c7291_12517871	3B	0.3	168.3	2	0	2	0	0	0	0	0	0	0	2	0	2	0	0	0	0	2	0	2	0	0	2	0	0	2	0	0	2	0	0	0	2	0	2	0	0	2	0	0	2	0	0	2	0
	wsnp_JD_c10602_11238420	3B	0	168.3	2	0	2	0	0	0	0	0	0	0	2	0	2	0	0	0	0	2	0	2	0	0	2	0	0	2	0	0	2	0	0	0	2	0	2	0	0	2	0	0	2	0	0	2	0
	wsnp_CAP11_c530_369045	3B	3.2	171.5	2	0	2	0	0	0	0	0	0	0	2	0	2	0	0	0	0	2	0	2	0	0	0	0	0	2	0	0	2	0	0	0	2	0	0	0	0	2	0	0	2	0	0	2	-1
	wsnp_Ra_c44957_51237572	3B	0.4	171.9	2	0	2	0	0	0	0	0	0	0	2	0	2	0	0	0	0	2	0	2	0	0	0	0	0	2	0	0	2	0	0	0	2	0	0	0	0	2	0	0	2	0	0	2	0
	wsnp_Ku_c48167_54427241	3B	11.8	183.7	2	0	2	2	0	2	0	2	0	0	2	0	0	0	0	2	2	2	2	2	0	2	0	0	0	0	0	0	2	0	2	0	2	0	0	0	0	2	2	0	2	0	2	2	0
	wsnp_JD_c22783_19631797	3B	0	183.7	2	0	2	2	0	2	0	2	0	0	2	0	0	0	0	2	2	2	2	-1	0	-1	0	0	0	0	0	0	2	0	2	0	2	0	0	0	0	2	2	0	2	0	2	2	0
	wsnp_Ku_c49975_55719349	3B	0	183.7	2	0	2	2	0	2	0	2	0	0	2	0	0	0	0	2	2	2	2	2	0	2	0	0	0	0	0	0	2	0	2	0	2	0	0	0	0	2	2	0	2	0	2	2	0
	wsnp_Ex_c21491_30636749	3B	0	183.7	2	0	2	2	0	2	0	2	0	0	2	0	0	0	0	2	2	2	2	2	0	2	0	0	0	0	0	0	2	0	2	0	2	0	0	0	0	2	2	0	2	0	2	2	0
	wsnp_Ex_c25104_34368562	3B	0	183.7	2	0	2	2	0	2	0	2	0	0	2	0	0	0	0	2	2	2	2	2	0	2	0	0	0	0	0	0	2	0	2	0	2	0	0	0	0	2	2	0	2	0	2	2	0
	wsnp_Ex_rep_c69845_68804456	3B	0	183.7	2	0	2	2	0	2	0	2	0	0	2	0	0	0	0	2	2	2	2	2	0	2	0	0	0	0	0	0	2	0	2	0	2	0	0	0	0	2	2	0	2	0	2	2	0
	wsnp_Ex_c3389_6223722	3B	0	183.7	2	0	2	2	0	2	0	2	0	0	2	0	0	0	0	2	2	2	2	2	0	2	0	0	0	0	0	0	2	0	2	0	2	0	0	0	0	2	2	0	2	0	2	2	0
	wsnp_JD_rep_c63810_40704815	3B	0	183.7	2	0	2	2	0	2	0	2	0	0	2	0	0	0	0	2	2	2	2	2	0	2	0	0	0	0	0	0	2	0	2	0	2	0	0	0	0	2	2	0	2	0	2	2	0
	wsnp_Ra_c35520_44041887	3B	0	183.7	2	0	2	2	0	2	0	2	0	0	2	0	0	0	0	2	2	2	2	2	0	2	0	0	0	0	0	0	2	0	2	0	2	0	0	0	0	2	2	0	2	0	2	2	0
	wsnp_Ra_c35520_44043347	3B	0	183.7	2	0	2	2	0	2	0	2	0	0	2	0	0	0	0	2	2	2	2	2	0	2	0	0	0	0	0	0	2	0	2	0	2	0	0	0	0	2	2	0	2	0	2	2	0
	wsnp_Ra_c8570_14489763	3B	0	183.7	2	0	2	2	0	2	0	2	0	0	2	0	0	0	0	2	2	2	2	2	0	2	0	0	0	0	0	0	2	0	2	0	2	0	0	0	0	2	2	0	2	0	2	2	0
	wsnp_JD_c29407_23413291	3B	0	183.7	2	0	2	2	0	2	0	2	0	0	2	0	0	0	0	2	2	2	2	2	0	2	0	0	0	0	0	0	2	0	2	0	2	0	0	0	0	2	2	0	2	0	2	2	0
	wsnp_Ku_rep_c102162_89197212	3B	0	183.7	2	0	2	2	0	2	0	2	0	0	2	0	0	0	0	2	2	2	2	2	0	2	0	0	0	0	0	0	2	0	2	0	2	0	0	0	0	2	2	0	2	0	2	2	0
	wsnp_Ex_c21491_30637789	3B	0	183.7	2	0	2	2	0	2	0	2	0	0	2	0	0	0	0	2	2	2	2	-1	0	2	0	0	0	0	0	0	2	0	2	0	2	0	0	0	0	2	2	0	2	0	2	2	0
	wsnp_CAP11_c2309_1201554	3B	0	183.7	2	0	2	2	0	2	0	2	0	0	2	0	0	0	0	2	2	2	2	-1	0	2	0	0	0	0	0	0	2	0	2	0	2	0	0	0	0	2	2	0	2	0	2	2	0
	wsnp_Ex_c1204_2313262	3B	0	183.7	2	0	2	2	0	2	0	2	0	0	2	0	0	0	0	2	2	2	2	2	0	2	0	0	0	0	0	0	2	0	2	0	2	0	0	0	0	2	2	0	2	0	2	2	0
	wsnp_Ra_c9693_16109264	3B	0	183.7	2	0	2	2	0	2	0	2	0	0	2	0	0	0	0	2	2	2	2	2	0	2	0	0	0	0	0	0	2	0	2	0	2	0	0	0	0	2	2	0	2	0	2	2	0
	wsnp_Ex_c12781_20280572	3B	0.2	183.9	2	0	2	2	0	2	0	2	0	0	2	0	0	0	0	2	2	2	2	2	0	2	0	0	0	0	0	0	2	0	2	0	2	0	0	0	0	2	2	0	2	0	2	2	0
	wsnp_Ra_c27984_37479613	3B	0	183.9	2	0	2	2	0	2	0	2	0	0	2	0	0	0	0	2	2	2	2	2	0	2	0	0	0	0	0	0	2	0	2	0	2	0	0	0	0	2	2	0	2	0	2	2	0
	wsnp_Ku_c31407_41142340	3B	0	183.9	2	0	2	2	0	2	0	2	0	0	2	0	0	0	0	2	2	2	2	2	0	2	0	0	0	0	0	0	2	0	2	0	2	0	0	0	0	2	2	0	2	0	2	2	0
	wsnp_Ex_c4457_8018164	3B	0	183.9	2	0	2	2	0	2	0	2	0	0	2	0	0	0	0	2	2	2	2	2	0	2	0	0	0	0	0	0	2	0	2	0	2	0	0	0	0	2	2	0	2	0	2	2	0
	wsnp_Ex_c9390_15586085	3B	0	183.9	2	0	2	2	0	2	0	2	0	-1	2	0	0	0	0	2	2	2	2	2	0	2	0	0	0	0	0	0	2	0	2	0	2	0	0	0	0	2	2	0	2	0	2	2	0
	wsnp_Ex_c3040_5615597	3B	0	183.9	2	0	2	2	0	2	0	2	0	-1	2	0	0	0	0	2	2	2	2	2	0	2	0	0	0	0	0	0	2	0	2	0	2	0	0	0	0	2	2	0	2	0	2	2	0
	wsnp_Ex_c1676_3185400	3B	0	183.9	2	0	2	2	0	2	0	2	0	-1	2	0	0	0	0	2	2	2	2	2	0	2	0	0	0	0	0	0	2	0	2	0	2	0	0	0	0	2	2	0	2	0	2	2	-1
	wsnp_Ex_c12781_20280815	3B	0	183.9	2	0	2	2	0	2	0	2	0	0	2	0	0	0	0	2	2	2	2	2	0	2	0	0	0	0	0	0	2	0	2	0	2	0	0	0	0	2	2	0	2	0	2	2	0
	wsnp_Ku_c14875_23320708	3B	0	183.9	2	0	2	2	0	2	0	2	0	0	2	0	0	0	0	2	2	2	2	2	0	2	0	0	0	0	0	0	2	0	2	0	2	0	0	0	0	2	2	0	2	0	2	2	0
	wsnp_Ex_c11837_18996495	3B	0	183.9	2	0	2	2	0	2	0	2	0	-1	2	0	0	0	0	2	2	2	2	2	0	2	0	0	0	0	0	0	2	0	2	0	2	0	0	0	0	2	2	0	2	0	2	2	0
	3ABD_wsnp_BQ167580B_Ta_2_1	3B	0	183.9	2	0	2	2	0	2	0	2	0	0	2	0	0	0	0	2	2	2	2	2	0	2	0	0	0	0	0	0	2	0	2	0	2	0	0	0	0	2	2	0	2	0	2	2	0
	wsnp_CAP7_c522_274783	3B	0	183.9	2	0	2	2	0	2	0	2	0	0	2	0	0	0	0	2	2	2	2	2	0	2	0	0	0	0	0	0	2	0	2	0	2	0	0	0	0	2	2	0	2	0	2	2	0
	wsnp_Ex_c12781_20280445	3B	0	183.9	2	0	2	2	0	2	0	2	0	-1	2	0	0	0	0	2	2	2	2	2	0	2	0	0	0	0	0	0	2	0	2	0	2	0	0	0	0	2	2	0	2	0	2	2	-1
	wsnp_Ra_c27984_37480491	3B	0	183.9	2	0	2	2	0	2	0	2	0	0	2	0	0	0	0	2	2	2	2	2	0	2	0	0	0	0	0	0	2	0	2	0	2	0	0	0	0	2	2	0	2	0	2	2	0
	3BD_wsnp_BE424246B_Ta_2_2	3B	0	183.9	2	0	2	2	0	2	0	2	0	0	2	0	0	0	0	2	2	2	2	2	0	2	0	0	0	0	0	0	2	0	2	0	2	0	0	0	0	2	2	0	2	0	2	2	0
	wsnp_Ex_c2400_4498931	3B	0	183.9	2	0	2	2	0	2	0	2	0	0	2	0	0	0	0	2	2	2	2	2	0	2	0	0	0	0	0	0	2	0	2	0	2	0	0	0	0	2	2	0	2	0	2	2	0
	wsnp_Ex_c15795_24169367	3B	0	183.9	2	0	2	2	0	2	0	2	0	0	2	0	0	0	0	2	2	2	2	2	0	2	0	0	0	0	0	0	2	0	2	0	2	0	0	0	0	2	2	0	2	0	2	2	0
	wsnp_Ex_c15047_23217632	3B	0	183.9	2	0	2	2	0	2	0	2	0	-1	2	0	0	0	0	2	2	2	2	2	0	2	0	0	0	0	0	0	2	0	2	0	2	0	0	0	0	2	2	0	2	0	2	2	0
	wsnp_Ex_c39124_46489956	3B	0.4	184.3	2	0	2	2	0	2	0	2	0	-1	2	0	0	0	0	2	2	2	2	2	0	2	0	0	0	0	0	0	2	0	2	0	2	0	0	0	0	0	2	0	2	0	2	2	0
	wsnp_Ex_c52557_56115459	3B	1.5	185.8	2	0	2	2	0	2	0	2	0	2	2	0	0	0	0	2	2	2	2	2	0	2	0	0	0	0	0	0	2	0	2	0	2	0	0	0	0	0	2	0	2	0	2	2	0
	wsnp_Ex_c25573_34834321	3B	0	185.8	2	0	2	2	0	2	0	2	0	-1	2	0	0	0	0	2	2	2	2	2	0	2	0	0	0	0	0	0	2	0	2	0	2	0	0	0	0	0	2	0	2	0	2	2	0
	wsnp_Ku_c14082_22272647	3B	0	185.8	2	0	2	2	0	2	0	2	0	-1	2	0	0	0	0	2	2	2	2	2	0	2	0	0	0	0	0	0	2	0	2	0	2	0	0	0	0	0	2	0	2	0	2	2	0
	wsnp_Ex_rep_c66893_65301177	3B	0.6	186.4	2	0	2	2	0	2	0	2	0	0	2	0	0	0	0	2	2	2	2	2	0	-1	0	0	0	0	0	0	2	0	2	0	2	0	0	0	0	0	2	0	2	0	2	2	0
	wsnp_Ex_rep_c66893_65301351	3B	0	186.4	2	0	2	2	0	2	0	2	0	0	2	0	0	0	0	2	2	2	2	2	0	2	0	0	0	0	0	0	2	0	2	0	2	0	0	0	0	0	2	0	2	0	2	2	0
	wsnp_RFL_Contig4270_4938701	3B	0	186.4	2	0	2	2	0	2	0	2	0	0	2	0	0	0	0	2	2	2	2	2	0	2	0	0	0	0	0	0	2	0	2	0	2	0	0	0	0	0	2	0	2	0	2	2	0
	wsnp_CAP7_c585_304831	3B	0.6	187	2	0	2	2	0	2	0	2	0	0	2	0	0	0	0	2	2	2	2	2	0	2	0	0	0	0	0	0	2	0	2	0	2	0	0	0	0	0	2	0	2	0	2	2	0
	wsnp_Ra_rep_c107407_90977940	3B	0.4	187.4	2	0	2	2	0	2	0	2	0	0	2	0	0	0	0	2	2	2	2	2	0	2	0	0	0	0	0	0	2	0	2	0	2	0	0	0	0	0	2	0	2	0	2	2	0
	wsnp_Ex_c18915_27811736	3B	2.4	189.8	2	0	2	2	0	2	0	2	0	0	2	0	0	0	0	0	2	2	2	2	0	2	0	0	0	0	0	0	2	0	2	0	2	0	0	0	0	0	2	0	2	0	2	2	0
	3ABD_wsnp_BE497740B_Ta_2_1	3B	0.6	190.4	2	0	2	2	0	2	0	2	0	0	2	0	0	0	0	0	2	2	2	2	0	2	0	0	0	0	0	0	2	0	2	0	2	0	0	0	0	0	2	0	2	0	2	2	2
	3ABD_wsnp_BE497740B_Ta_2_2	3B	0	190.4	2	0	2	2	0	2	0	2	0	0	2	0	0	0	0	0	2	2	2	2	0	2	0	0	0	0	0	0	2	0	2	0	2	0	0	0	0	0	2	0	2	0	2	2	2
	wsnp_Ku_c1514_2997343	3B	3.1	193.5	2	0	2	2	0	2	0	2	0	0	2	0	0	0	0	0	2	2	2	2	0	2	0	0	0	0	0	0	2	0	2	0	2	0	0	0	0	0	2	0	2	0	2	2	0
	Xgwm383	3B	11.7	205.2	2	0	2	2	0	2	0	-1	0	-1	2	0	0	0	0	2	2	2	2	0	0	2	0	0	0	0	0	0	2	0	2	0	2	0	0	2	0	2	2	0	2	0	2	2	0
	Xbarc229	3B	13.4	218.6	2	0	2	2	2	2	0	2	0	0	2	0	0	0	0	0	2	2	2	0	0	2	0	0	0	0	0	0	-1	0	2	0	2	0	0	0	0	0	2	0	2	0	2	2	0
	wsnp_Ra_c1106_2225532	3B	3.7	222.3	2	0	2	-1	2	2	0	2	0	0	2	0	0	0	0	0	2	2	2	2	0	2	0	0	0	0	0	0	0	0	2	0	2	0	0	0	0	0	2	0	2	0	2	2	0
	wsnp_Ex_rep_c101457_86818610	3B	2.1	224.4	2	0	2	2	2	2	0	2	0	0	2	0	0	0	0	0	2	2	2	2	0	2	0	0	0	0	0	0	2	0	2	0	2	0	0	0	0	0	2	0	2	0	2	2	0
	wsnp_Ex_c19778_28779907	3B	0	224.4	2	0	2	2	2	2	0	2	0	0	2	0	0	0	0	0	2	2	2	2	0	2	0	0	0	0	0	0	2	0	2	0	2	0	0	0	0	0	2	0	2	0	2	2	0
	wsnp_Ex_c57007_58898157	3B	1	225.4	2	0	2	2	2	2	0	2	0	-1	2	0	0	0	0	0	2	2	2	2	0	2	0	0	0	0	0	0	2	0	2	0	2	0	0	0	0	0	2	0	2	0	2	2	-1
	wsnp_Ex_rep_c101457_86818055	3B	0	225.4	2	0	2	2	2	2	0	2	0	0	2	0	0	0	0	0	2	2	2	2	0	2	0	0	0	0	0	0	2	0	2	0	2	0	0	0	0	0	2	0	2	0	2	2	0
	wsnp_Ex_rep_c101457_86818160	3B	0	225.4	2	0	2	2	2	2	0	2	0	0	2	0	0	0	0	0	2	2	2	2	0	2	0	0	0	0	0	0	2	0	2	0	2	0	0	0	0	0	2	0	2	0	2	2	0
	wsnp_Ex_c8208_13870372	3B	0	225.4	2	0	2	2	2	2	0	2	0	-1	2	0	0	0	0	0	2	2	2	2	0	2	0	0	0	0	0	0	2	0	2	0	2	0	0	0	0	0	2	0	2	0	2	2	0
	wsnp_JD_c4413_5541190	3B	0	225.4	2	0	2	2	2	2	0	2	0	0	2	0	0	0	0	0	2	2	2	2	0	2	0	0	0	0	0	0	2	0	2	0	2	0	0	0	0	0	2	0	2	0	2	2	0
	wsnp_Ex_c3907_7088011	3B	1.3	226.7	2	0	2	2	0	2	0	2	0	0	2	0	0	0	0	0	2	2	2	2	0	2	0	0	0	0	0	0	2	0	2	0	2	0	0	0	0	0	2	0	2	0	2	2	2
	wsnp_Ra_c67016_65144188	3B	15.3	242	2	0	0	2	2	0	0	2	0	0	2	2	0	2	2	2	2	2	2	2	0	2	0	2	2	0	2	0	2	0	2	0	2	0	2	0	0	0	2	0	2	0	2	2	2
	wsnp_CAP7_c5097_2266314	3B	3.2	245.2	2	0	0	2	2	0	0	2	0	0	2	2	0	0	0	2	2	2	2	2	0	2	0	2	2	0	2	0	2	0	2	2	2	0	2	0	0	0	2	0	2	0	2	2	2
	Xbarc84	3B	3.4	248.6	2	0	0	2	2	0	0	2	0	0	0	0	2	0	0	2	2	2	2	0	0	2	0	2	2	0	2	0	2	0	2	2	2	2	2	0	-1	0	2	0	2	0	2	2	2
	wsnp_Ex_c33879_42293206	3B	9.4	258	2	0	0	2	2	0	0	2	2	0	0	2	2	2	2	2	2	2	2	2	2	2	0	2	2	0	2	0	2	0	0	2	2	0	2	0	0	0	2	0	2	0	2	2	2
	wsnp_CAP11_c59_99317	3B	0.4	258.4	2	0	0	2	2	0	0	2	2	0	0	2	2	2	2	2	2	2	2	2	2	2	0	2	2	0	2	0	2	0	0	2	2	0	2	0	0	0	2	0	2	0	2	2	2
	wsnp_CAP11_c59_99702	3B	0	258.4	2	0	0	2	2	0	0	2	2	0	0	2	2	2	2	2	2	2	2	2	2	2	0	2	2	0	2	0	2	0	0	2	2	0	2	0	0	0	2	0	2	0	2	2	2
	wsnp_CAP11_c59_99263	3B	0	258.4	2	0	0	2	2	0	0	2	2	0	0	2	2	2	2	2	2	2	2	2	2	2	0	2	2	0	2	0	2	0	0	2	2	0	2	0	0	0	2	0	2	0	2	2	2
	wsnp_RFL_Contig4792_5787180	3B	0	258.4	2	0	0	2	2	0	0	2	2	0	0	2	2	2	2	2	2	2	2	2	2	2	0	2	2	0	2	0	2	0	0	2	2	0	2	0	0	0	2	0	2	0	2	2	2
	wsnp_CAP11_c59_99769	3B	0	258.4	2	0	0	2	2	0	0	2	2	0	0	2	2	2	2	2	2	2	2	2	2	2	0	2	2	0	2	0	2	0	0	2	2	0	2	0	0	0	2	0	2	0	2	2	2
	wsnp_Ex_c5335_9429726	3B	0.8	259.2	2	0	0	2	2	0	0	2	2	0	0	2	2	2	2	2	2	2	2	2	2	2	0	2	-1	0	2	2	2	0	0	2	2	0	2	0	0	0	2	0	2	0	2	2	2
	wsnp_Ra_c7158_12394405	3B	2.7	261.9	2	0	0	2	2	0	0	2	2	0	0	2	2	2	2	2	2	2	2	2	2	2	0	2	2	0	2	2	2	0	0	2	2	0	2	0	0	0	2	0	2	0	2	2	2
	Xbarc77	3B	1.4	263.3	2	0	0	2	2	0	0	-1	2	0	0	0	2	2	2	2	2	2	2	0	2	2	0	2	-1	0	-1	2	2	0	0	2	2	2	2	0	-1	0	2	0	2	0	2	2	2
Group 9	Xgwm03	3D	0	0	2	0	2	0	2	0	2	2	2	2	0	2	0	0	0	0	0	2	0	2	2	0	2	2	0	2	0	-1	2	2	0	2	0	0	0	2	2	2	2	0	0	0	2	0	0
	Xgwm314	3D	18.9	18.9	2	0	2	0	2	0	2	0	2	2	0	2	0	0	0	0	0	2	0	2	2	2	2	2	0	2	2	2	0	2	0	2	2	0	0	2	0	2	2	0	0	2	2	0	-1
	Xwmc656	3D	32.3	51.2	2	0	2	2	2	2	2	0	2	2	2	2	0	2	2	0	0	2	0	2	2	0	0	2	2	2	0	0	2	0	2	2	2	0	2	-1	2	-1	-1	0	0	2	2	0	0
	Xgwm645	3D	11.6	62.8	2	0	2	0	2	2	0	0	2	2	2	0	0	2	2	0	0	2	0	2	2	0	0	2	2	2	0	0	2	0	2	0	0	0	2	2	2	2	2	0	0	2	0	2	2
	Xcfd55	3D	42.2	105	2	0	2	2	2	2	0	2	0	2	0	2	0	2	2	0	0	2	0	0	2	0	2	2	2	0	2	2	2	2	2	0	2	0	0	0	-1	2	2	0	-1	0	2	2	-1
	wsnp_Ex_c8409_14170476	3D	8.1	113.1	2	0	2	-1	2	2	0	2	0	2	2	0	0	2	2	0	2	2	0	2	0	0	2	2	2	0	2	2	2	2	2	0	-1	0	0	-1	0	0	2	0	2	0	2	2	2
	Xgwm183	3D	5.2	118.3	2	0	2	2	2	2	0	2	0	2	2	0	0	2	2	0	2	2	0	0	0	0	2	2	2	0	2	2	2	2	2	0	2	0	0	0	0	0	2	0	2	0	2	2	2
	Xbarc342	3D	38.1	156.4	2	0	0	0	0	2	2	0	2	-1	2	2	0	2	2	2	2	2	2	2	0	0	2	2	0	0	2	2	0	2	2	0	0	0	0	2	-1	0	0	0	0	0	0	2	0
	Xgdm72	3D	11.1	167.5	2	0	2	0	0	2	2	-1	2	2	2	2	0	2	2	2	2	0	0	2	0	0	0	2	0	0	2	2	0	2	2	2	0	0	0	-1	-1	0	0	0	0	2	0	2	0
	Xcfd70	3D	10.8	178.3	2	0	2	2	0	2	2	2	2	2	2	2	0	0	0	2	2	0	0	2	2	0	0	2	0	0	2	2	-1	2	-1	2	0	0	0	-1	2	0	0	0	0	0	0	-1	2
Group 10	wsnp_Ex_rep_c67054_65517671	4A	0	0	2	0	2	0	2	0	0	2	2	0	2	0	2	2	2	0	0	2	2	2	2	2	2	2	0	2	0	2	2	0	0	0	0	2	2	2	2	2	0	2	2	2	2	0	-1
	wsnp_Ex_c10390_17007929	4A	5.2	5.2	2	0	2	0	2	0	0	2	2	2	2	0	2	2	2	0	0	2	2	2	2	2	2	2	0	2	0	2	2	0	0	0	0	2	2	2	2	2	-1	2	2	2	2	-1	2
	wsnp_Ex_c5487_9685671	4A	1.4	6.6	2	0	2	0	2	0	0	2	2	2	2	0	2	2	2	0	0	2	2	2	2	2	2	2	0	2	0	2	2	0	0	0	0	2	2	2	2	2	0	2	2	0	2	0	2
	wsnp_Ex_c13105_20721321	4A	0	6.6	2	0	2	0	2	0	0	2	2	2	2	0	2	2	2	0	0	2	2	2	2	2	2	2	0	2	0	2	2	0	0	0	0	2	2	2	2	2	0	2	2	0	2	0	2
	wsnp_JD_c5499_6647799	4A	0	6.6	2	0	2	0	2	0	0	2	2	2	2	0	2	2	2	0	0	2	2	2	2	2	2	2	0	2	0	2	2	0	0	0	0	2	2	2	2	2	0	2	2	0	2	0	-1
	wsnp_Ex_c5690_9994305	4A	1.3	7.9	2	0	2	0	2	0	0	2	2	2	2	0	2	2	2	0	0	2	2	2	0	2	2	2	0	2	0	2	2	0	0	0	0	2	2	2	2	2	0	2	2	0	2	0	2
	wsnp_Ex_c5690_9994334	4A	0	7.9	2	0	2	0	2	0	0	2	2	2	2	0	2	2	2	0	0	2	2	2	0	2	2	2	0	2	0	2	2	0	0	0	0	2	2	2	2	2	0	2	2	0	2	0	2
	wsnp_Ex_rep_c67145_65628860	4A	13	20.9	2	0	2	0	0	0	0	2	2	2	2	0	2	0	0	0	0	2	0	0	0	0	-1	2	0	2	0	0	0	0	0	0	0	2	2	2	0	2	0	0	0	0	0	0	-1
	4ABD_wsnp_BM138178A_Ta_2_1	4A	2.2	23.1	2	0	2	0	0	0	0	0	2	2	2	0	2	0	0	0	0	2	0	0	0	0	2	2	0	2	0	0	0	0	0	0	0	2	2	2	0	2	0	0	0	0	0	0	0
	wsnp_Ex_c44587_50598716	4A	3.9	27	2	0	2	0	0	0	0	2	2	2	2	0	2	0	0	0	0	2	0	0	0	2	2	2	0	2	0	0	0	0	0	0	0	2	2	2	2	2	0	0	0	0	0	0	2
	wsnp_Ex_c36701_44603531	4A	1.8	28.8	2	0	2	0	0	0	0	2	2	2	2	0	2	0	0	0	0	2	0	0	2	2	2	2	0	2	0	0	0	0	0	0	0	2	2	2	2	2	-1	0	0	-1	0	0	2
	wsnp_Ex_rep_c67799_66488792	4A	2.7	31.5	2	0	2	0	0	0	0	2	2	2	2	0	2	0	0	0	0	2	0	0	2	2	2	2	0	2	0	0	0	0	0	0	0	2	2	2	2	2	0	0	0	2	0	0	2
	wsnp_Ex_c2617_4864955	4A	1	32.5	2	0	2	0	0	0	0	2	2	2	2	0	2	0	0	0	0	2	0	0	2	2	2	2	0	2	0	0	0	0	0	0	0	2	2	2	2	2	0	0	2	2	0	0	2
	wsnp_CAP8_c296_283066	4A	0	32.5	2	0	2	0	0	0	0	2	2	2	2	0	2	0	0	0	0	2	0	0	2	2	2	2	0	2	0	0	0	0	0	0	0	2	2	2	2	2	0	0	2	2	0	0	2
	wsnp_Ex_c6644_11508418	4A	0	32.5	2	0	2	0	0	0	0	2	2	2	2	0	2	0	0	0	0	2	0	0	2	2	2	2	0	2	0	0	0	0	0	0	0	2	2	2	2	2	0	0	2	2	0	0	2
	wsnp_Ex_c2617_4864441	4A	0	32.5	2	0	2	0	0	0	0	2	2	2	2	0	2	0	0	0	0	2	0	0	2	2	2	2	0	2	0	0	0	0	0	0	0	2	2	2	2	2	0	0	2	2	0	0	2
	wsnp_Ex_c2617_4863745	4A	0	32.5	2	0	2	0	0	0	0	2	2	2	2	0	2	0	0	0	0	2	0	0	2	2	2	2	0	2	0	0	0	0	0	0	0	2	2	2	2	2	0	0	2	2	0	0	2
	wsnp_JD_c19109_17348071	4A	0	32.5	2	0	2	0	0	0	0	2	2	2	2	0	2	0	0	0	0	2	0	0	2	2	2	2	0	2	0	0	0	0	0	0	0	2	2	2	2	2	0	0	2	2	0	0	2
	wsnp_CAP11_c992_593615	4A	0	32.5	2	0	2	0	0	0	0	2	2	2	2	0	2	0	0	0	0	2	0	0	2	2	2	2	0	2	0	0	0	0	0	0	0	2	2	2	2	2	-1	0	2	2	0	0	2
	wsnp_Ex_c6044_10590322	4A	0	32.5	2	0	2	0	0	0	0	2	2	2	2	0	2	0	0	0	0	2	0	0	2	2	2	2	0	2	0	0	0	0	0	0	0	2	2	2	2	2	0	0	2	2	0	0	2
	wsnp_Ex_c2617_4864218	4A	0	32.5	2	0	2	0	0	0	0	2	2	2	2	0	2	0	0	0	0	2	0	0	2	2	2	2	0	2	0	0	0	0	0	0	0	2	2	2	2	2	0	0	2	2	0	0	2
	wsnp_Ex_c54395_57291841	4A	0	32.5	2	0	2	0	0	0	0	2	2	2	2	0	2	0	0	0	0	2	0	0	2	2	2	2	0	2	0	0	0	0	0	0	0	2	2	2	2	2	0	0	2	2	0	0	2
	wsnp_Ku_c10434_17255840	4A	0	32.5	2	0	2	0	0	0	0	2	2	2	2	0	2	0	0	0	0	2	0	0	2	2	2	2	0	2	0	0	0	0	0	0	0	2	2	2	2	2	0	0	2	2	0	0	2
	wsnp_Ku_c30381_40208899	4A	0	32.5	2	0	2	0	0	0	0	2	2	2	2	0	2	0	0	0	0	2	0	0	2	2	2	2	0	2	0	0	0	0	0	0	0	2	2	2	2	2	0	0	2	2	0	0	2
	wsnp_Ex_c7550_12907422	4A	0	32.5	2	0	2	0	0	0	0	2	2	2	2	0	2	0	0	0	0	2	0	0	2	2	2	2	0	2	0	0	0	0	0	0	0	2	2	2	2	2	0	0	2	2	0	0	-1
	wsnp_Ex_c12818_20334501	4A	0	32.5	2	0	2	0	0	0	0	2	2	2	2	0	2	0	0	0	0	2	0	0	2	2	2	2	0	2	0	0	0	0	0	0	0	2	2	2	2	2	0	0	2	2	0	0	2
	4ABD_wsnp_BE442869A_Ta_2_1	4A	0.2	32.7	2	0	2	0	0	0	0	2	2	2	2	0	2	0	0	0	0	2	0	0	2	2	2	2	0	2	0	0	0	0	0	0	0	2	2	2	2	2	0	0	2	2	0	0	2
	wsnp_Ex_c10527_17198865	4A	0	32.7	2	0	2	0	0	0	0	2	2	2	2	0	2	0	0	0	0	2	0	0	2	2	2	2	0	2	0	0	0	0	0	0	0	2	2	2	2	2	0	0	2	2	0	0	-1
	wsnp_Ex_c50586_54818545	4A	0	32.7	2	0	2	0	0	0	0	2	2	2	2	0	2	0	0	0	0	2	0	0	2	2	2	2	0	2	0	0	0	0	0	0	0	2	2	2	2	2	0	0	2	2	0	0	2
	wsnp_Ku_rep_c77171_75478137	4A	0	32.7	2	0	2	0	0	0	0	2	2	2	2	0	2	0	0	0	0	2	0	0	2	2	2	2	0	2	0	0	0	0	0	0	0	2	2	2	2	2	0	0	2	2	0	0	2
	wsnp_Ex_c35839_43909163	4A	0	32.7	2	0	2	0	0	0	0	2	2	2	2	0	2	0	0	0	0	2	0	0	2	2	2	2	0	2	0	0	0	0	0	0	0	2	2	2	2	2	0	0	2	2	0	0	2
	wsnp_Ex_c3666_6687275	4A	0	32.7	2	0	2	0	0	0	0	2	2	2	2	0	2	0	0	0	0	2	0	0	2	2	2	2	0	2	0	0	0	0	0	0	0	2	2	2	2	2	0	0	2	2	0	0	2
	wsnp_CAP7_c2243_1090229	4A	0	32.7	2	0	2	0	0	0	0	2	2	2	2	0	2	0	0	0	0	2	0	0	2	2	2	2	0	2	0	0	0	0	0	0	0	2	2	2	2	2	0	0	2	2	0	0	2
	wsnp_JD_c15643_15039462	4A	0	32.7	2	0	2	0	0	0	0	2	2	2	2	0	2	0	0	0	0	2	0	0	2	2	2	2	0	2	0	0	0	0	0	0	0	2	2	2	2	2	-1	0	2	2	0	0	2
	wsnp_Ex_c1387_2659020	4A	0	32.7	2	0	2	0	0	0	0	2	2	2	2	0	2	0	0	0	0	2	0	0	2	2	2	2	0	2	0	0	0	0	0	0	0	2	2	2	2	2	0	0	2	2	0	0	2
	wsnp_Ex_c31249_40066886	4A	0	32.7	2	0	2	0	0	0	0	2	2	2	2	0	2	0	0	0	0	2	0	0	2	2	2	2	0	2	0	0	0	0	0	0	0	2	2	2	2	2	0	0	2	2	0	0	2
	wsnp_Ex_rep_c102623_87746777	4A	0	32.7	2	0	2	0	0	0	0	2	2	2	2	0	2	0	0	0	0	2	0	0	2	2	2	2	0	2	0	0	0	0	0	0	0	2	2	2	2	2	0	0	2	2	0	0	2
	wsnp_Ku_c14803_23225628	4A	0	32.7	2	0	2	0	0	0	0	2	2	2	2	0	2	0	0	0	0	2	0	0	2	2	2	2	0	2	0	0	0	0	0	0	0	2	2	2	2	2	0	0	2	2	0	0	2
	4ABD_wsnp_BE442776A_Ta_2_1	4A	0	32.7	2	0	2	0	0	0	0	2	2	2	2	0	2	0	0	0	0	2	0	0	2	2	2	2	0	2	0	0	0	0	0	0	0	2	2	2	2	2	0	0	2	2	0	0	2
	wsnp_Ex_rep_c68124_66892390	4A	0	32.7	2	0	2	0	0	0	0	2	2	2	2	0	2	0	0	0	0	2	0	0	2	2	2	2	0	2	0	0	0	0	0	0	0	2	2	2	2	2	0	0	2	2	0	0	2
	wsnp_JD_c14769_14413046	4A	0	32.7	2	0	2	0	0	0	0	2	2	2	2	0	2	0	0	0	0	2	0	0	2	2	2	2	0	2	0	0	0	0	0	0	0	2	2	2	2	2	-1	0	2	2	0	0	2
	wsnp_Ex_c27088_36309449	4A	0	32.7	2	0	2	0	0	0	0	2	2	2	2	0	2	0	0	0	0	2	0	0	2	2	2	2	0	2	0	0	0	0	0	0	0	2	2	2	2	2	0	0	2	2	0	0	2
	wsnp_Ex_c3666_6687919	4A	0	32.7	2	0	2	0	0	0	0	2	2	2	2	0	2	0	0	0	0	2	0	0	2	2	2	2	0	2	0	0	0	0	0	0	0	2	2	2	2	2	0	0	2	2	0	0	2
	wsnp_Ex_c31006_39850673	4A	0	32.7	2	0	2	0	0	0	0	2	2	2	2	0	2	0	0	0	0	2	0	0	2	2	2	2	0	2	0	0	0	0	0	0	0	2	2	2	2	2	0	0	2	2	0	0	2
	wsnp_Ex_c8131_13754852	4A	0	32.7	2	0	2	0	0	0	0	2	2	2	2	0	2	0	0	0	0	2	0	0	2	2	2	2	0	2	0	0	0	0	0	0	0	2	2	2	2	2	0	0	2	2	0	0	2
	wsnp_Ex_rep_c66839_65233112	4A	0	32.7	2	0	2	0	0	0	0	2	2	2	2	0	2	0	0	0	0	2	0	0	2	2	2	2	0	2	0	0	0	0	0	0	0	2	2	2	2	2	0	0	2	2	0	0	2
	wsnp_JD_c36045_26751163	4A	0	32.7	2	0	2	0	0	0	0	2	2	2	2	0	2	0	0	0	0	2	0	0	2	2	2	2	0	2	0	0	0	0	0	0	0	2	2	2	2	2	0	0	2	2	0	0	2
	wsnp_Ku_c7197_12439299	4A	0	32.7	2	0	2	0	0	0	0	2	2	2	2	0	2	0	0	0	0	2	0	0	2	2	2	2	0	2	0	0	0	0	0	0	0	2	2	2	2	2	0	0	2	2	0	0	2
	wsnp_Ex_c8131_13753986	4A	0	32.7	2	0	2	0	0	0	0	2	2	2	2	0	2	0	0	0	0	2	0	0	2	2	2	2	0	2	0	0	0	0	0	0	0	2	2	2	2	2	0	0	2	2	0	0	2
	wsnp_Ex_c3178_5868813	4A	0	32.7	2	0	2	0	0	0	0	2	2	2	2	0	2	0	0	0	0	2	0	0	2	2	2	2	0	2	0	0	0	0	0	0	0	2	2	2	2	2	0	0	2	2	0	0	2
	wsnp_Ex_c4166_7525617	4A	0	32.7	2	0	2	0	0	0	0	2	2	2	2	0	2	0	0	0	0	2	0	0	2	2	2	2	0	2	0	0	0	0	0	0	0	2	2	2	2	2	0	0	2	2	0	0	2
	wsnp_CAP11_rep_c4170_1971400	4A	0	32.7	2	0	2	0	0	0	0	2	2	2	2	0	2	0	0	0	0	2	0	0	2	2	2	2	0	2	0	0	0	0	0	0	0	2	2	2	2	2	0	0	2	2	0	0	2
	wsnp_Ex_c4286_7734046	4A	0	32.7	2	0	2	0	0	0	0	2	2	2	2	0	2	0	0	0	0	2	0	0	2	2	2	2	0	2	0	0	0	0	0	0	0	2	2	2	2	2	0	0	2	2	0	0	-1
	wsnp_Ra_c13906_21872355	4A	0	32.7	2	0	2	0	0	0	0	2	2	2	2	0	2	0	0	0	0	2	0	0	2	2	2	2	0	2	0	0	0	0	0	0	0	2	2	2	2	2	0	0	2	2	0	0	2
	wsnp_RFL_Contig30_2884966	4A	0	32.7	2	0	2	0	0	0	0	2	2	2	2	0	2	0	0	0	0	2	0	0	2	2	2	2	0	2	0	0	0	0	0	0	0	2	2	2	2	2	0	0	2	2	0	0	-1
	wsnp_Ku_c16481_25377573	4A	0	32.7	2	0	2	0	0	0	0	2	2	2	2	0	2	0	0	0	0	2	0	0	2	2	2	2	0	2	0	0	0	0	0	0	0	2	2	2	2	2	0	0	2	2	0	0	-1
	wsnp_Ku_c7197_12439730	4A	0	32.7	2	0	2	0	0	0	0	2	2	2	2	0	2	0	0	0	0	2	0	0	2	2	2	2	0	2	0	0	0	0	0	0	0	2	2	2	2	2	0	0	2	2	0	0	2
	wsnp_Ku_c50991_56423610	4A	0	32.7	2	0	2	0	0	0	0	2	2	2	2	0	2	0	0	0	0	2	0	0	2	2	2	2	0	2	0	0	0	0	0	0	0	2	2	2	2	2	0	0	2	2	0	0	2
	wsnp_Ex_c35839_43909849	4A	0	32.7	2	0	2	0	0	0	0	2	2	2	2	0	2	0	0	0	0	2	0	0	2	2	2	2	0	2	0	0	0	0	0	0	0	2	2	2	2	2	0	0	2	2	0	0	2
	wsnp_Ku_c46057_52907637	4A	0	32.7	2	0	2	0	0	0	0	2	2	2	2	0	2	0	0	0	0	2	0	0	2	2	2	2	0	2	0	0	0	0	0	0	0	2	2	2	2	2	0	0	2	2	0	0	2
	4ABD_wsnp_BE445427A_Ta_2_1	4A	0	32.7	2	0	2	0	0	0	0	2	2	2	2	0	2	0	0	0	0	2	0	0	2	2	2	2	0	2	0	0	0	0	0	0	0	2	2	2	2	2	0	0	2	2	0	0	2
	wsnp_Ra_c16634_25331368	4A	0	32.7	2	0	2	0	0	0	0	2	2	2	2	0	2	0	0	0	0	2	0	0	2	2	2	2	0	2	0	0	0	0	0	0	0	2	2	2	2	2	0	0	2	2	0	0	2
	4ABD_wsnp_BE442776A_Ta_2_2	4A	0	32.7	2	0	2	0	0	0	0	2	2	2	2	0	2	0	0	0	0	2	0	0	2	2	2	2	0	2	0	0	0	0	0	0	0	2	2	2	2	2	0	0	2	2	0	0	2
	wsnp_Ex_c1865_3515470	4A	0	32.7	2	0	2	0	0	0	0	2	2	2	2	0	2	0	0	0	0	2	0	0	2	2	2	2	0	2	0	0	0	0	0	0	0	2	2	2	2	2	0	0	2	2	0	0	2
	4AB_wsnp_BE497618A_Ta_1_1	4A	0	32.7	2	0	2	0	0	0	0	2	2	2	2	0	2	0	0	0	0	2	0	0	2	2	2	2	0	2	0	0	0	0	0	0	0	2	2	2	2	2	0	0	2	2	0	0	-1
	wsnp_Ex_c23130_32358433	4A	0	32.7	2	0	2	0	0	0	0	2	2	2	2	0	2	0	0	0	0	2	0	0	2	2	2	2	0	2	0	0	0	0	0	0	0	2	2	2	2	2	0	0	2	2	0	0	2
	wsnp_Ex_c15282_23505878	4A	0	32.7	2	0	2	0	0	0	0	2	2	2	2	0	2	0	0	0	0	2	0	0	2	2	2	2	0	2	0	0	0	0	0	0	0	2	2	2	2	2	0	0	2	2	0	0	2
	wsnp_Ex_c14641_22698595	4A	0	32.7	2	0	2	0	0	0	0	2	2	2	2	0	2	0	0	0	0	2	0	0	2	2	2	2	0	2	0	0	0	0	0	0	0	2	2	2	2	2	0	0	2	2	0	0	2
	wsnp_Ex_c36141_44153175	4A	0	32.7	2	0	2	0	0	0	0	2	2	2	2	0	2	0	0	0	0	2	0	0	2	2	2	2	0	2	0	0	0	0	0	0	0	2	2	2	2	2	0	0	2	2	0	0	2
	4ABD_wsnp_BE442961A_Ta_2_1	4A	0	32.7	2	0	2	0	0	0	0	2	2	2	2	0	2	0	0	0	0	2	0	0	2	2	2	2	0	2	0	0	0	0	0	0	0	2	2	2	2	2	0	0	2	2	0	0	2
	wsnp_JD_c27944_22630918	4A	0	32.7	2	0	2	0	0	0	0	2	2	2	2	0	2	0	0	0	0	2	0	0	2	2	2	2	0	2	0	0	0	0	0	0	0	2	2	2	2	2	0	0	2	2	0	0	2
	wsnp_Ex_c64609_63343875	4A	0	32.7	2	0	2	0	0	0	0	2	2	2	2	0	2	0	0	0	0	2	0	0	2	2	2	2	0	2	0	0	0	0	0	0	0	2	2	2	2	2	0	0	2	2	0	0	2
	wsnp_Ex_c14529_22547438	4A	0	32.7	2	0	2	0	0	0	0	2	2	2	2	0	2	0	0	0	0	2	0	0	2	2	2	2	0	2	0	0	0	0	0	0	0	2	2	2	2	2	0	0	2	2	0	0	2
	wsnp_Ku_c50991_56423564	4A	0	32.7	2	0	2	0	0	0	0	2	2	2	2	0	2	0	0	0	0	2	0	0	2	2	2	2	0	2	0	0	0	0	0	0	0	2	2	2	2	2	0	0	2	2	0	0	2
	wsnp_Ku_c34883_44172415	4A	0	32.7	2	0	2	0	0	0	0	2	2	2	2	0	2	0	0	0	0	2	0	0	2	2	2	2	0	2	0	0	0	0	0	0	0	2	2	2	2	2	0	0	2	2	0	0	2
	wsnp_JD_c4217_5322858	4A	0	32.7	2	0	2	0	0	0	0	2	2	2	2	0	2	0	0	0	0	2	0	0	2	2	2	2	0	2	0	0	0	0	0	0	0	2	2	2	2	2	0	0	2	2	0	0	2
	wsnp_Ra_c31915_40982091	4A	0	32.7	2	0	2	0	0	0	0	2	2	2	2	0	2	0	0	0	0	2	0	0	2	2	2	2	0	2	0	0	0	0	0	0	0	2	2	2	2	2	0	0	2	2	0	0	2
	wsnp_RFL_Contig1073_101625	4A	0	32.7	2	0	2	0	0	0	0	2	2	2	2	0	2	0	0	0	0	2	0	0	2	2	2	2	0	2	0	0	0	0	0	0	0	2	2	2	2	2	0	0	2	2	0	0	2
	wsnp_Ex_rep_c69890_68851948	4A	0	32.7	2	0	2	0	0	0	0	2	2	2	2	0	2	0	0	0	0	2	0	0	2	2	2	2	0	2	0	0	0	0	0	0	0	2	2	2	2	2	0	0	2	2	0	0	2
	wsnp_Ex_rep_c71305_70087742	4A	0	32.7	2	0	2	0	0	0	0	2	2	2	2	0	2	0	0	0	0	2	0	0	2	2	2	2	0	2	0	0	0	0	0	0	0	2	2	2	2	2	0	0	2	2	0	0	-1
	wsnp_Ex_c18229_27041048	4A	0	32.7	2	0	2	0	0	0	0	2	2	2	2	0	2	0	0	0	0	2	0	0	2	2	2	2	0	2	0	0	0	0	0	0	0	2	2	2	2	2	0	0	2	2	0	0	2
	wsnp_JD_c5620_6774675	4A	0.8	33.5	2	0	2	0	0	0	0	2	2	2	2	0	2	0	0	0	0	2	0	0	2	2	2	2	0	2	0	0	0	0	0	0	0	2	2	2	2	2	0	0	2	2	0	0	-1
	Xbarc224	4A	4.2	37.7	2	0	2	0	0	0	0	0	2	2	2	0	2	0	0	0	0	2	0	2	2	2	2	2	0	2	0	0	2	2	2	2	2	2	0	0	-1	2	0	0	2	2	0	0	2
	Xbarc190	4A	6.6	44.3	2	0	2	0	0	0	0	-1	2	2	2	2	2	0	0	0	0	2	0	2	2	2	2	2	-1	2	0	0	-1	0	0	2	2	2	0	0	-1	0	2	2	0	0	2	2	0
	wsnp_Ex_c42406_48991013	4A	8.1	52.4	2	0	2	0	0	0	0	2	2	2	2	0	2	0	0	0	0	2	0	0	2	2	2	2	0	2	0	0	0	0	0	0	0	2	2	2	2	2	0	0	2	2	0	0	2
	wsnp_Ex_c22242_31433907	4A	0	52.4	2	0	2	0	0	0	0	2	2	2	2	0	2	0	0	0	0	2	0	0	2	2	2	2	0	2	0	0	0	0	0	0	0	2	2	2	2	2	0	0	2	2	0	0	2
	wsnp_Ku_c11945_19406789	4A	0	52.4	2	0	2	0	0	0	0	2	2	2	2	0	2	0	0	0	0	2	0	0	2	2	2	2	0	2	0	0	0	0	0	0	0	2	2	2	2	2	0	0	2	2	0	0	-1
	wsnp_Ex_rep_c68601_67451370	4A	0	52.4	2	0	2	0	0	0	0	2	2	2	2	0	2	0	0	0	0	2	0	0	2	2	2	2	0	2	0	0	0	0	0	0	0	2	2	2	2	2	0	0	2	2	0	0	2
	wsnp_Ex_c9094_15139750	4A	0	52.4	2	0	2	0	0	0	0	2	2	2	2	0	2	0	0	0	0	2	0	0	2	2	2	2	0	2	0	0	0	0	0	0	0	2	2	2	2	2	0	0	2	2	0	0	2
	wsnp_Ex_c10463_17113256	4A	0	52.4	2	0	2	0	0	0	0	2	2	2	2	0	2	0	0	0	0	2	0	0	2	2	2	2	0	2	0	0	0	0	0	0	0	2	2	2	2	2	0	0	2	2	0	0	2
	wsnp_Ex_c31173_39999624	4A	0	52.4	2	0	2	0	0	0	0	2	2	2	2	0	2	0	0	0	0	2	0	0	2	2	2	2	0	2	0	0	0	0	0	0	0	2	2	2	2	2	0	0	2	2	0	0	2
	wsnp_Ex_c2757_5107541	4A	0	52.4	2	0	2	0	0	0	0	2	2	2	2	0	2	0	0	0	0	2	0	0	2	2	2	2	0	2	0	0	0	0	0	0	0	2	2	2	2	2	0	0	2	2	0	0	2
	wsnp_Ex_rep_c66930_65358529	4A	0	52.4	2	0	2	0	0	0	0	2	2	2	2	0	2	0	0	0	0	2	0	0	2	2	2	2	0	2	0	0	0	0	0	0	0	2	2	2	2	2	0	0	2	2	0	0	2
	wsnp_Ex_c43734_49968808	4A	0	52.4	2	0	2	0	0	0	0	2	2	2	2	0	2	0	0	0	0	2	0	0	2	2	2	2	0	2	0	0	0	0	0	0	0	2	2	2	2	2	0	0	2	2	0	0	2
	wsnp_Ex_c12_21214	4A	1.3	53.7	2	0	2	0	0	0	0	2	2	0	2	0	2	0	0	0	0	2	0	0	2	2	2	2	0	2	0	0	0	0	0	0	0	2	2	2	2	2	0	0	2	2	0	0	2
	wsnp_Ex_c10886_17694220	4A	0.8	54.5	2	0	2	0	0	0	0	2	2	0	2	0	2	0	0	0	0	2	0	0	2	2	2	2	0	2	0	0	0	0	0	0	0	2	2	2	2	2	0	0	2	2	0	0	2
	wsnp_Ex_c21197_30325539	4A	0	54.5	2	0	2	0	0	0	0	2	2	0	2	0	2	0	0	0	0	2	0	0	2	2	2	2	0	2	0	0	0	0	0	0	0	2	2	2	2	2	0	0	2	2	0	0	2
	wsnp_Ex_c56880_58824784	4A	0	54.5	2	0	2	0	0	0	0	2	2	0	2	0	2	0	0	0	0	2	0	0	2	2	2	2	0	2	0	0	0	0	0	0	0	2	2	2	2	2	0	0	2	2	0	0	2
	wsnp_Ra_c13301_21079434	4A	0	54.5	2	0	2	0	0	0	0	2	2	0	2	0	2	0	0	0	0	2	0	0	2	2	2	2	0	2	0	0	0	0	0	0	0	2	2	2	2	2	0	0	2	2	0	0	2
	wsnp_Ex_c24443_33688235	4A	0.6	55.1	2	0	2	0	0	0	0	2	2	0	2	0	2	0	0	0	0	2	0	0	2	2	2	2	0	2	0	0	0	0	0	0	0	2	2	2	2	2	0	0	2	2	0	0	-1
	wsnp_Ex_c24443_33687802	4A	0	55.1	2	0	2	0	0	0	0	2	2	0	2	0	2	0	0	0	0	2	0	0	2	2	2	2	0	2	0	0	0	0	0	0	0	2	2	2	2	2	0	0	2	2	0	0	-1
	wsnp_Ra_c19085_28218299	4A	0	55.1	2	0	2	0	0	0	0	2	2	0	2	0	2	0	0	0	0	2	0	0	2	2	2	2	0	2	0	0	0	0	0	0	0	2	2	2	2	2	0	0	2	2	0	0	2
	wsnp_Ex_c2884_5319215	4A	0	55.1	2	0	2	0	0	0	0	2	2	0	2	0	2	0	0	0	0	2	0	0	2	2	2	2	0	2	0	0	0	0	0	0	0	2	2	2	2	2	0	0	2	2	0	0	2
	wsnp_Ex_c24443_33688268	4A	1.5	56.6	2	0	2	0	0	0	0	2	2	0	2	0	2	0	0	0	0	2	0	0	2	2	2	2	0	2	0	0	0	0	0	0	0	2	2	2	2	2	0	0	2	2	0	0	2
	wsnp_Ex_c9035_15054913	4A	2.5	59.1	2	0	2	0	0	0	0	2	2	0	2	0	2	0	0	0	0	2	0	0	2	2	2	2	0	2	0	0	0	0	0	0	0	2	2	2	2	2	-1	0	2	2	0	0	2
	wsnp_Ex_rep_c70578_69495303	4A	0	59.1	2	0	2	0	0	0	0	2	2	0	2	0	2	0	0	0	0	2	0	0	2	2	2	2	0	2	0	0	0	0	0	0	0	2	2	2	2	2	0	0	2	2	0	0	2
	wsnp_Ku_rep_c68861_68030775	4A	0	59.1	2	0	2	0	0	0	0	2	2	0	2	0	2	0	0	0	0	2	0	0	2	2	2	2	0	2	0	0	0	0	0	0	0	2	2	2	2	2	0	0	2	2	0	0	2
	wsnp_Ex_c7528_12868250	4A	0	59.1	2	0	2	0	0	0	0	2	2	0	2	0	2	0	0	0	0	2	0	0	2	2	2	2	0	2	0	0	0	0	0	0	0	2	2	2	2	2	0	0	2	2	0	0	2
	wsnp_Ex_c13615_21393511	4A	0.2	59.3	2	0	2	0	0	0	0	2	2	0	2	0	2	0	0	0	0	2	0	0	2	2	2	2	0	2	0	0	0	0	0	0	0	0	2	2	2	2	0	0	2	2	0	0	2
	4AB_wsnp_BE637808A_Ta_2_1	4A	0.8	60.1	2	0	2	0	0	0	0	2	2	0	2	0	2	0	0	0	0	2	0	0	0	2	2	2	0	2	0	0	0	0	0	0	0	0	2	2	2	2	0	0	2	2	0	0	2
	wsnp_Ex_rep_c104859_89444355	4A	0	60.1	2	0	2	0	0	0	0	2	2	0	2	0	2	0	0	0	0	2	0	0	0	2	2	2	0	2	0	0	0	0	0	0	0	0	2	2	2	2	-1	0	2	2	0	0	2
	wsnp_Ex_c23248_32488251	4A	1	61.1	2	0	2	0	0	0	0	2	2	0	2	0	2	0	0	0	0	2	0	0	2	2	2	2	0	2	0	0	0	0	0	0	0	0	2	2	2	2	0	0	2	2	0	0	2
	wsnp_Ex_c23248_32488191	4A	0	61.1	2	0	2	0	0	0	0	2	2	0	2	0	2	0	0	0	0	2	0	0	2	2	2	2	0	2	0	0	0	0	0	0	0	0	2	2	2	2	-1	0	2	2	0	0	2
	wsnp_Ex_rep_c68569_67411985	4A	0	61.1	2	0	2	0	0	0	0	2	2	0	2	0	2	0	0	0	0	2	0	0	2	2	2	2	0	2	0	0	0	0	0	0	0	0	2	2	2	2	0	0	2	2	0	0	2
	wsnp_Ex_c21383_30513824	4A	5.9	67	2	0	2	0	0	0	0	2	2	0	0	0	2	0	0	0	0	2	0	0	2	2	2	2	0	2	0	0	0	0	0	0	0	0	2	2	2	2	0	0	0	2	0	2	0
	wsnp_Ku_c45197_52288542	4A	0	67	2	0	2	0	0	0	0	2	2	0	0	0	2	0	0	0	0	2	0	0	2	2	2	2	0	2	0	0	0	0	0	0	0	0	2	2	2	2	0	0	0	2	0	2	0
	wsnp_JD_c8309_9321723	4A	0.2	67.2	2	0	2	0	0	0	0	2	2	0	0	0	2	0	0	0	0	2	0	0	2	2	2	2	0	0	0	0	0	0	0	0	0	0	2	2	2	2	-1	0	0	2	0	2	0
	wsnp_Ku_rep_c68565_67614479	4A	1	68.2	2	0	2	0	0	0	2	2	2	0	0	0	2	0	0	0	0	2	0	0	2	2	2	2	0	0	0	0	0	0	0	0	0	0	2	2	2	2	-1	0	0	2	0	2	0
	wsnp_Ex_c48449_53350799	4A	0	68.2	2	0	2	0	0	0	2	2	2	0	0	0	2	0	0	0	0	2	0	0	2	2	2	2	0	0	0	0	0	0	0	0	0	0	2	2	2	2	0	0	0	2	0	2	0
	wsnp_Ex_c469_928349	4A	6.4	74.6	2	0	2	0	0	0	2	2	2	0	0	0	2	0	0	0	0	2	0	0	2	2	2	2	0	0	0	0	0	0	0	0	0	0	0	2	2	2	0	0	0	2	0	2	2
	wsnp_Ex_c12812_20324273	4A	15.4	90	2	0	2	2	0	2	2	2	2	0	0	0	2	0	0	0	0	2	0	2	2	2	0	2	0	2	0	0	0	0	0	0	0	0	0	2	2	2	2	0	0	0	0	2	2
	wsnp_Ex_c12812_20324622	4A	0.2	90.2	2	0	2	2	0	2	2	2	2	0	0	0	2	0	0	0	0	2	0	0	2	2	0	2	0	2	0	0	0	0	0	0	0	0	0	2	2	2	2	0	0	0	0	2	2
	wsnp_Ex_c16175_24620865	4A	3.4	93.6	2	0	2	2	0	2	2	2	2	0	0	0	2	0	0	0	0	2	0	0	2	2	0	2	0	2	0	0	0	0	0	0	2	0	0	2	2	0	2	0	0	0	0	2	2
	wsnp_Ex_rep_c67958_66693031	4A	0	93.6	2	0	2	2	0	2	2	2	2	0	0	0	2	0	0	0	0	2	0	0	2	2	0	2	0	2	0	0	0	0	0	0	2	0	0	2	2	0	2	0	0	0	0	2	2
	wsnp_Ex_c16175_24619793	4A	0	93.6	2	0	2	2	0	2	2	2	2	0	0	0	2	0	0	0	0	2	0	0	2	2	0	2	0	2	0	0	0	0	0	0	2	0	0	2	2	0	-1	0	0	0	0	-1	2
Group 11	wsnp_Ex_c41074_47987998	4A	0	93.6	2	0	2	0	0	2	0	0	2	0	2	0	2	2	2	0	0	2	0	2	0	0	0	2	0	0	0	0	2	2	0	2	0	0	0	2	2	0	0	0	0	2	0	2	0
	wsnp_Ex_c41074_47988141	4A	0	93.6	2	0	2	0	0	2	0	0	2	0	2	0	2	2	2	0	0	2	0	2	0	0	0	2	0	0	0	0	2	2	0	2	0	0	0	2	2	0	0	0	0	2	0	2	0
	wsnp_Ex_c41313_48161689	4A	15.4	109	2	0	2	2	0	2	2	0	2	0	2	2	2	0	0	0	0	2	2	2	0	0	0	2	2	0	0	2	2	2	0	0	2	2	0	2	2	2	2	0	0	2	2	2	0
	wsnp_Ex_c26740_35969367	4A	6.1	115.1	2	0	2	2	0	2	0	0	2	0	2	2	2	0	0	0	0	0	2	2	0	0	0	2	2	0	0	2	2	2	0	-1	2	2	0	2	2	2	2	0	0	2	2	2	0
	wsnp_Ex_c3988_7221220	4A	0.4	115.5	2	0	2	2	0	2	0	0	2	0	2	2	2	0	0	0	0	0	2	2	0	0	0	2	2	0	0	2	2	2	0	-1	2	2	0	2	2	2	2	0	0	2	2	2	2
	wsnp_Ku_c8391_14261321	4A	1	116.5	2	0	2	2	0	2	0	0	2	0	2	2	2	0	0	0	0	0	2	2	2	0	0	2	2	0	0	2	2	2	0	-1	2	2	0	2	2	2	2	0	0	2	2	2	2
	Xbarc343	4A	11.2	127.7	2	0	2	2	0	-1	0	-1	2	0	2	-1	2	0	0	0	0	0	0	2	-1	0	0	2	-1	0	0	0	0	2	0	-1	2	2	0	2	2	2	2	2	0	2	2	2	0
	wsnp_RFL_Contig3086_3009546	4A	14.7	142.4	2	0	0	2	2	-1	0	0	2	0	2	2	2	0	0	0	0	2	2	2	2	0	2	2	2	0	0	0	0	2	0	2	2	2	0	2	2	2	2	2	0	2	2	2	2
	wsnp_Ex_c4331_7808746	4A	1.4	143.8	2	0	0	2	2	2	0	0	2	0	2	2	2	0	0	0	0	2	2	2	2	0	2	2	2	0	0	0	0	2	0	2	2	2	0	2	2	2	2	2	0	2	2	2	2
	wsnp_Ex_c1246_2393249	4A	0	143.8	2	0	0	2	2	2	0	0	2	0	2	2	2	0	0	0	0	2	2	2	2	-1	2	2	2	0	0	0	0	2	-1	2	2	2	0	2	2	2	2	2	0	2	2	2	2
	wsnp_Ra_c22775_32274079	4A	0.2	144	2	0	0	2	2	2	0	0	2	2	2	2	2	0	0	0	0	2	2	2	2	0	2	2	2	0	0	0	0	2	0	2	2	2	0	2	2	2	2	2	0	2	2	2	2
	wsnp_CAP7_c254_139077	4A	1.2	145.2	2	0	0	2	2	-1	0	0	2	2	2	2	2	0	0	0	0	2	2	2	2	0	2	2	2	0	0	0	0	2	0	2	2	2	0	2	2	2	2	2	0	2	2	2	-1
	wsnp_CAP7_c254_138937	4A	0	145.2	2	0	0	2	2	-1	0	0	2	2	2	2	2	0	0	0	0	2	2	2	2	0	2	2	2	0	0	0	0	2	-1	2	2	2	0	2	2	2	2	2	0	2	2	2	-1
	wsnp_Ex_c16814_25373602	4A	1.2	146.4	2	0	0	2	2	-1	0	2	2	2	2	2	2	0	0	0	0	2	2	2	2	0	2	2	2	0	0	0	0	2	0	2	2	2	0	2	2	2	2	2	0	2	2	2	-1
	wsnp_Ku_c20783_30448706	4A	0	146.4	2	0	0	2	2	-1	0	2	2	2	2	2	2	0	0	0	0	2	2	2	2	0	2	2	2	0	0	0	0	2	0	2	2	2	0	2	2	2	2	2	0	2	2	2	0
	wsnp_Ku_c20949_30631810	4A	3.3	149.7	2	0	0	2	2	2	0	2	2	2	2	2	0	0	0	0	0	2	2	2	2	0	2	2	2	0	0	0	0	2	0	2	2	2	2	2	2	2	2	2	0	2	0	2	2
	wsnp_Ra_c9123_15295482	4A	2.7	152.4	2	0	0	2	2	2	0	2	2	2	2	2	0	0	0	0	0	2	2	2	2	0	2	2	2	0	0	0	2	2	0	2	0	2	2	2	2	2	2	2	0	2	0	2	2
	wsnp_Ku_c3910_7159817	4A	0.4	152.8	2	0	0	2	2	2	0	2	2	2	2	2	0	0	0	0	0	2	2	2	2	0	2	2	2	0	0	0	2	2	0	2	0	2	2	2	2	2	2	2	0	2	0	2	0
	wsnp_Ex_c5231_9256869	4A	0	152.8	2	0	0	2	2	2	0	2	2	2	2	2	0	0	0	0	0	2	2	2	2	0	2	2	2	0	0	0	2	2	0	2	0	2	2	2	2	2	2	2	0	2	0	2	0
	wsnp_Ex_c2886_5325103	4A	0.4	153.2	2	0	0	2	2	2	0	2	2	-1	2	2	0	0	0	0	0	2	2	2	2	0	2	2	2	0	0	0	2	2	0	2	0	2	2	2	2	2	2	2	0	2	0	2	-1
	wsnp_Ex_c22830_32035900	4A	0.2	153.4	2	0	0	2	2	2	0	2	2	2	2	2	0	0	0	0	0	2	2	2	2	0	2	2	2	0	0	0	2	2	0	2	0	2	2	2	2	2	2	2	0	2	0	2	0
	wsnp_Ku_c792_1635317	4A	0.2	153.6	2	0	0	2	2	2	0	2	2	0	2	2	0	0	0	0	0	2	2	2	2	0	2	2	2	0	0	0	2	2	0	2	0	2	2	2	2	2	2	2	0	2	0	2	0
	wsnp_Ku_c5874_10384800	4A	0	153.6	2	0	0	2	2	2	0	2	2	0	2	2	0	0	0	0	0	2	2	2	2	0	2	2	2	0	0	0	2	2	0	2	0	2	2	2	2	2	2	2	0	2	0	2	0
	wsnp_Ex_c6466_11234080	4A	0.4	154	2	0	0	2	2	2	0	2	2	0	2	2	0	0	0	0	0	2	2	2	2	0	2	2	2	0	0	0	2	2	0	2	0	2	2	2	2	2	2	2	0	2	0	2	0
	wsnp_Ex_c1675_3183614	4A	0.2	154.2	2	0	0	2	2	2	0	2	2	0	2	2	0	0	0	0	0	2	2	2	2	0	2	2	2	0	0	0	2	2	0	2	0	2	2	2	2	2	2	2	0	2	0	2	0
	wsnp_Ex_c410_808465	4A	2.3	156.5	2	0	0	2	2	2	0	2	2	0	2	2	0	0	0	0	0	2	2	2	-1	0	2	2	2	2	0	0	2	2	0	-1	0	2	2	2	2	2	2	2	0	2	0	2	0
	wsnp_Ex_c410_811343	4A	3.3	159.8	2	0	0	2	2	-1	0	2	2	0	2	2	0	0	0	0	0	2	2	2	-1	0	2	2	2	0	0	0	2	2	0	0	0	2	2	2	2	2	2	2	0	2	0	2	2
	wsnp_Ex_c410_810806	4A	0.2	160	2	0	0	2	2	-1	0	2	2	0	2	2	0	0	0	0	0	2	2	2	2	0	2	2	2	0	0	0	2	2	0	0	0	2	2	2	2	2	2	2	0	2	0	2	2
	wsnp_Ku_c416_869895	4A	1.1	161.1	2	0	0	2	2	2	0	2	2	0	2	2	0	0	0	0	0	2	2	2	2	0	2	2	2	0	0	0	2	2	0	2	0	2	2	2	2	2	2	2	0	2	0	2	2
	wsnp_RFL_Contig4475_5295587	4A	0.5	161.6	2	0	0	2	2	2	0	2	2	0	2	2	0	0	0	0	0	2	2	2	2	-1	2	2	2	0	0	0	2	2	0	2	0	2	2	2	2	2	2	2	0	2	0	2	2
	wsnp_RFL_Contig1358_475609	4A	0.7	162.3	2	0	0	2	2	2	0	2	2	0	2	2	0	0	0	0	0	2	2	2	-1	0	2	2	2	0	0	0	2	2	0	2	0	2	2	2	2	2	2	2	0	2	0	2	0
	wsnp_Ex_c10955_17793951	4A	4	166.3	2	0	0	2	0	2	0	2	2	0	2	2	0	0	0	0	0	2	2	2	2	0	2	2	2	0	0	2	0	2	0	2	0	2	2	2	2	2	2	2	0	2	0	2	0
	wsnp_Ra_c4400_7986499	4A	0.2	166.5	2	0	0	2	0	-1	0	2	2	0	2	2	0	0	0	0	0	2	2	2	2	0	2	2	2	0	0	2	0	2	0	2	0	2	2	2	2	2	2	2	0	2	0	2	0
	wsnp_Ex_rep_c66551_64836462	4A	0.6	167.1	2	0	0	2	0	-1	0	2	2	0	2	2	0	0	0	0	0	2	2	2	2	0	0	2	2	0	0	2	0	2	0	-1	0	-1	2	2	2	2	2	2	0	2	0	-1	0
	Xwmc646	4A	2.9	170	2	0	0	2	0	2	0	2	2	0	2	0	0	0	0	0	0	2	2	2	2	0	2	2	-1	0	0	2	0	2	0	2	0	2	2	-1	2	2	2	2	0	2	0	2	0
	Xbarc78	4A	6	176	2	0	0	2	2	2	0	2	2	0	2	2	0	0	2	0	0	2	2	2	2	-1	2	2	2	0	2	0	2	2	2	2	2	2	2	2	2	2	2	2	0	2	0	2	0
	Xgwm160	4A	6.6	182.6	2	0	0	-1	2	2	0	2	2	2	2	0	0	0	0	0	0	2	2	2	2	0	2	2	2	0	0	0	0	2	0	2	2	2	2	2	2	2	2	2	0	2	0	2	0
Group 12	wsnp_Ra_c2078_4037878	4B	0	0	2	0	0	0	2	2	2	0	2	0	0	0	0	0	0	2	2	2	2	2	0	0	0	0	2	0	2	2	0	0	0	2	0	0	2	0	2	0	2	2	2	2	0	0	0
	wsnp_Ku_c12399_20037334	4B	2.3	2.3	2	0	0	2	2	2	2	0	0	0	0	0	0	0	0	2	2	2	2	2	2	0	0	0	2	0	2	2	0	0	0	2	0	0	2	0	2	0	2	2	2	2	0	0	2
	wsnp_Ex_c29500_38529808	4B	9.1	11.4	2	0	0	2	2	2	2	2	2	2	0	0	0	0	0	2	2	2	2	2	2	0	0	0	2	0	2	2	0	0	0	2	0	0	2	0	2	0	2	0	2	2	2	0	0
	wsnp_Ex_c17561_26284693	4B	6.7	18.1	2	0	0	0	2	2	2	2	2	-1	0	0	0	0	0	2	2	2	2	2	2	0	2	0	2	0	2	2	0	0	0	2	2	0	2	2	2	0	2	0	2	0	2	2	2
	wsnp_Ex_c17561_26284882	4B	1.6	19.7	2	0	0	0	2	2	2	2	2	0	0	0	0	0	0	2	2	2	2	2	0	0	2	0	2	0	2	2	0	0	0	2	2	0	2	2	2	0	2	0	2	0	0	2	2
	wsnp_BF483640B_Ta_2_2	4B	1.7	21.4	2	0	0	0	2	2	2	2	2	0	0	0	0	0	0	2	2	2	2	2	0	0	2	0	2	0	2	2	0	0	0	2	2	0	2	2	2	0	2	0	2	2	2	2	2
	wsnp_Ex_rep_c73742_71687509	4B	0.9	22.3	2	0	0	2	2	2	2	2	2	0	0	0	0	0	0	2	2	2	2	2	2	0	2	0	2	0	2	2	0	0	0	2	2	0	2	2	2	0	2	0	2	2	2	2	2
	wsnp_Ku_c7153_12360198	4B	9.3	31.6	2	0	0	2	2	2	2	2	2	2	0	0	0	0	0	2	2	0	2	2	2	0	2	2	2	0	0	2	2	2	0	2	2	0	2	2	2	0	2	0	2	2	2	2	2
	wsnp_Ex_c30695_39579408	4B	16.7	48.3	2	0	0	2	2	2	2	2	0	2	0	0	2	0	0	0	2	2	0	2	2	0	0	2	2	0	0	2	2	2	0	2	0	0	2	0	0	2	0	0	2	2	2	0	2
	wsnp_CAP7_c1723_854530	4B	4.3	52.6	2	0	0	0	2	2	2	2	0	0	0	0	2	0	0	0	2	2	0	2	2	0	0	2	2	0	0	2	2	2	0	2	0	0	2	0	0	2	0	0	2	2	2	2	0
	wsnp_Ku_c6242_10965132	4B	7.6	60.2	2	0	0	0	2	2	2	2	0	2	0	0	2	0	0	0	2	2	0	2	2	0	2	2	2	2	0	2	2	2	0	2	2	0	2	2	0	2	2	0	2	2	2	2	2
	wsnp_CAP11_c1103_647926	4B	0	60.2	2	0	0	0	2	2	2	2	0	2	0	0	2	0	0	0	2	2	0	2	2	0	2	2	2	2	0	2	2	2	0	2	2	0	2	2	0	2	2	0	2	2	2	2	2
	wsnp_Ra_c9823_16313377	4B	0	60.2	2	0	0	0	2	2	2	2	0	2	0	0	2	0	0	0	2	2	0	2	2	0	2	2	2	2	0	2	2	2	0	2	2	0	2	2	0	2	2	0	2	2	2	2	2
	4BD_wsnp_BF482960B_Ta_1_4	4B	10.3	70.5	2	0	2	2	2	2	2	2	0	2	0	2	2	2	2	2	2	2	2	2	0	0	2	2	2	2	0	0	2	2	2	0	2	0	0	2	2	2	2	0	2	0	2	2	0
	wsnp_Ex_rep_c107564_91144523	4B	9.4	79.9	2	0	2	2	2	2	2	2	0	2	0	2	2	0	0	2	2	2	2	2	0	0	0	2	2	2	0	0	2	2	2	0	0	0	0	0	2	2	0	0	2	0	2	2	0
	wsnp_Ex_c8913_14881924	4B	2.1	82	2	0	2	2	2	2	2	2	0	0	0	2	2	0	0	2	2	2	2	2	0	0	0	0	2	2	0	0	2	2	2	0	0	0	0	0	2	2	0	0	2	0	2	2	0
	wsnp_JD_c1549_2185341	4B	4.1	86.1	2	0	2	0	2	2	2	2	0	0	2	2	2	2	2	2	2	2	2	2	0	0	0	0	2	2	0	0	2	2	2	0	0	0	0	0	2	2	0	0	2	0	2	2	0
	wsnp_RFL_Contig4151_4728831	4B	0.4	86.5	2	0	2	0	2	2	2	2	0	0	2	2	2	2	2	2	2	2	2	2	0	0	0	0	2	2	0	0	2	2	2	0	0	0	0	0	2	2	0	0	2	0	2	2	0
	Xbarc199	4B	4.8	91.3	2	0	2	-1	2	2	2	-1	0	-1	2	0	2	2	2	2	2	2	2	0	0	0	0	0	2	2	0	0	2	2	2	0	0	2	0	2	-1	2	0	0	2	0	2	2	0
	Xgwm513	4B	4.3	95.6	2	0	2	0	2	2	2	0	0	0	2	0	2	2	2	2	2	2	2	0	0	0	0	0	2	2	0	0	2	2	2	0	0	2	2	2	0	2	0	0	2	0	2	2	0
	wsnp_Ex_c40815_47789152	4B	9	104.6	2	0	2	2	0	2	2	2	0	0	2	2	2	2	2	2	2	0	2	2	0	0	0	0	2	2	0	0	0	0	2	2	0	0	2	0	2	2	0	0	2	0	2	2	0
	wsnp_Ex_c5479_9671318	4B	0	104.6	2	0	2	2	0	2	2	2	0	0	2	2	2	2	2	2	2	0	2	2	0	0	0	0	2	2	0	0	0	0	2	2	0	0	2	0	2	2	0	0	2	0	2	2	0
	wsnp_Ku_rep_c104382_90867406	4B	0	104.6	2	0	2	2	0	2	2	2	0	0	2	2	2	2	2	2	2	0	2	2	0	0	0	0	2	2	0	0	0	0	2	2	0	0	2	0	2	2	0	0	2	0	2	2	0
	wsnp_Ex_c5769_10136788	4B	0	104.6	2	0	2	2	0	2	2	2	0	0	2	2	2	2	2	2	2	0	2	2	0	0	0	0	2	2	0	0	0	0	2	2	0	0	2	0	2	2	0	0	2	0	2	2	0
	wsnp_Ku_c5502_9764246	4B	0	104.6	2	0	2	2	0	2	2	2	0	0	2	2	2	2	2	2	2	0	2	2	0	0	0	0	2	2	0	0	0	0	2	2	0	0	2	0	2	2	0	0	2	0	2	2	0
	wsnp_Ex_c50195_54565006	4B	0	104.6	2	0	2	2	0	2	2	2	0	0	2	2	2	2	2	2	2	0	2	2	0	0	0	0	2	2	0	0	0	0	2	2	0	0	2	0	2	2	0	0	2	0	2	2	0
	wsnp_JD_c33645_25575463	4B	0	104.6	2	0	2	2	0	2	2	2	0	0	2	2	2	2	2	2	2	0	2	2	0	0	0	0	2	2	0	0	0	0	2	2	0	0	2	0	2	2	0	0	2	0	2	2	0
	wsnp_Ku_c7453_12833586	4B	0	104.6	2	0	2	2	0	2	2	2	0	0	2	2	2	2	2	2	2	0	2	2	0	0	0	0	2	2	0	0	0	0	2	2	0	0	2	0	2	2	0	0	2	0	2	2	0
	wsnp_Ku_c5502_9765942	4B	0	104.6	2	0	2	2	0	2	2	2	0	0	2	2	2	2	2	2	2	0	2	2	0	0	0	0	2	2	0	0	0	0	2	2	0	0	2	0	2	2	0	0	2	0	2	2	0
	wsnp_Ex_c1457_2794331	4B	0	104.6	2	0	2	2	0	2	2	2	0	0	2	2	2	2	2	2	2	0	2	-1	0	0	0	0	2	2	0	0	0	0	2	2	0	0	2	0	2	2	0	0	2	0	2	2	0
	wsnp_Ra_c22945_32440611	4B	0	104.6	2	0	2	2	0	2	2	2	0	0	2	2	2	2	2	2	2	0	2	2	0	0	0	0	2	2	0	0	0	0	2	2	0	0	2	0	2	2	0	0	2	0	2	2	0
	wsnp_Ex_c5769_10136243	4B	0	104.6	2	0	2	2	0	2	2	2	0	0	2	2	2	2	2	2	2	0	2	2	0	0	0	0	2	2	0	0	0	0	2	2	0	0	2	0	2	2	0	0	2	0	2	2	-1
	wsnp_Ra_c18498_27571740	4B	0.4	105	2	0	2	2	0	2	2	2	0	0	2	2	2	2	2	2	2	0	2	2	0	0	0	0	2	2	0	0	0	0	2	2	0	0	2	0	2	2	0	0	2	0	2	2	2
	wsnp_Ex_c32467_41117359	4B	0	105	2	0	2	2	0	2	2	2	0	0	2	2	2	2	2	2	2	0	2	2	0	0	0	0	2	2	0	0	0	0	2	2	0	0	2	0	2	2	0	0	2	0	2	2	2
	wsnp_Ex_c296_574790	4B	1.1	106.1	2	0	2	2	0	2	2	2	0	0	2	2	2	2	2	2	2	0	2	2	0	0	0	0	2	2	0	0	0	0	2	2	0	0	2	0	2	2	0	0	2	0	2	2	0
	wsnp_Ra_rep_c69724_67278233	4B	0	106.1	2	0	2	2	0	2	2	2	0	0	2	2	2	2	2	2	2	0	2	2	0	0	0	0	2	2	0	0	0	0	2	2	0	0	2	0	2	2	0	0	2	0	2	2	-1
	wsnp_Ex_c296_573976	4B	0	106.1	2	0	2	2	0	2	2	2	0	0	2	2	2	2	2	2	2	0	2	2	0	0	0	0	2	2	0	0	0	0	2	2	0	0	2	0	2	2	0	0	2	0	2	2	0
	4ABD_wsnp_BE425301B_Ta_2_1	4B	0	106.1	2	0	2	2	0	2	2	2	0	0	2	2	2	2	2	2	2	0	2	2	0	0	0	0	2	2	0	0	0	0	2	2	0	0	2	0	2	2	-1	0	2	0	2	2	-1
	wsnp_Ex_c23363_32607637	4B	0	106.1	2	0	2	2	0	2	2	2	0	0	2	2	2	2	2	2	2	0	2	2	0	0	0	0	2	2	0	0	0	0	2	2	0	0	2	0	2	2	0	0	2	0	2	2	0
	wsnp_Ex_c20377_29442562	4B	1.1	107.2	2	0	2	2	0	2	2	2	0	0	2	2	2	2	2	2	2	0	2	2	0	0	0	0	2	2	0	0	0	0	2	2	0	0	2	0	2	2	0	0	2	0	2	2	0
	wsnp_Ku_c13381_21349778	4B	0	107.2	2	0	2	2	0	2	2	2	0	0	2	2	2	2	2	2	2	0	2	2	0	0	0	0	2	2	0	0	0	0	2	2	0	0	2	0	2	2	0	0	2	0	2	2	0
	wsnp_Ra_c59050_60525086	4B	0	107.2	2	0	2	2	0	2	2	2	0	0	2	2	2	2	2	2	2	0	2	2	0	0	0	0	2	2	0	0	0	0	2	2	0	0	2	0	2	2	0	0	2	0	2	2	0
	wsnp_Ex_c220_432519	4B	0	107.2	2	0	2	2	0	2	2	2	0	0	2	2	2	2	2	2	2	0	2	2	0	0	0	0	2	2	0	0	0	0	2	2	0	0	2	0	2	2	0	0	2	0	2	2	0
	wsnp_Ex_rep_c66285_64443309	4B	0	107.2	2	0	2	2	0	2	2	2	0	0	2	2	2	2	2	2	2	0	2	2	0	0	0	0	2	2	0	0	0	0	2	2	0	0	2	0	2	2	0	0	2	0	2	2	0
	wsnp_Ex_c10548_17228697	4B	0	107.2	2	0	2	2	0	2	2	2	0	0	2	2	2	2	2	2	2	0	2	2	0	0	0	0	2	2	0	0	0	0	2	2	0	0	2	0	2	2	0	0	2	0	2	2	0
	wsnp_Ex_c14962_23115336	4B	0	107.2	2	0	2	2	0	2	2	2	0	0	2	2	2	2	2	2	2	0	2	2	0	0	0	0	2	2	0	0	0	0	2	2	0	0	2	0	2	2	0	0	2	0	2	2	0
	wsnp_Ex_c16611_25142774	4B	0	107.2	2	0	2	2	0	2	2	2	0	0	2	2	2	2	2	2	2	0	2	2	0	0	0	0	2	2	0	0	0	0	2	2	0	0	2	0	2	2	-1	0	2	0	2	2	-1
	wsnp_CAP7_c8429_3785777	4B	0	107.2	2	0	2	2	0	2	2	2	0	0	2	2	2	2	2	2	2	0	2	2	0	0	0	0	2	2	0	0	0	0	2	2	0	0	2	0	2	2	0	0	2	0	2	2	0
	wsnp_JD_c2488_3379427	4B	0.6	107.8	2	0	2	2	0	2	2	2	0	0	2	2	2	2	2	2	2	0	2	2	0	0	0	0	2	2	0	0	0	0	2	2	0	0	2	0	2	2	0	0	2	0	2	2	0
	wsnp_Ex_c42895_49355806	4B	0.6	108.4	2	0	2	2	0	2	2	2	0	0	2	2	2	2	2	2	2	0	2	2	0	0	0	0	2	2	0	0	0	0	2	2	0	0	2	0	2	2	0	0	2	0	2	2	0
	wsnp_Ku_rep_c68318_67259259	4B	0	108.4	2	0	2	2	0	2	2	2	0	0	2	2	2	2	2	2	2	0	2	2	0	0	0	0	2	2	0	0	0	0	2	2	0	0	2	0	2	2	0	0	2	0	2	2	0
	wsnp_Ex_rep_c71154_69976915	4B	0	108.4	2	0	2	2	0	2	2	2	0	0	2	2	2	2	2	2	2	0	2	2	0	0	0	0	2	2	0	0	0	0	2	2	0	0	2	0	2	2	0	0	2	0	2	2	0
	wsnp_Ex_c22740_31947788	4B	0	108.4	2	0	2	2	0	2	2	2	0	0	2	2	2	2	2	2	2	0	2	2	0	0	0	0	2	2	0	0	0	0	2	2	0	0	2	0	2	2	0	0	2	0	2	2	0
	wsnp_Ku_c31283_41033384	4B	0	108.4	2	0	2	2	0	2	2	2	0	0	2	2	2	2	2	2	2	0	2	2	0	0	0	0	2	2	0	0	0	0	2	2	0	0	2	0	2	2	0	0	2	0	2	2	0
	wsnp_Ex_c57212_59019379	4B	0	108.4	2	0	2	2	0	2	2	2	0	0	2	2	2	2	2	2	2	0	2	2	0	0	0	0	2	2	0	0	0	0	2	2	0	0	2	0	2	2	0	0	2	0	2	2	0
	wsnp_Ex_c10904_17717813	4B	0	108.4	2	0	2	2	0	2	2	2	0	0	2	2	2	2	2	2	2	0	2	2	0	0	0	0	2	2	0	0	0	0	2	2	0	0	2	0	2	2	0	0	2	0	2	2	0
	wsnp_CAP12_c1101_569479	4B	5.6	114	2	0	2	0	0	2	2	2	0	0	0	2	2	2	2	2	2	0	2	-1	0	0	0	0	0	2	0	2	0	0	2	2	0	0	2	0	2	2	-1	0	2	2	2	2	-1
	wsnp_CAP12_c1101_569783	4B	0.2	114.2	2	0	2	0	0	2	2	2	0	2	0	2	2	2	2	2	2	0	2	2	0	0	0	0	0	2	0	2	0	0	2	2	0	0	2	0	2	2	0	0	2	2	2	2	0
	wsnp_CAP7_rep_c12539_5292305	4B	2.4	116.6	2	0	2	0	0	2	2	2	2	2	0	2	2	2	2	2	2	0	2	2	0	0	0	0	0	2	0	2	0	0	2	2	0	0	2	0	2	2	0	0	2	2	2	2	-1
	wsnp_Ra_c1146_2307483	4B	2.7	119.3	2	0	2	2	0	2	2	2	2	2	0	2	2	2	2	2	2	0	2	2	0	0	0	0	0	2	0	2	0	0	2	2	0	0	2	0	2	2	0	0	2	2	2	2	0
	wsnp_Ex_rep_c67159_65649966	4B	3.9	123.2	2	0	2	2	0	2	2	2	2	-1	0	2	2	2	2	2	2	0	2	2	0	0	0	0	0	2	0	2	0	0	2	0	0	0	2	0	2	2	0	0	2	2	2	2	2
	wsnp_Ex_c26285_35531535	4B	2	125.2	2	0	2	2	0	2	2	2	2	2	0	2	2	2	2	2	2	0	2	2	0	0	0	0	0	2	0	2	0	0	2	0	0	0	2	0	2	2	0	0	2	2	2	2	0
	wsnp_Ku_c5566_9864771	4B	7	132.2	2	0	2	2	0	0	2	2	2	0	0	2	2	2	2	2	2	0	2	2	0	0	0	0	2	2	0	2	0	0	2	0	0	0	2	0	2	2	0	0	2	0	2	0	0
	Xcau6.1	4B	3.2	135.4	2	0	2	2	0	0	2	2	2	0	0	2	2	2	2	2	2	0	2	2	0	0	0	0	2	2	0	-1	0	0	2	0	0	0	2	2	0	2	0	0	2	0	2	0	0
Group 13	wsnp_Ex_c4185_7559420	4D	0	0	2	0	2	2	0	2	0	0	0	0	0	2	2	0	2	0	0	0	2	0	0	2	2	0	2	2	2	0	2	0	0	2	2	2	2	2	2	0	2	0	2	2	2	2	2
	Xcfd71	4D	8.9	8.9	2	0	2	2	0	2	0	0	0	-1	2	2	2	2	2	0	0	0	2	2	0	2	2	0	2	2	2	0	-1	0	0	2	2	0	2	2	2	0	2	2	2	2	2	2	-1
	wsnp_Ku_c16998_25992746	4D	2.6	11.5	2	0	2	2	0	2	2	0	0	2	2	0	2	2	2	0	0	0	2	0	0	2	2	0	2	2	2	0	2	0	0	2	2	2	2	2	2	0	2	2	2	2	2	2	0
	wsnp_JD_rep_c51623_35119179	4D	2.5	14	2	0	2	-1	0	2	0	0	0	0	2	0	2	2	2	0	0	0	2	0	0	2	2	0	2	2	2	0	2	0	0	2	2	2	2	2	2	0	2	0	2	2	2	2	0
	wsnp_Ex_rep_c67216_65726223	4D	5.1	19.1	2	0	2	0	0	0	0	0	0	0	2	0	2	2	2	0	0	0	2	0	0	2	2	0	2	2	2	0	2	0	0	2	2	2	2	2	2	0	2	2	2	2	2	0	0
Group 14	wsnp_Ex_c11992_19213600	5A	0	0	2	0	0	2	0	0	2	2	2	2	0	0	0	2	2	0	0	0	2	2	2	0	2	2	0	2	2	0	2	0	0	0	0	2	2	0	0	0	2	-1	2	2	0	0	2
	wsnp_Ex_c11992_19213872	5A	0	0	2	0	0	2	0	0	2	2	2	2	0	0	0	2	2	0	0	0	2	2	2	0	2	2	0	2	2	0	2	0	0	0	0	2	2	0	0	0	2	-1	2	2	0	0	2
	wsnp_Ex_rep_c69526_68472665	5A	12.8	12.8	2	0	0	2	-1	0	0	0	2	-1	0	0	0	2	2	2	2	2	2	2	2	-1	2	2	0	2	2	2	2	0	0	0	2	-1	2	0	0	0	2	2	0	2	0	0	2
	wsnp_Ex_c31830_40573624	5A	0	12.8	2	0	0	2	-1	0	0	0	2	-1	0	0	0	2	2	2	2	2	2	2	2	-1	2	2	0	2	2	2	2	0	0	0	2	-1	2	0	0	0	2	2	0	2	0	0	2
	Xgwm205	5A	1.2	14	2	0	0	2	0	0	0	2	2	2	0	0	0	2	2	2	2	2	2	0	2	2	2	2	0	2	2	2	2	0	0	0	2	0	2	0	0	0	2	2	0	2	0	0	2
	Xcfd81	5A	12.7	26.7	2	0	0	2	2	0	0	2	2	2	0	2	0	2	2	2	2	2	2	2	0	2	2	2	0	0	2	2	2	0	0	0	0	0	0	-1	2	0	2	2	2	2	0	0	0
	wsnp_Ex_c15046_23216392	5A	2.5	29.2	2	0	0	2	-1	0	0	0	2	2	0	0	0	2	2	2	2	2	2	2	0	-1	2	2	0	0	2	2	2	0	0	0	0	2	0	2	0	0	2	2	2	-1	0	0	0
	wsnp_Ex_c356_698872	5A	0	29.2	2	0	0	2	-1	0	0	0	2	2	0	0	0	2	2	2	2	2	2	2	0	-1	2	2	0	0	2	2	2	0	0	0	0	2	0	2	0	0	2	-1	2	0	0	0	0
	wsnp_Ku_c4389_7970859	5A	0	29.2	2	0	0	2	-1	0	0	0	2	2	0	0	0	2	2	2	2	2	2	2	0	-1	2	2	0	0	2	2	2	0	0	0	0	2	0	2	0	0	2	2	2	0	0	0	0
	wsnp_Ra_rep_c69221_66574260	5A	2.4	31.6	2	0	0	0	0	0	0	0	2	2	2	0	0	2	2	2	2	2	2	2	0	-1	2	2	0	0	2	2	2	0	0	0	0	2	0	2	0	0	2	2	2	0	0	0	0
	wsnp_Ex_c28827_37918346	5A	0	31.6	2	0	0	0	0	0	0	0	2	2	2	0	0	2	2	2	2	2	2	2	0	-1	2	2	0	0	2	2	2	0	0	0	0	2	0	2	0	0	2	2	2	0	0	0	0
	wsnp_Ra_rep_c69221_66574148	5A	0	31.6	2	0	0	0	0	0	0	0	2	2	2	0	0	2	2	2	2	2	2	2	0	-1	2	2	0	0	2	2	2	0	0	0	0	2	0	2	0	0	2	-1	2	0	0	0	0
	wsnp_JD_rep_c61843_39601402	5A	0	31.6	2	0	0	0	0	0	0	0	2	2	2	0	0	2	2	2	2	2	2	2	0	0	2	2	0	0	2	2	2	0	0	0	0	2	0	2	0	0	2	2	2	0	0	0	0
	wsnp_Ex_c30178_39124189	5A	1.3	32.9	2	0	0	0	0	0	0	0	2	2	2	0	0	2	2	2	2	0	2	2	0	2	2	2	0	0	2	2	2	0	0	0	0	2	0	2	0	0	2	2	2	0	0	0	0
	wsnp_Ex_c5267_9318903	5A	1.2	34.1	2	0	0	0	0	0	0	0	2	2	2	0	0	2	2	2	2	0	2	2	0	-1	2	2	0	2	2	2	2	0	0	0	0	2	0	2	0	0	2	2	2	0	0	0	0
	wsnp_Ku_c48254_54492007	5A	0.6	34.7	2	0	0	0	0	0	0	0	2	2	2	0	0	2	2	2	2	0	2	2	0	-1	2	2	0	0	2	2	2	0	0	0	0	2	0	2	0	0	2	2	2	0	0	0	0
	wsnp_Ex_c10231_16783750	5A	0	34.7	2	0	0	-1	-1	0	0	0	2	2	2	0	0	2	2	2	2	0	2	2	0	-1	2	2	0	0	2	2	2	0	0	0	0	2	0	2	0	0	2	2	2	-1	0	0	0
	wsnp_Ex_c2718_5038502	5A	0	34.7	2	0	0	-1	-1	0	0	0	2	2	2	0	0	2	2	2	2	0	2	2	0	-1	2	2	0	-1	2	2	2	0	0	0	0	2	0	2	0	0	2	2	2	-1	0	0	0
	wsnp_Ra_c11420_18529863	5A	0	34.7	2	0	0	-1	-1	0	0	0	2	2	2	0	0	2	2	2	2	0	2	2	0	-1	2	2	0	0	2	2	2	0	0	0	0	2	0	2	0	0	2	2	2	0	0	0	0
	wsnp_Ex_c2718_5038582	5A	0	34.7	2	0	0	-1	-1	0	0	0	2	2	2	0	0	2	2	2	2	0	2	2	0	-1	2	2	0	0	2	2	2	0	0	0	0	2	0	2	0	0	2	2	2	-1	0	0	0
	wsnp_Ex_c62351_62025689	5A	0	34.7	2	0	0	-1	-1	0	0	0	2	2	2	0	0	2	2	2	2	0	2	2	0	-1	2	2	0	0	2	2	2	0	0	0	0	2	0	2	0	0	2	2	2	-1	0	0	0
	wsnp_Ex_rep_c67394_65974276	5A	0	34.7	2	0	0	0	-1	0	0	0	2	2	2	0	0	2	2	2	2	0	2	2	0	-1	2	2	0	0	2	2	2	0	0	0	0	2	0	2	0	0	2	2	2	0	0	0	0
	wsnp_Ex_c62351_62025537	5A	0.4	35.1	2	0	0	0	0	0	0	0	2	2	2	0	0	2	2	2	2	0	2	2	0	0	2	2	0	0	2	2	2	0	0	0	0	2	0	2	0	0	-1	2	2	0	0	0	0
	Xcfa2250	5A	5.1	40.2	2	0	0	-1	-1	0	0	2	2	0	2	0	0	2	2	2	2	0	2	2	0	2	2	2	0	-1	2	2	2	0	0	0	0	0	0	0	2	0	2	2	2	0	0	0	0
	Xbarc186	5A	3.2	43.4	2	0	-1	2	2	0	0	2	2	2	2	0	0	2	2	2	2	0	2	2	0	2	2	2	0	2	2	2	2	0	0	0	0	0	0	0	2	0	2	2	2	0	0	0	0
	Xgwm304	5A	2.5	45.9	2	0	0	-1	-1	0	0	2	2	2	2	-1	0	2	2	2	2	0	2	2	0	2	2	2	0	-1	2	2	2	0	0	0	0	0	0	0	-1	0	2	2	2	0	0	0	0
	Xwmc25	5A	2.6	48.5	2	0	0	2	-1	0	0	2	2	2	2	0	0	2	2	2	2	0	2	2	0	2	2	-1	0	0	2	2	2	0	0	0	0	0	0	0	2	0	2	2	2	0	0	0	0
	Xgwm293	5A	3.6	52.1	2	0	0	-1	0	0	0	2	2	2	2	0	0	2	2	2	2	0	2	2	0	2	2	2	0	2	2	2	2	0	0	0	0	0	0	0	-1	0	2	2	2	0	0	0	0
	5ABD_wsnp_BE500291A_Ta_2_1	5A	3.8	55.9	2	0	0	0	0	0	0	0	2	2	2	0	0	2	2	2	2	0	2	2	0	2	2	2	0	0	2	2	2	0	0	0	0	2	0	2	0	0	2	2	2	0	0	0	0
	5ABD_wsnp_BE444720A_Ta_2_1	5A	0	55.9	2	0	0	-1	-1	0	0	0	2	-1	2	0	0	2	2	2	2	0	2	2	0	2	2	2	0	0	2	2	2	0	0	0	0	2	0	2	0	0	2	2	2	-1	0	0	0
	5A_wsnp_BE444644A_Ta_2_1	5A	0	55.9	2	0	0	0	-1	0	0	0	2	-1	2	0	0	2	2	2	2	0	2	2	0	2	2	2	0	0	2	2	2	0	0	0	0	2	0	2	0	0	2	2	2	0	0	0	0
	wsnp_Ra_c10053_16636851	5A	0.2	56.1	2	0	0	0	0	0	0	0	2	2	2	0	0	2	2	2	2	0	2	2	0	2	2	2	0	0	2	2	2	0	0	0	0	2	0	2	0	0	2	2	2	0	0	0	0
	wsnp_Ex_c130_259533	5A	0	56.1	2	0	0	-1	-1	0	0	0	2	2	2	0	0	2	2	2	2	0	2	2	0	2	2	2	0	0	2	2	2	0	0	0	0	2	0	2	0	0	2	2	2	-1	0	0	0
	wsnp_Ex_c23509_32746909	5A	0	56.1	2	0	0	-1	-1	0	0	0	2	2	2	0	0	2	2	2	2	0	2	2	0	2	2	2	0	-1	2	2	2	0	0	0	0	2	0	2	0	0	2	2	2	-1	0	0	0
	wsnp_Ku_c16812_25759885	5A	0	56.1	2	0	0	-1	-1	0	0	0	2	2	2	0	0	2	2	2	2	0	2	2	0	2	2	2	0	0	2	2	2	0	0	0	0	2	0	2	0	0	2	2	2	-1	0	0	0
	wsnp_Ra_c323_681466	5A	0	56.1	2	0	0	0	-1	0	0	0	2	2	2	0	0	2	2	2	2	0	2	2	0	2	2	2	0	0	2	2	2	0	0	0	0	2	0	2	0	0	2	2	2	0	0	0	0
	wsnp_Ra_c18459_27525981	5A	0	56.1	2	0	0	-1	-1	0	0	0	2	2	2	0	0	2	2	2	2	0	2	2	0	2	2	2	0	0	2	2	2	0	0	0	0	2	0	2	0	0	2	2	2	-1	0	0	0
	wsnp_JD_c7404_8500079	5A	0	56.1	2	0	0	0	0	0	0	0	2	2	2	0	0	2	2	2	2	0	2	2	0	2	2	2	0	0	2	2	2	0	0	0	0	2	0	2	0	0	2	2	2	0	0	0	0
	wsnp_JD_c20604_18293112	5A	0	56.1	2	0	0	0	0	0	0	0	2	2	2	0	0	2	2	2	2	0	2	2	0	2	2	2	0	0	2	2	2	0	0	0	0	2	0	2	0	0	2	2	2	0	0	0	0
	wsnp_Ex_rep_c67636_66293429	5A	0	56.1	2	0	0	0	-1	0	0	0	2	2	2	0	0	2	2	2	2	0	2	2	0	2	2	2	0	0	2	2	2	0	0	0	0	2	0	2	0	0	2	2	2	0	0	0	0
	wsnp_Ex_c23509_32746806	5A	0	56.1	2	0	0	0	0	0	0	0	2	2	2	0	0	2	2	2	2	0	2	2	0	2	2	2	0	0	2	2	2	0	0	0	0	2	0	2	0	0	2	2	2	0	0	0	0
	wsnp_Ra_rep_c75364_72953405	5A	0	56.1	2	0	0	0	-1	0	0	0	2	2	2	0	0	2	2	2	2	0	2	2	0	2	2	2	0	0	2	2	2	0	0	0	0	2	0	2	0	0	2	2	2	0	0	0	0
	wsnp_Ex_c11309_18272248	5A	0	56.1	2	0	0	0	0	0	0	0	2	2	2	0	0	2	2	2	2	0	2	2	0	2	2	2	0	0	2	2	2	0	0	0	0	2	0	2	0	0	2	2	2	0	0	0	0
	wsnp_Ex_rep_c66733_65077608	5A	0	56.1	2	0	0	0	0	0	0	0	2	2	2	0	0	2	2	2	2	0	2	2	0	2	2	2	0	0	2	2	2	0	0	0	0	2	0	2	0	0	2	2	2	0	0	0	0
	wsnp_Ex_c29061_38130966	5A	0	56.1	2	0	0	0	-1	0	0	0	2	2	2	0	0	2	2	2	2	0	2	2	0	2	2	2	0	0	2	2	2	0	0	0	0	2	0	2	0	0	2	2	2	0	0	0	0
	wsnp_Ex_c2922_5391083	5A	0	56.1	2	0	0	0	-1	0	0	0	2	2	2	0	0	2	2	2	2	0	2	2	0	2	2	2	0	0	2	2	2	0	0	0	0	2	0	2	0	0	2	2	2	0	0	0	0
	wsnp_Ex_rep_c110023_92574403	5A	0	56.1	2	0	0	0	-1	0	0	0	2	2	2	0	0	2	2	2	2	0	2	2	0	2	2	2	0	0	2	2	2	0	0	0	0	2	0	2	0	0	2	2	2	0	0	0	0
	wsnp_Ku_c328_679106	5A	0	56.1	2	0	0	0	-1	0	0	0	2	2	2	0	0	2	2	2	2	0	2	2	0	2	2	2	0	0	2	2	2	0	0	0	0	2	0	2	0	0	2	2	2	0	0	0	0
	wsnp_Ex_c1981_3728899	5A	0	56.1	2	0	0	0	-1	0	0	0	2	2	2	0	0	2	2	2	2	0	2	2	0	2	2	2	0	0	2	2	2	0	0	0	0	2	0	2	0	0	2	2	2	-1	0	0	0
	wsnp_Ex_c15950_24357724	5A	0	56.1	2	0	0	0	0	0	0	0	2	2	2	0	0	2	2	2	2	0	2	2	0	2	2	2	0	0	2	2	2	0	0	0	0	2	0	2	0	0	2	2	2	0	0	0	0
	wsnp_Ex_rep_c104567_89248000	5A	0	56.1	2	0	0	0	-1	0	0	0	2	2	2	0	0	2	2	2	2	0	2	2	0	2	2	2	0	0	2	2	2	0	0	0	0	2	0	2	0	0	2	2	2	0	0	0	0
	wsnp_Ra_c212_447994	5A	0	56.1	2	0	0	0	0	0	0	0	2	2	2	-1	0	2	2	2	2	0	2	2	0	2	2	2	0	0	2	2	2	0	0	0	0	2	0	2	0	0	2	2	2	0	0	0	0
	wsnp_Ex_rep_c68117_66883366	5A	0.2	56.3	2	0	0	0	0	0	0	0	2	2	2	0	0	2	2	2	2	0	2	2	0	2	2	2	0	0	2	2	2	0	0	0	0	2	0	2	0	0	2	2	2	0	0	0	0
	wsnp_Ex_c18805_27686000	5A	0	56.3	2	0	0	0	0	0	0	0	2	2	2	0	0	2	2	2	2	0	2	2	0	2	2	2	0	0	2	2	2	0	0	0	0	2	0	2	0	0	2	2	2	0	0	0	0
	wsnp_Ex_c11309_18272122	5A	0	56.3	2	0	0	0	0	0	0	0	2	2	2	0	0	2	2	2	2	0	2	2	0	2	2	2	0	0	2	2	2	0	0	0	0	2	0	2	0	0	2	2	2	-1	0	0	0
	wsnp_Ex_c15084_23263641	5A	0	56.3	2	0	0	0	0	0	0	0	2	2	2	0	0	2	2	2	2	0	2	2	0	2	2	2	0	0	2	2	2	0	0	0	0	2	0	2	0	0	2	2	2	0	0	0	0
	wsnp_Ku_rep_c102220_89250165	5A	0	56.3	2	0	0	0	-1	0	0	0	2	2	2	0	0	2	2	2	2	0	2	2	0	2	2	2	0	0	2	2	2	0	0	0	0	2	0	2	0	0	2	2	2	0	0	0	0
	wsnp_Ex_rep_c66733_65077531	5A	0	56.3	2	0	0	0	0	0	0	0	2	2	2	0	0	2	2	2	2	0	2	2	0	2	2	2	0	0	2	2	2	0	0	0	0	2	0	2	0	0	2	2	2	0	0	0	0
	wsnp_JD_c8448_9444839	5A	0	56.3	2	0	0	0	-1	0	0	0	2	2	2	0	0	2	2	2	2	0	2	2	0	2	2	2	0	0	2	2	2	0	0	0	0	2	0	2	0	0	2	2	2	0	0	0	0
	wsnp_Ra_c2228_4309233	5A	0	56.3	2	0	0	0	-1	0	0	0	2	2	2	0	0	2	2	2	2	0	2	2	0	2	2	2	0	0	2	2	2	0	0	0	0	2	0	2	0	0	2	2	2	0	0	0	0
	wsnp_Ex_c6117_10704945	5A	0	56.3	2	0	0	-1	-1	0	0	0	2	2	2	0	0	2	2	2	2	0	2	2	0	2	2	2	0	0	2	2	2	0	0	0	0	2	0	2	0	0	2	2	2	0	0	0	0
	wsnp_Ex_c130_258776	5A	0	56.3	2	0	0	-1	-1	0	0	0	2	2	2	0	0	2	2	2	2	0	2	2	0	2	2	2	0	0	2	2	2	0	0	0	0	2	0	2	0	0	2	2	2	-1	0	0	0
	wsnp_Ku_c1102_2211433	5A	0	56.3	2	0	0	0	0	0	0	0	2	2	2	0	0	2	2	2	2	0	2	2	0	2	2	2	0	0	2	2	2	0	0	0	0	2	0	2	0	0	2	2	2	0	0	0	0
	wsnp_Ra_c17541_26430903	5A	0	56.3	2	0	0	-1	-1	0	0	0	2	2	2	0	0	2	2	2	2	0	2	2	0	2	2	2	0	0	2	2	2	0	0	0	0	2	0	2	0	0	2	2	2	-1	0	0	0
	wsnp_Ra_c46008_51992500	5A	0	56.3	2	0	0	0	0	0	0	0	2	2	2	0	-1	2	2	2	2	0	2	2	0	2	2	2	0	0	2	2	2	0	0	0	0	2	0	2	0	0	2	2	2	0	0	0	0
	wsnp_Ex_c130_259006	5A	0	56.3	2	0	0	-1	-1	0	0	0	2	2	2	0	0	2	2	2	2	0	2	2	0	2	2	2	0	0	2	2	2	0	0	0	0	2	0	2	0	0	2	2	2	-1	0	0	0
	wsnp_Ra_c2228_4310870	5A	0	56.3	2	0	0	0	0	0	0	0	2	2	2	0	0	2	2	2	2	0	2	2	0	2	2	2	0	0	2	2	2	0	0	0	0	2	0	2	0	0	2	2	2	0	0	0	0
	wsnp_Ra_rep_c75364_72953286	5A	0	56.3	2	0	0	0	-1	0	0	0	2	2	2	0	0	2	2	2	2	0	2	2	0	2	2	2	0	0	2	2	2	0	0	0	0	2	0	2	0	0	2	2	2	0	0	0	0
	wsnp_Ra_c6788_11804894	5A	0	56.3	2	0	0	0	0	0	0	0	2	2	2	0	0	2	2	2	2	0	2	2	0	2	2	2	0	0	2	2	2	0	0	0	0	2	0	2	0	0	2	2	2	0	0	0	0
	wsnp_Ex_c20611_29693561	5A	0	56.3	2	0	0	-1	-1	0	0	0	2	2	2	0	0	2	2	2	2	0	2	2	0	2	2	2	0	0	2	2	2	0	0	0	0	2	0	2	0	0	2	2	2	0	0	0	0
	wsnp_Ra_c14112_22155451	5A	0	56.3	2	0	0	-1	-1	0	0	0	2	2	2	0	0	2	2	2	2	0	2	2	0	2	2	2	0	0	2	2	2	0	0	0	0	2	0	2	0	0	2	2	2	0	0	0	0
	wsnp_Ex_c19892_28910730	5A	0	56.3	2	0	0	0	-1	0	0	0	2	2	2	0	0	2	2	2	2	0	2	2	0	2	2	2	0	0	2	2	2	0	0	0	0	2	0	2	0	0	2	2	2	0	0	0	0
	wsnp_Ex_rep_c68269_67060931	5A	0	56.3	2	0	0	0	0	0	0	0	2	2	2	0	0	2	2	2	2	0	2	2	0	2	2	2	0	0	2	2	2	0	0	0	0	2	0	2	0	0	2	2	2	0	0	0	0
	wsnp_Ku_c933_1913402	5A	0	56.3	2	0	0	0	0	0	0	0	2	2	2	0	0	2	2	2	2	0	2	2	0	2	2	2	0	0	2	2	2	0	0	0	0	2	0	2	0	0	2	2	2	0	0	0	0
	wsnp_Ex_c31570_40343841	5A	0	56.3	2	0	0	0	-1	0	0	0	2	2	2	0	0	2	2	2	2	0	2	2	0	2	2	2	0	0	2	2	2	0	0	0	0	2	0	2	0	0	2	2	2	0	0	0	0
	wsnp_Ex_c3369_6192815	5A	0.4	56.7	2	0	0	0	0	0	0	0	2	2	2	0	0	2	2	2	2	0	2	2	0	2	2	2	0	0	2	2	2	0	0	0	0	2	0	2	0	0	2	2	2	0	0	0	0
	wsnp_Ex_c7841_13337935	5A	0.6	57.3	2	0	0	0	-1	0	0	0	2	2	2	0	0	2	2	2	2	0	2	2	0	2	2	2	0	0	2	2	2	0	0	0	0	2	0	2	0	0	2	0	2	0	0	0	0
	wsnp_Ex_c7668_13089715	5A	0	57.3	2	0	0	0	0	0	0	0	2	2	2	0	0	2	2	2	2	0	2	2	0	2	2	2	0	0	2	2	2	0	0	0	0	2	0	2	0	0	2	0	2	0	0	0	0
	wsnp_Ex_c16317_24795290	5A	0	57.3	2	0	0	0	-1	0	0	0	2	2	2	0	0	2	2	2	2	0	2	2	0	2	2	2	0	0	2	2	2	0	0	0	0	2	0	2	0	0	2	0	2	0	0	0	0
	wsnp_Ex_c19820_28829623	5A	0.6	57.9	2	0	0	0	0	0	0	0	2	2	2	0	0	2	2	2	2	0	2	2	0	2	2	2	0	0	2	2	2	0	0	0	0	2	0	2	0	0	2	0	2	0	0	0	0
	wsnp_Ku_c11110_18216209	5A	0.6	58.5	2	0	0	-1	-1	0	0	0	2	2	2	0	0	2	2	2	2	0	2	2	0	2	2	2	0	0	2	2	2	0	0	0	0	2	0	2	0	0	2	0	2	-1	0	0	0
	wsnp_Ku_c5071_9049540	5A	1.9	60.4	2	0	0	0	2	0	0	0	2	-1	2	0	0	2	2	2	2	0	2	2	0	2	2	2	0	2	2	2	2	2	0	0	0	2	0	2	0	0	2	0	2	0	0	0	0
	wsnp_Ku_c5071_9050628	5A	0	60.4	2	0	0	-1	2	0	0	0	2	-1	2	0	0	2	2	2	2	0	2	2	0	2	2	2	0	2	2	2	2	2	0	0	0	2	0	2	0	0	2	0	2	0	0	0	0
	wsnp_Ex_rep_c103972_88799335	5A	0	60.4	2	0	0	-1	2	0	0	0	2	2	2	0	0	2	2	2	2	0	2	2	0	2	2	2	0	2	2	2	2	2	0	0	0	2	0	2	0	0	2	0	2	0	0	0	0
	wsnp_Ex_rep_c68441_67261679	5A	8.5	68.9	2	0	2	0	0	0	0	0	-1	-1	2	0	2	2	2	2	2	0	0	2	0	0	2	2	0	2	2	2	0	2	0	0	2	2	0	2	0	0	2	0	2	0	2	0	0
	wsnp_Ex_rep_c68829_67704044	5A	4.1	73	2	0	2	-1	0	0	0	0	-1	-1	2	0	2	2	2	2	2	0	0	2	0	0	2	2	0	2	2	2	0	2	0	0	2	2	0	2	0	0	2	0	2	0	2	2	2
	wsnp_Ex_c2474_4619730	5A	2.4	75.4	2	0	2	-1	0	0	0	0	-1	2	2	0	2	2	2	2	2	0	0	2	0	0	2	2	0	2	2	2	0	2	0	0	2	2	0	2	0	0	2	0	2	0	2	2	2
	wsnp_Ex_rep_c67292_65834396	5A	0	75.4	2	0	2	-1	0	0	0	0	-1	2	2	0	2	2	2	2	2	0	0	2	0	0	2	2	0	2	2	2	0	2	0	0	2	2	0	2	0	0	2	0	2	0	2	2	2
	wsnp_Ex_c16127_24561453	5A	0	75.4	2	0	2	0	0	0	0	0	-1	2	2	0	2	2	2	2	2	0	0	2	0	0	2	2	0	2	2	2	0	2	0	0	2	2	0	2	0	0	2	0	2	0	2	2	2
	wsnp_Ku_c28245_38183393	5A	1	76.4	2	0	2	-1	0	0	0	0	-1	2	2	0	2	2	2	2	2	0	0	2	0	0	2	2	0	2	2	2	0	2	0	0	2	2	0	2	0	0	2	0	2	0	2	2	0
	Xbarc165	5A	2.4	78.8	2	0	2	-1	0	0	0	2	2	2	2	2	2	2	2	2	2	0	0	2	0	0	2	2	0	2	2	2	0	2	0	0	2	0	0	0	2	0	2	0	2	0	2	2	2
	5ABD_wsnp_BE442676A_Ta_2_1	5A	4	82.8	2	0	2	-1	0	0	0	0	-1	2	2	0	2	2	2	2	2	0	0	2	0	0	2	2	0	2	2	2	0	2	0	0	2	2	0	2	0	0	2	0	2	0	2	2	2
	wsnp_Ra_c5651_9978752	5A	0	82.8	2	0	2	0	0	0	0	0	0	2	2	0	2	2	2	2	2	0	0	2	0	0	2	2	0	2	2	2	0	2	0	0	2	2	0	2	0	0	2	0	2	0	2	2	2
	wsnp_Ra_c5651_9978896	5A	0	82.8	2	0	2	0	0	0	0	0	0	2	2	0	2	2	2	2	2	0	0	2	0	0	2	2	0	2	2	2	0	2	0	0	2	2	0	2	0	0	2	0	2	0	2	2	2
	wsnp_CAP11_rep_c4151_1963100	5A	0.9	83.7	2	0	2	0	0	0	0	0	-1	-1	2	0	2	2	2	2	2	0	0	2	0	0	2	2	0	2	2	2	0	2	0	0	2	2	0	2	0	0	2	0	2	0	2	2	2
	wsnp_JD_c3867_4934646	5A	0	83.7	2	0	2	0	0	0	0	0	-1	-1	2	0	2	2	2	2	2	0	0	2	0	0	2	2	0	2	2	2	0	2	0	0	2	2	0	2	0	0	2	0	2	0	2	2	2
	wsnp_Ex_c16826_25388915	5A	1.3	85	2	0	2	0	0	0	0	0	-1	2	2	0	2	2	2	2	2	0	0	2	0	0	2	2	0	2	2	2	0	2	0	0	2	2	0	2	0	0	2	0	2	0	2	2	2
	wsnp_Ex_rep_c66900_65314631	5A	0.2	85.2	2	0	2	0	0	0	0	0	0	2	2	0	2	2	2	2	2	0	0	2	0	0	2	2	0	2	2	2	0	2	0	0	2	2	0	2	0	0	2	0	2	0	2	2	2
	wsnp_Ex_c6314_10992814	5A	0	85.2	2	0	2	-1	0	0	0	0	-1	-1	2	0	2	2	2	2	2	0	0	2	0	0	2	2	0	2	2	2	0	2	0	0	2	2	0	2	0	0	-1	0	2	0	2	2	2
	wsnp_Ra_c57838_59796310	5A	0	85.2	2	0	2	-1	0	0	0	0	-1	2	2	0	2	2	2	2	2	0	0	2	0	0	2	2	0	2	2	2	0	2	0	0	2	2	0	2	0	0	2	0	2	0	2	2	2
	wsnp_Ex_c2433_4556063	5A	0.2	85.4	2	0	2	0	0	0	0	0	0	2	2	0	2	2	2	2	2	0	0	2	0	0	2	2	0	2	2	2	0	2	0	0	2	2	0	2	0	0	2	0	2	0	2	2	2
	wsnp_Ex_rep_c66900_65314012	5A	0	85.4	2	0	2	-1	0	0	0	0	-1	2	2	0	2	2	2	2	2	0	0	2	0	0	2	2	0	2	2	2	0	2	0	0	2	2	0	2	0	0	2	0	2	0	2	2	2
	wsnp_Ex_c6314_10993582	5A	0	85.4	2	0	2	0	0	0	0	0	-1	2	2	0	2	2	2	2	2	0	0	2	0	0	2	2	0	2	2	2	0	2	0	0	2	2	0	2	0	0	2	0	2	0	2	2	2
	wsnp_Ra_c57838_59796220	5A	0	85.4	2	0	2	0	0	0	0	0	2	2	2	0	2	2	2	2	2	0	0	2	0	0	2	2	0	2	2	2	0	2	0	0	2	2	0	2	0	0	2	0	2	0	2	2	2
	wsnp_Ex_c19647_28632858	5A	0.9	86.3	2	0	2	0	0	0	0	0	2	2	2	0	2	2	2	2	2	0	0	2	0	0	2	2	0	2	2	2	0	2	0	0	2	2	0	2	0	0	2	0	2	0	2	2	2
	wsnp_Ra_rep_c71060_69068805	5A	0.8	87.1	2	0	2	0	0	0	0	0	2	2	2	0	2	2	2	2	2	0	0	2	0	2	2	2	0	2	2	2	0	2	0	0	2	2	0	2	0	0	2	0	2	0	2	2	2
	wsnp_Ex_c28957_38032772	5A	0.4	87.5	2	0	2	0	0	0	0	0	2	2	2	0	2	2	2	2	2	0	0	2	0	0	2	2	0	2	2	2	0	2	0	0	2	2	0	2	0	0	2	0	2	0	2	2	2
	wsnp_Ex_c19057_27975510	5A	0.6	88.1	2	0	2	-1	0	0	0	0	-1	2	2	0	2	2	2	2	2	0	0	2	0	-1	2	2	0	2	2	2	0	2	0	0	2	2	0	2	0	0	2	0	2	0	2	2	2
	wsnp_Ex_c39592_46849607	5A	0	88.1	2	0	2	-1	0	0	0	0	-1	-1	2	0	2	2	2	2	2	0	0	2	0	-1	2	2	0	2	2	2	0	2	0	0	2	2	0	2	0	0	2	0	2	0	2	2	2
	wsnp_Ex_c19647_28632894	5A	0	88.1	2	0	2	-1	0	0	0	0	-1	0	2	0	2	2	2	2	2	0	0	2	0	0	2	2	0	2	2	2	0	2	0	0	2	2	0	2	0	0	2	0	2	0	2	2	2
	wsnp_CAP11_c2100_1109583	5A	0	88.1	2	0	2	0	0	0	0	0	-1	-1	2	0	2	2	2	2	2	0	0	2	0	-1	2	2	0	2	2	2	0	2	0	0	2	2	0	2	0	0	-1	0	2	0	2	2	2
	wsnp_Ex_c24594_33843836	5A	0	88.1	2	0	2	-1	0	0	0	0	-1	2	2	0	2	2	2	2	2	0	0	2	0	0	2	2	0	2	2	2	0	2	0	0	2	2	0	2	0	0	2	0	2	0	2	2	2
	wsnp_JD_c9510_10342018	5A	0	88.1	2	0	2	0	0	0	0	0	-1	2	2	0	2	2	2	2	2	0	0	2	0	0	2	2	0	2	2	2	0	2	0	0	2	2	0	2	0	0	2	0	2	0	2	2	2
	wsnp_Ex_c4921_8764088	5A	0	88.1	2	0	2	0	0	0	0	0	-1	-1	2	0	2	2	2	2	2	0	0	2	0	-1	2	2	0	2	2	2	0	2	0	0	2	2	0	2	0	0	2	0	2	0	2	2	2
	wsnp_RFL_Contig2187_1525458	5A	0	88.1	2	0	2	0	0	0	0	0	0	2	2	0	2	2	2	2	2	0	0	2	0	0	2	2	0	2	2	2	0	2	0	0	2	2	0	2	0	0	2	0	2	0	2	2	2
	wsnp_Ex_rep_c71178_69994299	5A	0	88.1	2	0	2	0	0	0	0	0	0	2	2	0	2	2	2	2	2	0	0	2	0	0	2	2	0	2	2	2	0	2	0	0	2	2	0	2	0	0	2	0	2	0	2	2	2
	wsnp_Ex_c4921_8763500	5A	0	88.1	2	0	2	-1	0	0	0	0	-1	2	2	0	2	2	2	2	2	0	0	2	0	-1	2	2	0	2	2	2	0	2	0	0	2	2	0	2	0	0	2	0	2	0	2	2	2
	wsnp_Ra_rep_c105740_89636179	5A	0	88.1	2	0	2	0	0	0	0	0	-1	2	2	0	2	2	2	2	2	0	0	2	0	0	2	2	0	2	2	2	0	2	0	0	2	2	0	2	0	0	2	0	2	0	2	2	2
	wsnp_Ku_c31317_41063833	5A	0.1	88.2	2	0	2	0	0	0	0	0	-1	2	2	0	2	2	2	2	2	0	0	2	0	0	2	2	0	2	2	2	0	2	0	0	2	2	0	2	0	0	2	0	2	0	2	2	2
	wsnp_JD_c9510_10342089	5A	0.1	88.3	2	0	2	0	0	0	0	0	0	2	2	0	2	2	2	2	2	0	0	2	0	0	2	2	0	2	2	2	0	2	0	0	2	2	0	2	0	0	2	0	2	0	2	2	2
	wsnp_Ex_rep_c102281_87481676	5A	0.2	88.5	2	0	2	0	0	0	0	0	0	2	2	0	2	2	2	2	2	0	0	2	0	0	2	2	0	2	2	2	0	2	0	0	2	2	0	2	0	0	2	0	2	0	2	2	2
	wsnp_Ra_c23878_33418076	5A	0.2	88.7	2	0	2	0	0	0	0	0	0	2	2	0	2	2	2	2	2	0	0	2	0	0	2	2	0	2	2	2	0	2	0	0	2	2	0	2	0	0	2	0	2	0	2	2	2
	wsnp_JD_c3499_4517072	5A	0.1	88.8	2	0	2	0	0	0	0	0	-1	2	2	0	2	2	2	2	2	0	0	2	0	0	2	2	0	2	2	2	0	2	0	0	2	2	0	2	0	0	2	0	2	0	2	2	2
	wsnp_Ex_c28957_38032895	5A	0.1	88.9	2	0	2	0	0	0	0	0	-1	2	2	0	2	2	2	2	2	0	0	2	0	0	2	2	0	2	2	2	0	2	0	0	2	2	0	2	0	0	2	0	2	0	2	2	2
	wsnp_Ex_c26509_35754592	5A	1.1	90	2	0	2	0	0	0	0	0	2	0	2	0	2	2	2	2	2	0	0	2	0	0	2	2	0	2	2	2	0	2	0	0	2	2	0	2	0	0	-1	0	2	0	2	2	2
	wsnp_Ex_c4921_8763722	5A	2.8	92.8	2	0	2	0	0	0	0	0	0	0	2	0	2	2	2	2	2	0	0	2	0	0	2	2	0	2	2	2	0	2	0	0	2	2	0	2	0	0	2	0	2	0	2	2	2
	wsnp_Ex_rep_c103402_88371152	5A	1.4	94.2	2	0	2	-1	0	0	0	0	-1	2	2	0	2	2	2	2	2	0	0	2	0	0	2	2	0	2	2	2	0	2	0	0	2	2	0	2	0	0	2	0	2	0	2	2	2
	wsnp_Ku_c14958_23427256	5A	1	95.2	2	0	2	-1	0	0	0	0	-1	2	2	0	2	2	2	2	2	0	0	2	0	0	2	2	0	2	2	2	0	2	-1	0	2	2	0	0	0	0	2	0	2	-1	2	2	2
	wsnp_Ex_rep_c66900_65314083	5A	0	95.2	2	0	2	-1	0	0	0	0	-1	2	2	0	2	2	2	2	2	0	0	2	0	0	2	2	0	2	2	2	0	2	0	0	2	2	0	0	0	0	2	0	2	0	2	2	2
	wsnp_CAP11_c299_251594	5A	5.2	100.4	2	0	2	0	0	2	0	0	-1	2	0	0	2	2	2	2	2	0	0	2	0	-1	2	2	0	2	2	2	0	2	0	0	2	2	0	0	0	0	0	0	2	0	2	0	2
	wsnp_CAP11_c299_251377	5A	0	100.4	2	0	2	-1	0	2	0	0	-1	2	0	0	2	2	2	2	2	0	0	2	0	-1	2	2	0	2	2	2	0	2	0	0	2	2	0	0	0	0	0	0	2	0	2	0	2
	wsnp_CAP11_c299_251533	5A	4.5	104.9	2	0	2	2	0	2	0	0	-1	2	0	0	2	2	2	2	2	0	0	2	0	-1	2	2	0	2	2	2	0	2	0	0	2	2	0	2	0	0	2	0	2	0	2	2	2
	wsnp_Ku_c35386_44598937	5A	5.9	110.8	2	0	2	2	0	0	0	0	2	2	0	0	2	2	2	0	0	0	0	2	0	0	2	2	0	2	0	2	0	2	0	0	2	2	0	2	2	0	2	0	2	0	2	2	2
	wsnp_Ku_c15816_24541712	5A	2.7	113.5	2	0	2	2	0	0	0	0	2	2	0	0	0	2	2	0	0	0	0	2	0	-1	2	2	0	2	0	2	0	2	0	0	2	2	0	2	0	0	2	0	2	0	2	2	2
	wsnp_Ex_c49211_53875575	5A	3.7	117.2	2	0	2	-1	0	0	0	2	0	2	0	0	0	2	2	0	0	0	0	2	0	-1	2	2	0	2	0	2	2	2	2	0	2	2	0	2	0	0	2	0	2	0	2	2	2
	wsnp_Ex_c49211_53875600	5A	0	117.2	2	0	2	-1	0	0	0	2	0	2	0	0	0	2	2	0	0	0	0	2	0	-1	2	2	0	2	0	2	2	2	2	0	2	2	0	2	0	0	2	0	2	0	2	2	2
	wsnp_Ku_rep_c103857_90489584	5A	6	123.2	2	0	2	-1	0	0	0	2	0	-1	0	0	0	2	2	0	0	0	0	2	0	-1	2	2	0	2	0	2	0	2	0	0	2	2	0	0	0	0	0	0	2	0	2	0	2
	wsnp_Ex_c25405_34671802	5A	0	123.2	2	0	2	-1	0	0	0	2	0	0	0	0	0	2	2	0	0	0	0	2	0	0	2	2	0	2	0	2	0	2	0	0	2	2	0	0	0	0	0	0	2	0	2	0	2
	wsnp_Ku_rep_c103857_90489662	5A	0	123.2	2	0	2	-1	0	0	0	2	0	-1	0	0	0	2	2	0	0	0	0	2	0	-1	2	2	0	2	0	2	0	2	0	0	2	2	0	0	0	0	0	0	2	0	2	0	2
	wsnp_CAP8_rep_c5486_2606556	5A	1	124.2	2	0	2	0	0	0	0	2	0	2	0	0	0	2	2	0	0	0	0	2	0	-1	2	2	0	2	0	2	2	2	2	0	2	2	0	0	0	0	0	0	2	0	2	0	2
	wsnp_Ex_c27298_36506245	5A	4.1	128.3	2	0	2	-1	0	0	0	2	0	2	0	0	0	2	2	0	0	0	0	2	0	-1	-1	2	0	2	0	2	2	2	2	0	0	2	0	0	0	0	0	0	2	-1	2	0	-1
	wsnp_Ex_c744_1463350	5A	7.3	135.6	2	0	2	2	0	0	0	2	0	-1	0	2	0	2	2	0	0	0	0	2	0	0	2	2	0	0	2	2	0	2	2	0	0	0	0	0	0	0	0	0	2	0	2	2	2
	wsnp_Ex_c31914_40647363	5A	0	135.6	2	0	2	2	0	0	0	2	0	-1	0	2	0	2	2	0	0	0	0	2	0	0	2	2	0	0	2	2	0	2	2	0	0	0	0	0	0	0	0	0	2	0	2	2	2
	wsnp_Ex_c12238_19553293	5A	0	135.6	2	0	2	2	0	0	0	2	0	0	0	2	0	2	2	0	0	0	0	2	0	0	2	2	0	0	2	2	0	2	2	0	0	0	0	0	0	0	0	0	2	0	2	2	2
	wsnp_Ex_c31914_40647870	5A	0	135.6	2	0	2	2	0	0	0	2	0	0	0	2	0	2	2	0	0	0	0	2	0	0	2	2	0	0	2	2	0	2	2	0	0	0	0	0	0	0	0	0	2	0	2	2	2
	wsnp_Ra_c17216_26044790	5A	9.3	144.9	2	0	2	2	0	0	0	2	0	2	2	0	0	2	2	0	0	0	0	2	0	2	2	0	2	0	2	2	0	2	2	0	0	0	0	0	0	0	2	0	2	0	2	2	2
	wsnp_RFL_Contig3939_4369467	5A	6.2	151.1	2	0	2	2	0	0	0	2	0	2	2	2	0	2	2	0	0	0	0	2	0	2	2	0	2	0	2	2	0	2	2	0	0	0	0	2	0	0	2	0	2	0	2	2	2
	wsnp_Ex_c18941_27840714	5A	0	151.1	2	0	2	2	0	0	0	2	0	2	2	2	0	2	2	0	0	0	0	2	0	2	2	0	2	0	2	2	0	2	2	0	0	0	0	2	0	0	2	0	2	0	2	2	2
	wsnp_Ex_c9927_16346100	5A	13	164.1	2	0	2	-1	2	0	0	2	0	2	2	2	0	2	2	0	0	0	0	2	0	2	2	2	2	0	2	2	0	2	2	0	0	2	0	2	2	0	2	0	2	0	0	2	2
	wsnp_JD_c23511_20069005	5A	3.5	167.6	2	0	2	-1	2	0	0	2	0	2	2	2	0	2	2	0	0	0	0	2	0	2	2	2	2	0	2	2	0	2	2	0	2	2	0	2	2	0	2	0	2	0	0	2	2
	wsnp_Ra_c29586_38941694	5A	0.6	168.2	2	0	2	-1	2	0	0	2	0	2	2	2	0	2	2	0	0	0	0	2	0	2	2	2	2	0	2	2	0	2	2	0	2	2	0	2	2	0	2	0	0	0	0	2	2
	wsnp_Ex_c59520_60358788	5A	0	168.2	2	0	2	-1	2	0	0	2	0	2	2	2	0	2	2	0	0	0	0	2	0	2	2	2	2	0	2	2	0	2	2	0	2	2	0	2	2	0	2	0	0	0	0	2	2
	wsnp_Ra_c29586_38941556	5A	0	168.2	2	0	2	-1	2	0	0	2	0	2	2	2	0	2	2	0	0	0	0	2	0	2	2	2	2	0	2	2	0	2	2	0	2	2	0	2	2	0	2	0	0	0	0	2	2
	wsnp_Ex_c59520_60358299	5A	0	168.2	2	0	2	-1	2	0	0	2	0	2	2	2	0	2	2	0	0	0	0	2	0	2	2	2	2	0	2	2	0	2	2	0	2	2	0	2	2	0	2	0	0	0	0	2	2
	wsnp_Ex_c59520_60358626	5A	0	168.2	2	0	2	-1	2	0	0	2	0	2	2	2	0	2	2	0	0	0	0	2	0	2	2	2	2	0	2	2	0	2	2	0	2	2	0	2	2	0	2	0	0	0	0	2	2
	wsnp_Ex_c53983_57033048	5A	1.5	169.7	2	0	2	0	2	0	0	2	0	2	2	2	0	2	2	0	0	0	0	-1	0	2	2	2	2	0	2	2	0	2	-1	0	2	2	0	2	2	0	-1	0	0	0	0	-1	2
	wsnp_Ex_c53983_57032473	5A	1.2	170.9	2	0	2	-1	2	0	0	2	0	2	2	2	0	2	2	0	0	0	0	2	0	2	2	2	2	0	2	2	0	2	2	0	2	2	0	2	2	0	2	0	0	0	0	2	2
	wsnp_Ex_c10545_17226769	5A	0.4	171.3	2	0	2	-1	2	0	0	2	0	2	2	2	0	2	2	0	0	0	0	-1	0	2	2	2	2	0	2	2	0	2	-1	0	2	2	0	2	2	0	-1	0	0	0	0	-1	2
	wsnp_Ex_rep_c69647_68598487	5A	1.6	172.9	2	0	2	-1	2	0	0	2	0	2	2	2	0	2	2	0	0	0	0	-1	0	2	2	2	2	0	2	2	0	2	-1	0	2	2	0	2	2	0	-1	0	0	0	0	2	2
	wsnp_Ex_rep_c69647_68598463	5A	0	172.9	2	0	2	-1	2	0	0	2	0	2	2	2	0	2	2	0	0	0	0	2	0	2	2	2	2	0	2	2	0	2	2	0	2	2	0	2	2	0	2	0	0	0	0	2	2
	wsnp_Ex_c15342_23592789	5A	0	172.9	2	0	2	-1	2	0	0	2	0	2	2	2	0	2	2	0	0	0	0	2	0	2	2	2	2	0	2	2	0	2	2	0	2	2	0	2	2	0	2	0	0	0	0	2	2
	wsnp_JD_c14028_13868278	5A	0	172.9	2	0	2	-1	2	0	0	2	0	2	2	2	0	2	2	0	0	0	0	2	0	2	2	2	2	0	2	2	0	2	2	0	2	2	0	2	2	0	2	0	0	0	0	2	2
	wsnp_Ku_c17766_26919139	5A	0	172.9	2	0	2	-1	2	0	0	2	0	2	2	2	0	2	2	0	0	0	0	2	0	2	2	2	2	0	2	2	0	2	2	0	2	2	0	2	2	0	2	0	0	0	0	2	2
	wsnp_Ku_c20011_29589289	5A	9.9	182.8	2	0	2	0	2	0	0	2	0	2	0	2	0	2	2	0	0	0	0	2	0	2	2	2	2	0	2	2	0	2	2	0	2	2	2	2	2	0	2	2	0	0	0	2	2
	wsnp_Ex_c62818_62296773	5A	0	182.8	2	0	2	-1	2	0	0	2	0	2	0	2	0	2	2	0	0	0	0	2	0	2	2	2	2	0	2	2	0	2	2	0	2	2	2	2	2	0	2	2	0	0	0	2	2
	wsnp_Ku_c3684_6789632	5A	0	182.8	2	0	2	-1	2	0	0	2	0	2	0	2	0	2	2	0	0	0	0	2	0	2	2	2	2	0	2	2	0	2	2	0	2	2	2	2	2	0	2	2	0	0	0	2	2
	wsnp_Ku_c20011_29589514	5A	0	182.8	2	0	2	-1	2	0	0	2	0	2	0	2	0	2	2	0	0	0	0	2	0	2	2	2	2	0	2	2	0	2	2	0	2	2	2	2	2	0	2	2	0	0	0	2	2
	wsnp_Ra_c10915_17838202	5A	0	182.8	2	0	2	-1	2	0	0	2	0	2	0	2	0	2	2	0	0	0	0	2	0	2	2	2	2	0	2	2	0	2	2	0	2	2	2	2	2	0	2	2	0	0	0	2	2
	wsnp_JD_c13773_13680294	5A	0	182.8	2	0	2	-1	2	0	0	2	0	2	0	2	0	2	2	0	0	0	0	2	0	2	2	2	2	0	2	2	0	2	2	0	2	2	2	2	2	0	2	2	0	0	0	2	2
	wsnp_Ex_c62818_62296518	5A	0.1	182.9	2	0	2	-1	2	0	0	2	0	2	0	2	0	2	2	0	0	0	0	2	0	2	2	2	2	0	2	2	0	2	2	0	2	2	2	2	2	0	2	2	0	0	0	2	2
	wsnp_Ex_c621_1231444	5A	17.8	200.7	2	0	2	-1	0	0	0	0	0	2	0	2	2	2	2	0	0	0	0	2	2	2	2	2	2	2	2	2	2	2	2	2	2	2	2	2	2	0	2	2	0	0	0	2	2
	wsnp_Ex_c17763_26513562	5A	0	200.7	2	0	2	-1	0	0	0	0	0	2	0	2	2	2	2	0	0	0	0	2	2	2	2	2	2	2	2	2	2	2	2	2	2	2	2	2	2	0	2	2	0	0	0	2	2
	wsnp_Ex_c621_1231298	5A	0	200.7	2	0	2	-1	0	0	0	0	0	2	0	2	2	2	2	0	0	0	0	2	2	2	2	2	2	2	2	2	2	2	2	2	2	2	2	2	2	0	2	2	0	0	0	2	2
	wsnp_Ku_c6977_12078885	5A	0.2	200.9	2	0	2	-1	0	0	0	0	0	2	-1	2	2	2	2	0	0	0	0	2	2	2	2	2	2	2	2	2	2	2	2	2	2	2	2	2	2	0	2	2	0	0	0	2	2
	wsnp_Ku_c6977_12078791	5A	0	200.9	2	0	2	-1	0	0	0	0	0	2	-1	2	2	2	2	0	0	0	0	2	2	2	2	2	2	2	2	2	2	2	2	2	2	2	2	2	2	0	2	2	0	0	0	2	2
	wsnp_Ex_c18754_27630557	5A	0	200.9	2	0	2	-1	0	0	0	0	0	2	-1	2	2	2	2	0	0	0	0	2	2	2	2	2	2	2	2	2	2	2	2	2	2	2	2	2	2	0	2	2	0	0	0	2	2
	wsnp_Ex_c17476_26190830	5A	0	200.9	2	0	2	2	0	0	0	0	0	2	-1	2	2	2	2	0	0	0	0	2	2	2	2	2	2	2	2	2	2	2	2	2	2	2	2	2	2	0	2	2	0	0	0	2	2
	wsnp_Ex_rep_c101994_87256479	5A	0.6	201.5	2	0	2	2	0	0	0	0	0	2	-1	2	2	2	2	0	0	0	0	2	2	2	2	2	2	2	2	2	2	2	2	2	2	2	2	2	2	0	2	2	0	0	0	2	2
	wsnp_Ex_c2185_4094843	5A	0	201.5	2	0	2	-1	0	0	0	0	0	2	-1	2	2	2	2	0	0	0	0	2	2	2	2	2	2	2	2	2	2	2	2	2	2	2	2	2	2	0	2	2	0	0	0	2	2
	wsnp_Ex_c44164_50292954	5A	0	201.5	2	0	2	-1	0	0	0	0	0	2	-1	2	2	2	2	0	0	0	0	2	2	2	2	2	2	2	2	2	2	2	2	2	2	2	2	2	2	0	2	2	0	0	0	2	2
	wsnp_RFL_Contig2265_1693968	5A	0	201.5	2	0	2	-1	0	0	0	0	0	2	-1	2	2	2	2	0	0	0	0	2	2	2	2	2	2	2	2	2	2	2	2	2	2	2	2	2	2	0	2	2	0	0	0	2	2
	wsnp_Ex_c23787_33024604	5A	4.1	205.6	2	0	2	-1	0	0	0	0	0	0	0	2	2	0	0	0	0	0	2	2	2	2	2	2	2	2	2	2	2	2	2	2	2	2	2	2	2	2	2	2	0	0	0	2	2
	wsnp_Ex_c5978_10478584	5A	3	208.6	2	0	2	-1	0	0	0	0	0	2	0	2	2	2	2	0	0	0	0	2	2	2	2	2	2	2	2	2	2	2	2	2	2	2	2	2	2	-1	2	2	0	0	0	2	2
	wsnp_Ra_c3966_7286546	5A	5.8	214.4	2	0	2	-1	0	0	0	0	0	2	0	2	0	2	2	0	0	0	0	0	0	2	2	2	2	0	2	0	0	2	2	2	2	2	2	2	2	-1	2	2	0	0	0	2	2
	wsnp_Ku_c3973_7261765	5A	9.3	223.7	2	0	2	2	0	0	0	0	0	2	0	2	0	0	0	0	0	0	2	2	0	2	0	2	2	0	2	0	0	2	2	2	2	2	2	2	2	2	2	2	0	0	0	2	0
	wsnp_JD_c29939_23694256	5A	1.8	225.5	2	0	2	-1	0	0	0	0	0	2	0	2	0	0	0	0	0	0	2	2	0	2	0	2	2	0	2	0	0	2	2	2	2	2	2	2	2	2	0	2	0	0	0	0	0
	wsnp_Ex_c40019_47166980	5A	3.2	228.7	2	0	2	2	0	0	0	0	0	2	0	2	0	0	0	0	0	0	2	2	0	0	0	2	2	0	2	0	0	2	2	2	2	2	2	2	2	2	2	2	0	0	0	2	0
	wsnp_Ex_c2526_4715978	5A	3.7	232.4	2	0	2	-1	0	0	0	0	0	2	0	2	0	0	0	0	0	0	2	2	0	0	0	2	2	0	2	0	0	2	2	2	2	2	0	2	0	2	0	2	0	0	0	2	0
	wsnp_Ex_c1943_3663067	5A	0	232.4	2	0	2	-1	0	0	0	0	0	2	0	2	0	0	0	0	0	0	2	2	0	0	0	2	2	0	2	0	0	2	2	2	2	2	0	2	0	2	0	2	0	0	0	2	0
	wsnp_Ex_c31672_40435001	5A	7.4	239.8	2	0	2	2	0	0	2	0	0	2	2	2	2	0	0	2	2	0	2	2	0	0	0	2	2	0	0	0	0	2	2	2	2	2	0	0	0	2	0	2	0	0	0	2	0
	Xcfa2155	5A	3.5	243.3	2	0	2	2	0	0	2	2	0	2	2	2	2	0	0	2	2	0	2	2	0	0	0	0	2	0	0	0	0	2	2	0	2	2	0	0	2	2	0	2	0	0	0	2	0
	wsnp_Ex_c54655_57455562	5A	15.7	259	2	0	2	2	0	0	-1	0	0	2	2	2	2	0	0	0	0	0	0	2	0	2	0	0	2	0	0	0	0	2	2	2	2	2	2	0	2	2	2	2	0	0	0	0	0
	wsnp_JD_c43389_30288993	5A	0	259	2	0	2	2	0	0	-1	0	0	2	2	2	2	0	0	0	0	0	0	2	0	2	0	0	2	0	0	0	0	2	2	2	2	2	2	0	2	2	2	2	0	0	0	0	0
	wsnp_Ex_c54655_57455110	5A	0.2	259.2	2	0	2	2	0	0	-1	0	0	2	2	2	2	0	0	0	0	0	0	2	0	2	0	0	2	0	0	0	0	2	2	2	2	2	2	0	2	2	2	2	0	0	0	0	0
	wsnp_Ex_c23968_33210208	5A	0	259.2	2	0	2	2	0	0	-1	0	0	2	2	2	2	0	0	0	0	0	0	2	0	2	0	0	2	0	0	0	0	2	2	2	2	2	2	0	2	2	2	2	0	0	0	0	0
	wsnp_Ex_c23968_33209733	5A	0	259.2	2	0	2	2	0	0	-1	0	0	2	2	2	2	0	0	0	0	0	0	2	0	2	0	0	2	0	0	0	0	2	2	2	2	2	2	0	2	2	2	2	0	0	0	0	0
	wsnp_Ex_c16295_24772663	5A	0	259.2	2	0	2	2	0	0	-1	0	0	2	2	2	2	0	0	0	0	0	0	2	0	2	0	0	2	0	0	0	0	2	2	2	2	2	2	0	2	2	2	2	0	0	0	0	0
	wsnp_Ex_c23968_33209660	5A	0	259.2	2	0	2	2	0	0	-1	0	0	2	2	2	2	0	0	0	0	0	0	2	0	2	0	0	2	0	0	0	0	2	2	2	2	2	2	0	2	2	2	2	0	0	0	0	0
	wsnp_Ex_c16295_24772702	5A	0	259.2	2	0	2	2	0	0	-1	0	0	2	2	2	2	0	0	0	0	0	0	2	0	2	0	0	2	0	0	0	0	2	2	2	2	2	2	0	2	2	2	2	0	0	0	0	0
	wsnp_Ex_c23968_33210344	5A	0	259.2	2	0	2	2	0	0	-1	0	0	2	2	2	2	0	0	0	0	0	0	2	0	2	0	0	2	0	0	0	0	2	2	2	2	2	2	0	2	2	2	2	0	0	0	0	0
	wsnp_Ku_c3953_7233359	5A	0.2	259.4	2	0	2	2	0	0	-1	0	0	2	2	2	2	0	0	0	0	0	0	2	0	2	0	0	2	0	0	0	0	2	2	2	2	2	2	0	2	2	2	2	0	0	0	0	0
	wsnp_CAP11_c923_558715	5A	0.4	259.8	2	0	2	0	0	0	-1	0	0	2	2	2	2	0	0	0	0	0	0	2	0	2	0	0	2	0	0	0	0	2	2	2	2	2	2	0	2	2	2	2	0	0	0	0	0
	wsnp_Ex_rep_c107017_90850230	5A	7.3	267.1	2	0	2	0	0	0	-1	0	0	2	2	2	2	0	0	0	0	0	0	0	0	2	0	2	2	0	0	0	0	2	0	2	2	2	2	0	2	2	2	2	0	0	2	0	0
	wsnp_Ex_c31154_39982416	5A	0	267.1	2	0	2	0	0	0	-1	0	0	2	2	2	2	0	0	0	0	0	0	0	0	2	0	2	2	0	0	0	0	2	0	2	2	2	2	0	2	2	2	2	0	0	2	0	0
	wsnp_Ex_c2332_4371926	5A	9.9	277	2	0	2	-1	0	0	2	0	0	2	0	2	2	0	0	2	2	0	2	0	0	2	0	2	0	0	0	2	0	2	0	2	0	2	2	0	0	2	2	0	0	0	2	2	0
	wsnp_Ku_c7078_12236807	5A	2.4	279.4	2	0	2	2	0	0	2	0	0	2	0	2	2	0	0	2	2	0	2	0	0	2	0	2	0	0	0	2	0	2	0	2	0	2	2	0	0	2	2	0	0	0	2	2	0
	wsnp_Ex_c23795_33033150	5A	0.2	279.6	2	0	2	2	0	0	2	0	0	2	0	2	2	0	0	2	2	0	2	0	0	2	0	2	0	0	0	2	0	2	0	2	0	2	2	0	0	2	2	0	0	0	2	2	0
	wsnp_Ex_c23795_33033010	5A	0	279.6	2	0	2	2	0	0	2	0	0	2	0	2	2	0	0	2	2	0	2	0	0	2	0	2	0	0	0	2	0	2	0	2	0	2	2	0	0	2	2	0	0	0	2	2	0
	wsnp_Ku_rep_c71232_70948744	5A	0	279.6	2	0	2	2	0	0	2	0	0	2	0	2	2	0	0	2	2	0	2	0	0	2	0	2	0	0	0	2	0	2	0	2	0	2	2	0	0	2	2	0	0	0	2	2	0
	wsnp_Ex_c23795_33034037	5A	0	279.6	2	0	2	2	0	0	2	0	0	2	0	2	2	0	0	2	2	0	2	0	0	2	0	2	0	0	0	2	0	2	0	2	0	2	2	0	0	2	2	0	0	0	2	2	0
	wsnp_Ex_c23795_33033959	5A	0	279.6	2	0	2	2	0	0	2	0	0	2	0	2	2	0	0	2	2	0	2	0	0	2	0	2	0	0	0	2	0	2	0	2	0	2	2	0	0	2	2	0	0	0	2	2	0
	wsnp_CAP11_c1116_654975	5A	3.6	283.2	2	0	2	-1	0	0	2	0	0	2	0	2	2	0	0	2	2	0	2	0	0	0	0	2	0	0	0	2	0	2	0	2	0	2	2	0	0	2	2	0	0	0	2	2	0
	wsnp_CAP11_c1116_654940	5A	0	283.2	2	0	2	-1	0	0	2	0	0	2	0	2	2	0	0	2	2	0	2	0	0	0	0	2	0	0	0	2	0	2	0	2	0	2	2	0	0	2	2	0	0	0	2	2	0
	wsnp_Ex_c3136_5798236	5A	0	283.2	2	0	2	0	0	0	2	0	0	2	0	2	2	0	0	2	2	0	2	0	0	0	0	2	0	0	0	2	0	2	0	2	0	2	2	0	0	2	2	0	0	0	2	2	0
	wsnp_Ex_c3136_5798185	5A	0	283.2	2	0	2	0	0	0	2	0	0	2	0	2	2	0	0	2	2	0	2	0	0	0	0	2	0	0	0	2	0	2	0	2	0	2	2	0	0	2	2	0	0	0	2	2	0
	wsnp_Ex_c32414_41076471	5A	1	284.2	2	0	0	-1	0	0	2	0	0	0	0	2	2	0	0	2	2	0	2	0	0	0	0	2	0	0	0	2	0	2	0	2	0	2	2	0	0	2	2	0	0	0	2	2	0
	wsnp_Ra_c25624_35192195	5A	0	284.2	2	0	0	-1	0	0	2	0	0	0	0	2	2	0	0	2	2	0	2	0	0	0	0	2	0	0	0	2	0	2	0	2	0	2	2	0	0	2	2	0	0	0	2	2	0
	wsnp_Ku_rep_c72362_72059764	5A	4	288.2	2	0	2	-1	0	0	2	0	2	2	0	2	2	0	0	2	2	0	2	0	0	0	0	2	0	0	0	2	0	2	0	2	0	2	2	0	2	0	2	0	0	0	2	0	0
	Xgwm291	5A	4.7	292.9	2	0	2	2	0	0	2	2	2	0	0	2	2	0	0	2	2	0	2	0	0	0	0	2	0	0	0	2	0	2	0	2	0	0	2	0	2	0	2	0	0	2	0	0	0
Group 15	wsnp_Ex_c9301_15450818	5B	0	0	2	0	0	2	2	2	0	0	0	2	0	0	2	2	2	0	0	0	2	2	2	2	-1	0	2	2	2	0	0	2	2	2	2	2	2	2	0	0	2	0	2	0	0	0	0
	Xgwm234	5B	10	10	2	0	0	2	2	2	0	2	2	2	0	0	2	0	0	2	2	0	2	2	2	2	0	0	2	2	2	0	0	2	0	0	2	0	2	0	2	0	2	0	0	0	0	0	-1
	wsnp_Ex_c607_1204733	5B	10.3	20.3	2	0	0	0	2	2	0	0	2	2	0	0	2	0	0	2	2	0	2	0	2	2	0	2	2	2	2	2	0	0	0	0	2	2	2	2	0	0	2	0	2	0	0	2	2
	wsnp_Ku_c10586_17464696	5B	0	20.3	2	0	0	-1	2	2	0	0	2	2	0	0	2	0	0	2	2	0	2	0	2	2	0	2	2	2	2	2	0	0	-1	0	2	2	2	2	0	0	2	0	2	0	0	2	2
	wsnp_Ex_c607_1204908	5B	0	20.3	2	0	0	-1	2	2	0	0	2	2	0	0	2	0	0	-1	2	0	2	0	2	2	0	2	2	2	2	2	0	0	-1	0	2	2	2	-1	0	0	2	0	2	0	0	2	2
	wsnp_Ex_c2459_4591075	5B	4.1	24.4	2	0	0	2	2	2	0	0	2	2	0	0	2	0	0	-1	2	0	2	0	2	2	0	2	2	2	2	2	0	0	-1	0	2	2	2	-1	0	0	-1	0	2	0	0	-1	2
	wsnp_Ex_c2459_4591276	5B	0.5	24.9	2	0	0	2	2	2	0	0	2	2	0	0	2	0	0	2	2	0	2	0	2	2	0	2	2	2	2	2	0	0	2	0	2	2	2	2	0	0	2	0	2	0	0	2	-1
	wsnp_Ex_c2459_4591587	5B	0.6	25.5	2	0	0	2	2	2	0	0	2	2	0	0	2	0	0	2	2	0	2	0	2	2	0	2	2	2	2	2	0	0	-1	0	2	2	2	2	0	0	2	0	2	0	0	2	2
	wsnp_Ex_rep_c68504_67334656	5B	0.2	25.7	2	0	0	2	2	2	0	0	2	2	0	0	2	0	0	2	2	0	2	0	2	2	0	2	2	2	2	2	0	0	-1	0	2	2	2	-1	0	0	2	0	2	0	0	2	2
	wsnp_Ex_c33932_42333941	5B	0	25.7	2	0	0	2	2	2	0	0	2	-1	0	0	2	0	0	-1	2	0	2	0	2	2	0	2	2	2	2	2	0	0	-1	0	2	2	2	-1	0	0	2	0	2	0	0	-1	2
	wsnp_Ex_rep_c68504_67334573	5B	0	25.7	2	0	0	2	2	2	0	0	2	2	0	0	2	0	0	-1	2	0	2	0	2	2	0	2	2	2	2	2	0	0	-1	0	2	2	2	-1	0	0	2	0	2	0	0	2	2
	wsnp_JD_c1845_2564931	5B	1.9	27.6	2	0	0	2	0	2	0	0	2	2	0	0	2	0	0	2	2	0	2	0	2	2	0	2	2	2	2	2	0	0	2	0	2	2	2	2	0	0	2	0	2	0	0	2	2
	5ABD_wsnp_BF201102B_Ta_2_1	5B	17	44.6	2	0	0	0	0	0	0	2	2	2	0	-1	0	0	0	0	0	0	2	0	2	2	0	2	0	2	2	2	2	0	2	0	0	2	2	0	0	2	2	0	2	0	0	2	0
	wsnp_Ex_c26252_35497729	5B	3	47.6	2	0	0	2	0	0	0	2	2	2	0	2	0	0	0	0	0	0	2	0	2	2	0	2	0	2	2	2	2	0	2	0	0	2	2	0	0	2	0	0	2	0	0	2	0
	wsnp_Ex_c8962_14947544	5B	0.4	48	2	0	0	2	0	0	0	2	2	2	0	2	0	0	0	0	0	0	2	0	2	2	0	2	0	2	2	2	2	0	2	0	0	2	2	0	0	2	0	0	2	0	0	2	0
	wsnp_Ex_c936_1797024	5B	0.2	48.2	2	0	0	2	0	0	0	2	2	2	0	2	0	0	0	0	0	0	2	0	2	2	0	2	0	2	2	2	2	0	2	0	0	2	2	0	0	2	0	0	2	0	0	2	0
	wsnp_Ku_c6125_10773757	5B	1	49.2	2	0	0	2	0	0	0	2	2	2	0	-1	0	0	0	0	0	0	2	0	2	2	0	2	0	2	2	2	2	0	2	0	0	2	2	0	0	2	0	0	2	0	0	2	2
	wsnp_Ku_c568_1187615	5B	0	49.2	2	0	0	2	0	0	0	2	-1	2	0	-1	0	0	0	0	0	0	2	0	2	2	0	2	0	2	2	2	2	0	-1	0	0	2	2	0	0	2	0	0	2	0	0	-1	2
	wsnp_Ku_c6125_10774533	5B	0	49.2	2	0	0	2	0	0	0	2	2	2	0	-1	0	0	0	0	0	0	2	0	2	2	0	2	0	2	2	2	2	0	2	0	0	2	2	0	0	2	0	0	2	0	0	2	2
	wsnp_CAP8_c1210_739365	5B	0.6	49.8	2	0	0	2	0	0	0	2	2	2	0	-1	0	0	0	0	0	0	2	0	2	2	0	2	0	2	2	2	2	0	2	0	0	2	2	0	0	2	0	0	2	0	0	2	2
	wsnp_Ex_c214_421541	5B	7.2	57	2	0	0	2	0	0	0	2	2	2	2	2	0	0	0	0	0	0	2	2	2	2	0	2	0	0	2	0	2	2	2	0	0	2	2	0	0	0	0	0	2	0	0	2	2
	wsnp_Ex_c214_422376	5B	0	57	2	0	0	2	0	0	0	2	2	2	2	2	0	0	0	0	0	0	2	2	2	2	0	2	0	0	2	0	2	2	2	0	0	2	2	0	0	0	0	0	2	0	0	2	2
	wsnp_Ex_c214_422365	5B	0.4	57.4	2	0	0	2	0	0	0	2	2	2	2	2	0	0	0	0	0	0	2	2	2	2	0	2	0	0	2	0	2	2	2	0	0	2	2	0	0	0	0	0	2	0	0	2	2
	wsnp_Ex_c12029_19258493	5B	2.7	60.1	2	0	0	2	0	0	0	2	2	2	2	-1	0	0	0	0	0	0	2	2	2	0	0	2	0	0	2	0	2	2	2	0	0	2	2	0	0	0	0	0	2	0	0	2	0
	wsnp_Ex_c11913_19105189	5B	0	60.1	2	0	0	2	0	0	0	2	2	2	2	2	0	0	0	0	0	0	2	2	2	0	0	2	0	0	2	0	2	2	2	0	0	2	2	0	0	0	0	0	2	0	0	2	0
	wsnp_Ex_c17450_26162037	5B	2.2	62.3	2	0	0	2	0	0	0	2	2	2	2	2	0	0	0	0	0	0	2	2	2	0	0	2	0	0	2	0	2	2	2	0	2	2	2	0	0	0	0	0	2	0	0	2	0
	wsnp_Ex_c58012_59490259	5B	1.5	63.8	2	0	0	2	0	2	0	2	2	2	2	2	0	0	0	0	0	0	2	2	2	0	0	2	0	0	2	0	2	2	2	0	2	0	2	0	0	0	0	0	2	0	0	2	2
	wsnp_Ex_rep_c104041_88855253	5B	0	63.8	2	0	0	2	0	2	0	2	2	2	2	2	0	0	0	0	0	0	2	2	2	0	0	2	0	0	2	0	2	2	2	0	2	0	2	0	0	0	0	0	2	0	0	2	2
	wsnp_Ku_c7872_13484038	5B	0.4	64.2	2	0	0	2	0	2	0	2	2	2	2	2	0	0	0	0	0	0	2	2	2	0	0	2	0	0	2	0	2	2	2	0	2	0	2	0	0	0	0	0	2	0	0	2	2
	wsnp_Ex_c2571_4784380	5B	0	64.2	2	0	0	2	0	2	0	2	2	2	2	2	0	0	0	0	0	0	2	2	2	0	0	2	0	0	2	0	2	2	2	0	2	0	2	0	0	0	0	0	2	0	0	2	2
	wsnp_Ex_c5598_9854423	5B	0	64.2	2	0	0	2	0	-1	0	2	2	2	2	-1	0	0	0	0	0	0	2	2	2	0	0	2	0	0	2	0	2	2	2	0	2	0	2	0	0	0	0	0	2	0	0	2	2
	wsnp_Ex_c5598_9855436	5B	0	64.2	2	0	0	2	0	-1	0	2	2	2	2	-1	0	0	0	0	0	0	2	-1	2	0	0	2	0	0	2	0	2	2	2	0	2	0	2	0	0	0	0	0	2	0	0	2	2
	wsnp_Ex_c10842_17637744	5B	0.4	64.6	2	0	0	2	0	2	0	2	2	2	2	2	0	0	0	0	0	0	2	2	2	0	0	2	0	0	2	0	2	2	2	0	2	0	2	0	0	0	0	0	2	0	0	2	2
	Xgwm159.1	5B	4.9	69.5	2	0	2	0	2	0	2	2	2	2	0	0	0	0	0	0	0	2	0	2	0	0	2	0	0	2	0	2	2	2	0	2	2	2	-1	2	0	0	0	2	0	0	2	2	2
	Xgwm159.2	5B	2.2	71.7	2	0	2	0	2	0	2	2	2	2	0	0	0	0	0	0	0	2	0	2	0	0	2	0	0	2	0	2	2	2	0	2	2	2	-1	2	0	0	0	2	0	0	2	2	2
	wsnp_Ex_c2904_5355509	5B	2	73.7	2	0	0	2	0	2	0	2	2	2	2	2	0	0	0	0	0	0	2	2	2	0	0	2	0	0	2	0	2	2	2	0	2	0	2	0	0	0	0	0	2	0	0	2	2
	wsnp_Ku_c1535_3032624	5B	0.2	73.9	2	0	0	2	0	2	0	2	2	2	2	2	0	0	0	0	0	0	2	2	2	0	0	2	0	0	2	0	2	2	2	0	2	0	2	0	0	0	0	0	2	0	0	2	2
	wsnp_Ex_c5915_10379277	5B	0	73.9	2	0	0	2	0	-1	0	2	2	2	2	2	0	0	0	0	0	0	2	2	2	0	0	2	0	0	2	0	2	2	2	0	2	0	2	0	0	0	0	0	2	0	0	2	2
	wsnp_Ku_c14252_22506286	5B	0	73.9	2	0	0	2	0	2	0	2	2	2	2	2	0	0	0	0	0	0	2	2	2	0	0	2	0	0	2	0	2	2	2	0	2	0	2	0	0	0	0	0	2	0	0	2	2
	wsnp_Ex_c2481_4632928	5B	0	73.9	2	0	0	2	0	2	0	2	2	2	2	2	0	0	0	0	0	0	2	2	2	0	0	2	0	0	2	0	2	2	2	0	2	0	2	0	0	0	0	0	2	0	0	2	2
	wsnp_Ku_c27243_37190877	5B	0	73.9	2	0	0	2	0	2	0	2	2	2	2	2	0	0	0	0	0	0	2	2	2	0	0	2	0	0	2	0	2	2	2	0	2	0	2	0	0	0	0	0	2	0	0	2	2
	wsnp_Ex_rep_c104986_89538820	5B	0	73.9	2	0	0	2	0	2	0	2	2	2	2	2	0	0	0	0	0	0	2	2	2	0	0	2	0	0	2	0	2	2	2	0	2	0	2	0	0	0	0	0	2	0	0	2	2
	wsnp_Ku_c27243_37190781	5B	0.3	74.2	2	0	0	2	0	-1	0	2	2	2	2	-1	0	0	0	0	0	0	2	2	2	0	0	2	0	0	2	0	2	2	2	0	2	0	2	0	0	0	0	0	2	0	0	2	2
	wsnp_Ku_c1535_3032561	5B	0	74.2	2	0	0	2	0	2	0	2	2	2	2	-1	0	0	0	0	0	0	2	2	2	0	0	2	0	0	2	0	2	2	2	0	2	0	2	0	0	0	0	0	2	0	0	2	2
	wsnp_Ex_rep_c68091_66846454	5B	0	74.2	2	0	0	2	0	2	0	2	2	2	2	2	0	0	0	0	0	0	2	2	2	0	0	2	0	0	2	0	2	2	2	0	2	0	2	0	0	0	0	0	2	0	0	2	2
	wsnp_Ex_c13468_21202450	5B	0	74.2	2	0	0	2	0	-1	0	2	2	2	2	-1	0	0	0	0	0	0	2	2	2	0	0	2	0	0	2	0	2	2	2	0	2	0	2	0	0	0	0	0	2	0	0	2	2
	wsnp_Ex_rep_c103024_88075650	5B	0	74.2	2	0	0	2	0	-1	0	2	2	2	2	-1	0	0	0	0	0	0	2	2	2	0	0	2	0	0	2	0	2	2	2	0	2	0	2	0	0	0	0	0	2	0	0	2	2
	wsnp_Ku_c32477_42086760	5B	0	74.2	2	0	0	2	0	2	0	2	2	2	2	2	0	0	0	0	0	0	2	2	2	0	0	2	0	0	2	0	2	2	2	0	2	0	2	0	0	0	0	0	2	0	0	2	2
	wsnp_Ku_c32477_42086402	5B	0	74.2	2	0	0	2	0	-1	0	2	2	2	2	-1	0	0	0	0	0	0	2	2	2	0	0	2	0	0	2	0	2	2	2	0	2	0	2	0	0	0	0	0	2	0	0	2	2
	wsnp_Ku_c32477_42087329	5B	0	74.2	2	0	0	2	0	2	0	2	2	2	2	2	0	0	0	0	0	0	2	2	2	0	0	2	0	0	2	0	2	2	2	0	2	0	2	0	0	0	0	0	2	0	0	2	2
	wsnp_Ku_c61976_63270478	5B	0	74.2	2	0	0	2	0	2	0	2	2	2	2	-1	0	0	0	0	0	0	2	2	2	0	0	2	0	0	2	0	2	2	2	0	2	0	2	0	0	0	0	0	2	0	0	2	2
	wsnp_Ex_c5915_10378807	5B	0	74.2	2	0	0	2	0	2	0	2	2	2	2	-1	0	0	0	0	0	0	2	2	2	0	0	2	0	0	2	0	2	2	2	0	2	0	2	0	0	0	0	0	2	0	0	2	2
	wsnp_Ex_c5915_10378599	5B	0	74.2	2	0	0	2	0	2	0	2	2	2	2	2	0	0	0	0	0	0	2	2	2	0	0	2	0	0	2	0	2	2	2	0	2	0	2	0	0	0	0	0	2	0	0	2	2
	wsnp_CAP8_c2693_1401039	5B	0.1	74.3	2	0	0	2	0	-1	0	2	2	2	2	-1	0	0	0	0	0	0	2	-1	2	0	0	2	0	0	2	0	2	2	-1	0	2	0	2	0	0	0	0	0	2	0	0	-1	2
	wsnp_Ex_rep_c103024_88075347	5B	0.3	74.6	2	0	0	2	0	2	0	2	2	2	2	2	0	0	0	0	0	0	2	2	2	0	0	2	0	0	2	0	2	2	2	0	2	0	2	0	0	0	0	0	2	0	0	2	2
	wsnp_Ku_c25192_35167168	5B	0	74.6	2	0	0	2	0	2	0	2	2	2	2	-1	0	0	0	0	0	0	2	2	2	0	0	2	0	0	2	0	2	2	2	0	2	0	2	0	0	0	0	0	2	0	0	2	2
	wsnp_Ex_c18519_27369737	5B	0.4	75	2	0	0	2	0	2	0	2	2	2	2	2	0	0	0	0	0	0	2	2	2	0	0	2	0	0	2	0	2	2	2	0	2	0	2	0	0	0	0	0	2	0	0	2	2
	wsnp_Ku_c15630_24304954	5B	0.3	75.3	2	0	0	2	0	2	0	2	2	2	2	2	0	0	0	0	0	0	2	2	2	0	0	2	0	0	2	0	2	2	2	0	2	0	2	0	0	0	0	0	2	0	0	2	2
	wsnp_JD_c46002_31546230	5B	0.3	75.6	2	0	0	2	0	2	0	2	2	2	2	-1	0	0	0	0	0	0	2	2	2	0	0	2	0	0	2	0	2	2	2	0	2	0	2	0	0	0	0	0	2	0	0	2	2
	wsnp_Ex_c7483_12800686	5B	0	75.6	2	0	0	2	0	2	0	2	2	2	2	2	0	0	0	0	0	0	2	2	2	0	0	2	0	0	2	0	2	2	2	0	2	0	2	0	0	0	0	0	2	0	0	2	2
	wsnp_Ex_c765_1506774	5B	0	75.6	2	0	0	2	0	2	0	2	2	2	2	2	0	0	0	0	0	0	2	2	2	0	0	2	0	0	2	0	2	2	2	0	2	0	2	0	0	0	0	0	2	0	0	2	2
	wsnp_Ex_c24577_33826666	5B	0	75.6	2	0	0	2	0	2	0	2	2	2	2	2	0	0	0	0	0	0	2	2	2	0	0	2	0	0	2	0	2	2	2	0	2	0	2	0	0	0	0	0	2	0	0	2	2
	wsnp_Ex_c12431_19823475	5B	0	75.6	2	0	0	2	0	2	0	2	2	2	2	2	0	0	0	0	0	0	2	2	2	0	0	2	0	0	2	0	2	2	2	0	2	0	2	0	0	0	0	0	2	0	0	2	2
	wsnp_Ex_rep_c66921_65344887	5B	0	75.6	2	0	0	2	0	2	0	2	2	2	2	-1	0	0	0	0	0	0	2	2	2	0	0	2	0	0	2	0	2	2	2	0	2	0	2	0	0	0	0	0	2	0	0	2	2
	wsnp_Ra_c5210_9289264	5B	0	75.6	2	0	0	2	0	2	0	2	2	2	2	-1	0	0	0	0	0	0	2	2	2	0	0	2	0	0	2	0	2	2	2	0	2	0	2	0	0	0	0	0	2	0	0	2	2
	wsnp_Ra_c31894_40964279	5B	0	75.6	2	0	0	2	0	2	0	2	2	2	2	-1	0	0	0	0	0	0	2	2	2	0	0	2	0	0	2	0	2	2	2	0	2	0	2	0	0	0	0	0	2	0	0	2	2
	wsnp_CAP11_rep_c8668_3741698	5B	0	75.6	2	0	0	2	0	2	0	2	2	2	2	-1	0	0	0	0	0	0	2	2	2	0	0	2	0	0	2	0	2	2	2	0	2	0	2	0	0	0	0	0	2	0	0	2	2
	5BD_wsnp_BQ166999B_Ta_2_1	5B	0	75.6	2	0	0	2	0	2	0	2	2	2	2	2	0	0	0	0	0	0	2	2	2	0	0	2	0	0	2	0	2	2	2	0	2	0	2	0	0	0	0	0	2	0	0	2	2
	wsnp_Ku_c15630_24304828	5B	0	75.6	2	0	0	2	0	-1	0	2	2	2	2	-1	0	0	0	0	0	0	2	2	2	0	0	2	0	0	2	0	2	2	2	0	2	0	2	0	0	0	0	0	2	0	0	2	2
	wsnp_Ku_c11980_19464222	5B	0	75.6	2	0	0	2	0	-1	0	2	2	2	2	-1	0	0	0	0	0	0	2	-1	2	0	0	2	0	0	2	0	2	2	-1	0	2	0	2	0	0	0	0	0	2	0	0	-1	2
	wsnp_Ku_c11721_19085513	5B	0	75.6	2	0	0	2	0	2	0	2	2	2	2	2	0	0	0	0	0	0	2	2	2	0	0	2	0	0	2	0	2	2	2	0	2	0	2	0	0	0	0	0	2	0	0	2	2
	wsnp_JD_c4585_5720296	5B	0.4	76	2	0	0	2	0	2	0	2	2	2	2	2	0	0	0	0	0	0	2	2	2	0	0	2	0	0	2	0	2	2	2	0	2	0	2	0	0	0	0	0	2	0	0	2	2
	wsnp_Ex_c27219_36436025	5B	0	76	2	0	0	2	0	2	0	2	2	2	2	2	0	0	0	0	0	0	2	2	2	0	0	2	0	0	2	0	2	2	2	0	2	0	2	0	0	0	0	0	2	0	0	2	2
	5ABD_wsnp_BE496976B_Ta_2_1	5B	0	76	2	0	0	2	0	2	0	2	2	2	2	-1	0	0	0	0	0	0	2	2	2	0	0	2	0	0	2	0	2	2	2	0	2	0	2	0	0	0	0	0	2	0	0	2	2
	wsnp_Ex_c13496_21243167	5B	0	76	2	0	0	2	0	2	0	2	2	2	2	2	0	0	0	0	0	0	2	2	2	0	0	2	0	0	2	0	2	2	2	0	2	0	2	0	0	0	0	0	2	-1	0	2	2
	wsnp_Ex_c20988_30107609	5B	0	76	2	0	0	2	0	2	0	2	2	2	2	2	0	0	0	0	0	0	2	2	2	0	0	2	0	0	2	0	2	2	2	0	2	0	2	0	0	0	0	0	2	0	0	2	2
	wsnp_Ex_c11275_18229524	5B	0	76	2	0	0	2	0	2	0	2	2	2	2	2	0	0	0	0	0	0	2	2	2	0	0	2	0	0	2	0	2	2	2	0	2	0	2	0	0	0	0	0	2	0	0	2	2
	wsnp_Ku_c1963_3820177	5B	0.9	76.9	2	0	0	2	0	-1	0	2	2	2	2	-1	0	0	0	0	0	0	2	2	2	0	0	2	0	0	2	0	2	2	2	0	2	0	2	0	0	0	0	0	2	0	0	2	0
	wsnp_Ra_rep_c73864_71913206	5B	0.2	77.1	2	0	0	2	0	2	0	2	2	2	2	2	0	0	0	0	0	0	2	2	2	0	0	2	0	0	2	0	2	2	2	0	2	0	2	0	0	0	0	0	2	0	0	2	0
	wsnp_Ex_c43642_49901192	5B	0	77.1	2	0	0	2	0	2	0	2	2	2	2	2	0	0	0	0	0	0	2	2	2	0	0	2	0	0	2	0	2	2	2	0	2	0	2	0	0	0	0	0	2	0	0	2	0
	wsnp_CAP7_c10376_4586373	5B	0	77.1	2	0	0	2	0	-1	0	2	2	2	2	2	0	0	0	0	0	0	2	2	2	0	0	2	0	0	2	0	2	2	2	0	2	0	2	0	0	0	0	0	2	0	0	2	-1
	wsnp_Ex_c13386_21098430	5B	0	77.1	2	0	0	2	0	2	0	2	2	2	2	2	0	0	0	0	0	0	2	2	2	0	0	2	0	0	2	0	2	2	2	0	2	0	2	0	0	0	0	0	2	0	0	2	0
	wsnp_Ex_c7982_13546427	5B	0	77.1	2	0	0	2	0	2	0	2	2	2	2	2	0	0	0	0	0	0	2	2	2	0	0	2	0	0	2	0	2	2	2	0	2	0	2	0	0	0	0	0	2	0	0	2	0
	wsnp_Ex_c658_1294003	5B	0	77.1	2	0	0	2	0	2	0	2	2	2	2	2	0	0	0	0	0	0	2	2	2	0	0	2	0	0	2	0	2	2	2	0	2	0	2	0	0	0	0	0	2	0	0	2	0
	wsnp_Ex_c14549_22577209	5B	0	77.1	2	0	0	2	0	2	0	2	2	2	2	2	0	0	0	0	0	0	2	2	2	0	0	2	0	0	2	0	2	2	2	0	2	0	2	0	0	0	0	0	2	0	0	2	0
	wsnp_Ex_c6576_11396672	5B	0	77.1	2	0	0	2	0	2	0	2	2	2	2	2	0	0	0	0	0	0	2	2	2	0	0	2	0	0	2	0	2	2	2	0	2	0	2	0	0	0	0	0	2	0	0	2	0
	wsnp_Ku_c63877_64391745	5B	0	77.1	2	0	0	2	0	2	0	2	2	2	2	-1	0	0	0	0	0	0	2	2	2	0	0	2	0	0	2	0	2	2	2	0	2	0	2	0	0	0	0	0	2	0	0	-1	0
	wsnp_Ex_c2201_4125015	5B	0	77.1	2	0	0	2	0	2	0	2	2	2	2	2	0	0	0	0	0	0	2	2	2	0	0	2	0	0	2	0	2	2	2	0	2	0	2	0	0	0	0	0	2	0	0	2	0
	wsnp_Ex_rep_c68243_67030425	5B	0	77.1	2	0	0	2	0	2	0	2	2	2	2	2	0	0	0	0	0	0	2	2	2	0	0	2	0	0	2	0	2	2	2	0	2	0	2	0	0	0	0	0	2	0	0	2	0
	wsnp_Ku_c23836_33776356	5B	0	77.1	2	0	0	2	0	2	0	2	2	2	2	-1	0	0	0	0	0	0	2	2	2	0	0	2	0	0	2	0	2	2	2	0	2	0	2	0	0	0	0	0	2	0	0	2	0
	wsnp_Ku_c20874_30544139	5B	0	77.1	2	0	0	2	0	2	0	2	2	2	2	2	0	0	0	0	0	0	2	2	2	0	0	2	0	0	2	0	2	2	2	0	2	0	2	0	0	0	0	0	2	0	0	2	0
	wsnp_Ku_c2042_3961943	5B	0	77.1	2	0	0	2	0	2	0	2	2	2	2	-1	0	0	0	0	0	0	2	2	2	0	0	2	0	0	2	0	2	2	2	0	2	0	2	0	0	0	0	0	2	0	0	2	0
	wsnp_Ex_c18413_27247408	5B	0	77.1	2	0	0	2	0	2	0	2	2	2	2	2	0	0	0	0	0	0	2	2	2	0	0	2	0	0	2	0	2	2	2	0	2	0	2	0	0	0	0	0	2	0	0	2	0
	wsnp_Ku_rep_c72803_72467300	5B	0	77.1	2	0	0	2	0	2	0	2	2	2	2	2	0	0	0	0	0	0	2	2	2	0	0	2	0	0	2	0	2	2	2	0	2	0	2	0	0	0	0	0	2	0	0	2	0
	wsnp_Ex_c658_1295291	5B	0	77.1	2	0	0	2	0	2	0	2	2	2	2	2	0	0	0	0	0	0	2	2	2	0	0	2	0	0	2	0	2	2	2	0	2	0	2	0	0	0	0	0	2	0	0	2	0
	wsnp_Ex_c20716_29802313	5B	0	77.1	2	0	0	2	0	-1	0	2	2	2	2	-1	0	0	0	0	0	0	2	2	2	0	0	2	0	0	2	0	2	2	2	0	2	0	2	0	0	0	0	0	2	0	0	2	0
	wsnp_Ex_c7469_12780118	5B	0	77.1	2	0	0	2	0	-1	0	2	2	2	2	-1	0	0	0	0	0	0	2	2	2	0	0	2	0	0	2	0	2	2	2	0	2	0	2	0	0	0	0	0	2	0	0	2	0
	wsnp_Ku_c3755_6908477	5B	0	77.1	2	0	0	2	0	2	0	2	2	2	2	2	0	0	0	0	0	0	2	2	2	0	0	2	0	0	2	0	2	2	2	0	2	0	2	0	0	0	0	0	2	0	0	2	0
	wsnp_Ex_c15797_24174436	5B	0	77.1	2	0	0	2	0	2	0	2	2	2	2	-1	0	0	0	0	0	0	2	2	2	0	0	2	0	0	2	0	2	2	2	0	2	0	2	0	0	0	0	0	2	0	0	2	0
	wsnp_Ku_c24196_34157272	5B	0	77.1	2	0	0	2	0	2	0	2	2	2	2	2	0	0	0	0	0	0	2	2	2	0	0	2	0	0	2	0	2	2	2	0	2	0	2	0	0	0	0	0	2	0	0	2	0
	wsnp_Ra_c34608_43291682	5B	0	77.1	2	0	0	2	0	2	0	2	2	2	2	2	0	0	0	0	0	0	2	2	2	0	0	2	0	0	2	0	2	2	2	0	2	0	2	0	0	0	0	0	2	0	0	2	0
	wsnp_Ex_rep_c67549_66173636	5B	0	77.1	2	0	0	2	0	-1	0	2	2	2	2	-1	0	0	0	0	0	0	2	2	2	0	0	2	0	0	2	0	2	2	2	0	2	0	2	0	0	0	0	0	2	0	0	2	0
	wsnp_Ex_rep_c66654_64966507	5B	0	77.1	2	0	0	2	0	2	0	2	2	2	2	-1	0	0	0	0	0	0	2	2	2	0	0	2	0	0	2	0	2	2	2	0	2	0	2	0	0	0	0	0	2	0	0	2	0
	wsnp_Ku_c7554_12995667	5B	0	77.1	2	0	0	2	0	2	0	2	2	2	2	-1	0	0	0	0	0	0	2	2	2	0	0	2	0	0	2	0	2	2	2	0	2	0	2	0	0	0	0	0	2	0	0	2	0
	wsnp_Ku_c46323_53087840	5B	0	77.1	2	0	0	2	0	2	0	2	2	2	2	-1	0	0	0	0	0	0	2	2	2	0	0	2	0	0	2	0	2	2	2	0	2	0	2	0	0	0	0	0	2	0	0	2	0
	wsnp_Ex_c658_1294487	5B	0	77.1	2	0	0	2	0	2	0	2	2	2	2	2	0	0	0	0	0	0	2	2	2	0	0	2	0	0	2	0	2	2	2	0	2	0	2	0	0	0	0	0	2	0	0	2	0
	wsnp_Ku_c248_502374	5B	0	77.1	2	0	0	2	0	2	0	2	2	2	2	2	0	0	0	0	0	0	2	2	2	0	0	2	0	0	2	0	2	2	2	0	2	0	2	0	0	0	0	0	2	0	0	2	-1
	wsnp_Ex_c2376_4454515	5B	0	77.1	2	0	0	2	0	2	0	2	2	2	2	2	0	0	0	0	0	0	2	2	2	0	0	2	0	0	2	0	2	2	2	0	2	0	2	0	0	0	0	0	2	0	0	2	0
	wsnp_Ex_c1462_2803179	5B	0	77.1	2	0	0	2	0	2	0	2	2	2	2	2	0	0	0	0	0	0	2	2	2	0	0	2	0	0	2	0	2	2	2	0	2	0	2	0	0	0	0	0	2	0	0	2	-1
	5B_wsnp_BF473658B_Ta_2_1	5B	0	77.1	2	0	0	2	0	-1	0	2	2	2	2	-1	0	0	0	0	0	0	2	2	2	0	0	2	0	0	2	0	2	2	2	0	2	0	2	0	0	0	0	0	2	0	0	2	0
	wsnp_Ku_c1661_3262505	5B	0	77.1	2	0	0	2	0	2	0	2	2	2	2	2	0	0	0	0	0	0	2	2	2	0	0	2	0	0	2	0	2	2	2	0	2	0	2	0	0	0	0	0	2	0	0	2	0
	wsnp_Ku_c10646_17556670	5B	0	77.1	2	0	0	2	0	2	0	2	2	2	2	2	0	0	0	0	0	0	2	2	2	0	0	2	0	0	2	0	2	2	2	0	2	0	2	0	0	0	0	0	2	0	0	2	0
	wsnp_Ex_c2376_4454741	5B	0	77.1	2	0	0	2	0	2	-1	2	2	2	2	2	0	0	0	0	0	0	2	2	2	0	0	2	0	0	2	0	2	2	2	0	2	0	2	0	0	0	0	0	2	0	0	2	0
	wsnp_Ex_c871_1693682	5B	0	77.1	2	0	0	2	0	2	0	2	2	2	2	2	0	0	0	0	0	0	2	2	2	0	0	2	0	0	2	0	2	2	2	0	2	0	2	0	0	0	0	0	2	0	0	2	0
	wsnp_Ex_c658_1293865	5B	0	77.1	2	0	0	2	0	2	0	2	2	2	2	2	0	0	0	0	0	0	2	2	2	0	0	2	0	0	2	0	2	2	2	0	2	0	2	0	0	0	0	0	2	0	0	2	0
	5BD_wsnp_BE445181B_Ta_2_1	5B	0	77.1	2	0	0	2	0	2	0	2	2	2	2	-1	0	0	0	0	0	0	2	2	2	0	0	2	0	0	2	0	2	2	2	0	2	0	2	0	0	0	0	0	2	0	0	2	0
	5AB_wsnp_BE495896B_Ta_2_1	5B	0	77.1	2	0	0	2	0	2	0	2	2	2	2	-1	0	0	0	0	0	0	2	2	2	0	0	2	0	0	2	0	2	2	2	0	2	0	2	0	0	0	0	0	2	0	0	2	0
	wsnp_Ex_c22835_32041284	5B	0	77.1	2	0	0	2	0	-1	0	2	2	2	2	2	0	0	0	0	0	0	2	2	2	0	0	2	0	0	2	0	2	2	2	0	2	0	2	0	0	0	0	0	2	0	0	2	-1
	wsnp_Ex_rep_c71332_70107094	5B	0	77.1	2	0	0	2	0	-1	0	2	2	2	2	-1	0	0	0	0	0	0	2	2	2	0	0	2	0	0	2	0	2	2	2	0	2	0	2	0	0	0	0	0	2	0	0	-1	0
	wsnp_Ex_rep_c69349_68285613	5B	0	77.1	2	0	0	2	0	2	0	2	2	2	2	2	0	0	0	0	0	0	2	2	2	0	0	2	0	0	2	0	2	2	2	0	2	0	2	0	0	0	0	0	2	0	0	2	0
	wsnp_Ex_rep_c69401_68338942	5B	0	77.1	2	0	0	2	0	-1	0	2	2	2	2	-1	0	0	0	0	0	0	2	2	2	0	0	2	0	0	2	0	2	2	2	0	2	0	2	0	0	0	0	0	2	0	0	2	0
	wsnp_Ex_rep_c69349_68285836	5B	0	77.1	2	0	0	2	0	2	0	2	2	2	2	2	0	0	0	0	0	0	2	2	2	0	0	2	0	0	2	0	2	2	2	0	2	0	2	0	0	0	0	0	2	0	0	2	0
	wsnp_Ex_c658_1293780	5B	0	77.1	2	0	0	2	0	2	0	2	2	2	2	2	0	0	0	0	0	0	2	2	2	0	0	2	0	0	2	0	2	2	2	0	2	0	2	0	0	0	0	0	2	0	0	2	0
	wsnp_Ex_c2243_4201831	5B	0	77.1	2	0	0	2	0	2	0	2	2	2	2	2	0	0	0	0	0	0	2	2	2	0	0	2	0	0	2	0	2	2	2	0	2	0	2	0	0	0	0	0	2	0	0	2	0
	wsnp_Ex_rep_c69401_68339012	5B	0	77.1	2	0	0	2	0	2	0	2	2	2	2	2	0	0	0	0	0	0	2	2	2	0	0	2	0	0	2	0	2	2	2	0	2	0	2	0	0	0	0	0	2	0	0	2	-1
	wsnp_Ex_c49809_54305634	5B	0	77.1	2	0	0	2	0	-1	0	2	2	2	2	-1	0	0	0	0	0	0	2	2	2	0	0	2	0	0	2	0	2	2	2	0	2	0	2	0	0	0	0	0	2	0	0	2	0
	wsnp_Ex_rep_c68226_67010649	5B	0	77.1	2	0	0	2	0	2	0	2	2	2	2	2	0	0	0	0	0	0	2	2	2	0	0	2	0	0	2	0	2	2	2	0	2	0	2	0	0	0	0	0	2	0	0	2	0
	wsnp_Ex_c13083_20696566	5B	0	77.1	2	0	0	2	0	2	0	2	2	2	2	2	0	0	0	0	0	0	2	2	2	0	0	2	0	0	2	0	2	2	2	0	2	0	2	0	0	0	0	0	2	0	0	2	0
	wsnp_Ku_c3755_6907064	5B	0	77.1	2	0	0	2	0	2	0	2	2	2	2	2	0	0	0	0	0	0	2	2	2	0	0	2	0	0	2	0	2	2	2	0	2	0	2	0	0	0	0	0	2	0	0	2	0
	wsnp_Ku_c796_1645905	5B	0	77.1	2	0	0	2	0	-1	0	2	2	2	2	-1	0	0	0	0	0	0	2	2	2	0	0	2	0	0	2	0	2	2	2	0	2	0	2	0	0	0	0	0	2	0	0	2	0
	wsnp_Ex_c18413_27247064	5B	0	77.1	2	0	0	2	0	2	0	2	2	2	2	2	0	0	0	0	0	0	2	2	2	0	0	2	0	0	2	0	2	2	2	0	2	0	2	0	0	0	0	0	2	0	0	2	0
	wsnp_CAP7_c12931_5460221	5B	0	77.1	2	0	0	2	0	-1	0	2	2	2	2	-1	0	0	0	0	0	0	2	2	2	0	0	2	0	0	2	0	2	2	2	0	2	0	2	0	0	0	0	0	2	0	0	2	0
	wsnp_Ku_c1661_3262637	5B	0	77.1	2	0	0	2	0	2	0	2	2	2	2	2	0	0	0	0	0	0	2	2	2	0	0	2	0	0	2	0	2	2	2	0	2	0	2	0	0	0	0	0	2	0	0	2	0
	wsnp_Ex_c8229_13899351	5B	0	77.1	2	0	0	2	0	2	0	2	2	2	2	2	0	0	0	0	0	0	2	2	2	0	0	2	0	0	2	0	2	2	2	0	2	0	2	0	0	0	0	0	2	0	0	2	0
	wsnp_Ku_c45384_52426619	5B	0	77.1	2	0	0	2	0	2	0	2	2	2	2	2	0	0	0	0	0	0	2	2	2	0	0	2	0	0	2	0	2	2	2	0	2	0	2	0	0	0	0	0	2	0	0	2	0
	wsnp_Ex_c7334_12577656	5B	0	77.1	2	0	0	2	0	-1	0	2	2	2	2	-1	0	0	0	0	0	0	2	2	2	0	0	2	0	0	2	0	2	2	2	0	2	0	2	0	0	0	0	0	2	0	0	2	0
	wsnp_Ex_c658_1294440	5B	0	77.1	2	0	0	2	0	2	0	2	2	2	2	-1	0	0	0	0	0	0	2	2	2	0	0	2	0	0	2	0	2	2	2	0	2	0	2	0	0	0	0	0	2	0	0	2	0
	wsnp_Ex_c1067_2039707	5B	0	77.1	2	0	0	2	0	2	0	2	2	2	2	2	0	0	0	0	0	0	2	2	2	0	0	2	0	0	2	0	2	2	2	0	2	0	2	0	0	0	0	0	2	0	0	2	0
	wsnp_Ex_c9966_16405912	5B	0	77.1	2	0	0	2	0	2	0	2	2	2	2	2	0	0	0	0	0	0	2	2	2	0	0	2	0	0	2	0	2	2	2	0	2	0	2	0	0	0	0	0	-1	0	0	2	-1
	wsnp_Ku_c6765_11767282	5B	0	77.1	2	0	0	2	0	2	0	2	2	2	2	2	0	0	0	0	0	0	2	2	2	0	0	2	0	0	2	0	2	2	2	0	2	0	2	0	0	0	0	0	2	0	0	2	0
	wsnp_Ex_rep_c102297_87495486	5B	0	77.1	2	0	0	2	0	2	0	2	2	2	2	2	0	0	0	0	0	0	2	2	2	0	0	2	0	0	2	0	2	2	2	0	2	0	2	0	0	0	0	0	2	0	0	2	0
	wsnp_Ex_rep_c104290_89051908	5B	0.2	77.3	2	0	0	2	0	-1	0	2	2	2	2	-1	0	0	0	0	0	0	2	2	2	0	0	2	0	0	2	0	2	2	2	0	2	0	2	0	0	0	0	0	2	0	0	2	0
	wsnp_Ex_rep_c103148_88169427	5B	0	77.3	2	0	0	2	0	-1	0	2	2	2	2	-1	0	0	0	0	0	0	2	2	2	0	0	2	0	0	2	0	2	2	2	0	2	0	2	0	0	0	0	0	2	0	0	-1	0
	wsnp_Ex_c60190_60742719	5B	0	77.3	2	0	0	2	0	2	0	2	2	2	2	2	0	0	0	0	0	0	2	2	2	0	0	2	0	0	2	0	2	2	2	0	2	0	2	0	0	0	0	0	2	0	0	2	0
	wsnp_Ex_c7173_12319519	5B	0	77.3	2	0	0	2	0	2	0	2	2	2	2	2	0	0	0	0	0	0	2	2	2	0	0	2	0	0	2	0	2	2	2	0	2	0	2	0	0	0	0	0	2	0	0	2	0
	wsnp_Ex_c1938_3656802	5B	0	77.3	2	0	0	2	0	2	0	2	2	2	2	2	0	0	0	0	0	0	2	2	2	0	0	2	0	0	2	0	2	2	2	0	2	0	2	0	0	0	0	0	2	0	0	2	0
	wsnp_Ku_c3849_7064369	5B	0.2	77.5	2	0	0	2	0	-1	0	2	2	2	2	-1	0	0	0	0	0	0	2	2	2	0	0	2	0	0	2	0	2	2	2	0	2	0	2	0	0	0	0	0	2	0	0	2	0
	wsnp_Ku_c14373_22670517	5B	0	77.5	2	0	0	2	0	2	0	2	2	2	2	2	0	0	0	0	0	0	2	2	2	0	0	2	0	0	2	0	2	2	2	0	2	0	2	0	0	0	0	0	2	0	0	2	0
	wsnp_Ex_c13386_21097743	5B	0	77.5	2	0	0	2	0	2	0	2	2	2	2	2	0	0	0	0	0	0	2	2	2	0	0	2	0	0	2	0	2	2	2	0	2	0	2	0	0	0	0	0	2	0	0	2	0
	wsnp_Ku_c11988_19476255	5B	0	77.5	2	0	0	2	0	2	0	2	2	2	2	2	0	0	0	0	0	0	2	2	2	0	0	2	0	0	2	0	2	2	2	0	2	0	2	0	0	0	0	0	2	0	0	2	0
	wsnp_JD_c14427_14159648	5B	0	77.5	2	0	0	2	0	2	0	2	2	2	2	2	0	0	0	0	0	0	2	2	2	0	0	2	0	0	2	0	2	2	2	0	2	0	2	0	0	0	0	0	2	0	0	2	0
	wsnp_Ku_c16188_25014042	5B	0	77.5	2	0	0	2	0	2	0	2	2	2	2	2	0	0	0	0	0	0	2	2	2	0	0	2	0	0	2	0	2	2	2	0	2	0	2	0	0	0	0	0	2	0	0	2	0
	wsnp_Ex_c5217_9237399	5B	0	77.5	2	0	0	2	0	2	0	2	2	2	2	2	0	0	0	0	0	0	2	2	2	0	0	2	0	0	2	0	2	2	2	0	2	0	2	0	0	0	0	0	2	0	0	2	0
	wsnp_Ex_c2645_4907017	5B	0.6	78.1	2	0	0	2	0	2	0	2	2	2	2	2	0	0	0	0	0	0	2	2	2	0	0	2	0	0	2	0	2	2	2	2	2	0	2	0	0	0	0	0	2	0	0	2	0
	wsnp_Ku_c14597_22958285	5B	0.4	78.5	2	0	0	2	0	2	0	2	2	2	2	2	0	0	0	0	0	0	2	2	2	0	0	2	0	2	2	0	2	2	2	2	2	0	2	0	0	0	0	0	2	0	0	2	0
	wsnp_Ra_c46527_52361888	5B	0.4	78.9	2	0	0	2	0	2	0	2	2	2	2	2	0	0	0	0	0	0	2	2	2	0	0	2	0	2	2	0	2	2	2	2	2	0	2	0	0	0	0	0	2	0	0	2	2
	wsnp_Ex_c39535_46808105	5B	0	78.9	2	0	0	2	0	-1	0	2	2	2	2	-1	0	0	0	0	0	0	2	-1	2	0	0	2	0	2	2	0	2	2	2	2	2	0	2	0	0	0	0	0	2	0	0	-1	2
	wsnp_Ra_c13646_21523723	5B	0	78.9	2	0	0	2	0	2	0	2	2	2	2	2	0	0	0	0	0	0	2	2	2	0	0	2	0	2	2	0	2	2	2	2	2	0	2	0	0	0	0	0	2	0	0	2	2
	wsnp_Ex_c65091_63634826	5B	0	78.9	2	0	0	2	0	2	0	2	2	2	2	2	0	0	0	0	0	0	2	2	2	0	0	2	0	2	2	0	2	2	2	2	2	0	2	0	0	0	0	0	2	0	0	2	2
	wsnp_Ku_c28491_38419391	5B	0	78.9	2	0	0	2	0	2	0	2	2	2	2	2	0	0	0	0	0	0	2	2	2	0	0	2	0	2	2	0	2	2	2	2	2	0	2	0	0	0	0	0	2	0	0	2	2
	wsnp_Ex_rep_c69760_68718561	5B	0.4	79.3	2	0	0	2	0	2	0	2	2	2	2	2	0	0	0	0	0	0	2	2	2	0	0	2	0	2	2	0	2	2	2	2	2	0	2	0	0	2	2	0	2	0	0	2	2
	5AB_wsnp_BE606403B_Ta_2_1	5B	0.2	79.5	2	0	0	2	0	2	0	2	2	2	2	2	0	0	0	0	0	0	2	2	2	0	0	2	0	2	2	0	2	2	2	2	2	0	2	0	0	2	2	0	2	0	0	2	2
	wsnp_Ex_c48257_53217539	5B	0	79.5	2	0	0	2	0	2	0	2	2	2	2	2	0	0	0	0	0	0	2	2	2	0	0	2	0	2	2	0	2	2	2	2	2	0	2	0	0	2	2	0	2	0	0	2	2
	wsnp_Ex_rep_c67690_66354931	5B	0	79.5	2	0	0	2	0	2	0	2	2	2	2	2	0	0	0	0	0	0	2	2	2	0	0	2	0	2	2	0	2	2	2	2	2	0	2	0	0	2	2	0	2	0	0	2	2
	wsnp_Ex_c12909_20457407	5B	0	79.5	2	0	0	2	0	2	0	2	2	2	2	2	0	0	0	0	0	0	2	2	2	0	0	2	0	2	2	0	2	2	2	2	2	0	2	0	0	2	2	0	2	0	0	2	2
	wsnp_Ex_rep_c67690_66354791	5B	0	79.5	2	0	0	2	0	2	0	2	2	2	2	2	0	0	0	0	0	0	2	2	2	0	0	2	0	2	2	0	2	2	2	2	2	0	2	0	0	2	2	0	2	0	0	2	2
	wsnp_Ex_c44230_50338772	5B	0.3	79.8	2	0	0	2	0	2	0	2	2	2	2	2	0	0	0	0	0	0	2	2	2	0	0	2	0	2	2	0	2	2	2	2	2	0	2	0	0	2	2	0	2	0	0	2	2
	wsnp_Ex_c22726_31932096	5B	0	79.8	2	0	0	2	0	2	0	2	2	2	2	2	0	0	0	0	0	0	2	2	2	0	0	2	0	2	2	0	2	2	2	2	2	0	2	0	0	2	2	0	2	0	0	2	2
	wsnp_Ex_rep_c68119_66884852	5B	0	79.8	2	0	0	2	0	2	0	2	2	2	2	2	0	0	0	0	0	0	2	2	2	0	0	2	0	2	2	0	2	2	2	2	2	0	2	0	0	2	2	0	2	0	0	2	2
	wsnp_Ex_c38105_45710671	5B	0	79.8	2	0	0	2	0	2	0	2	2	2	2	2	0	0	0	0	0	0	2	2	2	0	0	2	0	2	2	0	2	2	2	2	2	0	2	0	0	2	2	0	2	0	0	2	2
	wsnp_Ex_c7988_13555376	5B	0	79.8	2	0	0	2	0	2	0	2	2	2	2	-1	0	0	0	0	0	0	2	2	2	0	0	2	0	2	2	0	2	2	2	2	2	0	2	0	0	2	2	0	2	0	0	2	2
	wsnp_Ex_c15262_23482284	5B	0	79.8	2	0	0	2	0	-1	0	2	2	2	2	-1	0	0	0	0	0	0	2	2	2	0	0	2	0	2	2	0	2	2	2	2	2	0	2	0	0	2	2	0	2	0	0	-1	2
	wsnp_Ex_rep_c67690_66354563	5B	0	79.8	2	0	0	2	0	2	0	2	2	2	2	2	0	0	0	0	0	0	2	2	2	0	0	2	0	2	2	0	2	2	2	2	2	0	2	0	0	2	2	0	2	0	0	2	2
	wsnp_Ex_c15858_24246431	5B	0	79.8	2	0	0	2	0	2	0	2	2	2	2	2	0	0	0	0	0	0	2	2	2	0	0	2	0	2	2	0	2	2	2	2	2	0	2	0	0	2	2	0	2	0	0	2	2
	wsnp_Ex_c12909_20457660	5B	0	79.8	2	0	0	2	0	2	0	2	2	2	2	-1	0	0	0	0	0	0	2	2	2	0	0	2	0	2	2	0	2	2	2	2	2	0	2	0	0	2	2	0	2	0	0	2	2
	wsnp_Ex_c26616_35855805	5B	0	79.8	2	0	0	2	0	-1	0	2	2	2	2	-1	0	0	0	0	0	0	2	2	2	0	0	2	0	2	2	0	2	2	2	2	2	0	2	0	0	2	2	0	2	0	0	2	2
	wsnp_Ex_rep_c95506_83475785	5B	0	79.8	2	0	0	2	0	2	0	2	2	2	2	-1	0	0	0	0	0	0	2	2	2	0	0	2	0	2	2	0	2	2	2	2	2	0	2	0	0	2	2	0	2	0	0	2	2
	wsnp_Ex_rep_c108314_91592072	5B	0	79.8	2	0	0	2	0	2	0	2	2	2	2	2	0	0	0	0	0	0	2	2	2	0	0	2	0	2	2	0	2	2	2	2	2	0	2	0	0	2	2	0	2	0	0	2	2
	wsnp_Ex_c15524_23819269	5B	0	79.8	2	0	0	2	0	2	0	2	2	2	2	2	0	0	0	0	0	0	2	2	2	0	0	2	0	2	2	0	2	2	2	2	2	0	2	0	0	2	2	0	2	0	0	2	2
	wsnp_Ex_rep_c69760_68719014	5B	0.3	80.1	2	0	0	2	0	-1	0	2	2	2	2	-1	0	0	0	0	0	0	2	2	2	0	0	2	0	2	2	0	2	2	2	2	2	0	2	0	0	2	2	0	2	0	0	2	2
	wsnp_Ex_c7988_13555166	5B	0	80.1	2	0	0	2	0	-1	0	2	2	2	2	-1	0	0	0	0	0	0	2	2	2	0	0	2	0	2	2	0	2	2	2	2	2	0	2	0	0	2	2	0	2	0	0	2	2
	wsnp_Ku_c8270_14083963	5B	0	80.1	2	0	0	2	0	2	0	2	2	2	2	2	0	0	0	0	0	0	2	2	2	0	0	2	0	2	2	0	2	2	2	2	2	0	2	0	0	2	2	0	2	0	0	2	2
	wsnp_Ex_c4826_8610827	5B	0	80.1	2	0	0	2	0	-1	0	2	2	2	2	-1	0	0	0	0	0	0	2	2	2	0	0	2	0	2	2	0	2	2	2	2	2	0	2	0	0	2	2	0	2	0	0	2	2
	wsnp_Ex_c8676_14535174	5B	0	80.1	2	0	0	2	0	-1	0	2	2	2	2	-1	0	0	0	0	0	0	2	2	2	0	0	2	0	2	2	0	2	2	2	2	2	0	2	0	0	2	2	0	2	0	0	2	2
	wsnp_Ex_c17768_26519434	5B	0	80.1	2	0	0	2	0	-1	0	2	2	2	2	-1	0	0	0	0	0	0	2	2	2	0	0	2	0	2	2	0	2	2	2	2	2	0	2	0	0	2	2	0	2	0	0	2	2
	wsnp_Ex_rep_c67392_65972196	5B	0	80.1	2	0	0	2	0	2	0	2	2	2	2	2	0	0	0	0	0	0	2	2	2	0	0	2	0	2	2	0	2	2	2	2	2	0	2	0	0	2	2	0	2	0	0	2	2
	wsnp_Ex_c8676_14535027	5B	0	80.1	2	0	0	2	0	2	0	2	2	2	2	2	0	0	0	0	0	0	2	2	2	0	0	2	0	2	2	0	2	2	2	2	2	0	2	0	0	2	2	0	2	0	0	2	2
	wsnp_JD_c10416_11077664	5B	0	80.1	2	0	0	2	0	2	0	2	2	2	2	2	0	0	0	0	0	0	2	2	2	0	0	2	0	2	2	0	2	2	2	2	2	0	2	0	0	2	2	0	2	0	0	2	2
	wsnp_Ex_c7988_13555434	5B	0	80.1	2	0	0	2	0	2	0	2	2	2	2	2	0	0	0	0	0	0	2	2	2	0	0	2	0	2	2	0	2	2	2	2	2	0	2	0	0	2	2	0	2	0	0	2	2
	Xwmc429	5B	3.6	83.7	2	0	0	2	0	2	0	2	2	2	2	0	0	0	0	0	0	0	2	0	2	0	0	-1	0	2	2	0	2	2	2	2	0	2	2	0	0	2	2	0	2	0	0	2	2
	2AB5ABD_wsnp_BE426080B_Ta_2_1	5B	1.3	85	2	0	0	2	0	2	0	2	2	2	2	2	0	0	0	0	0	0	2	2	2	0	0	2	0	2	2	0	2	2	2	2	0	0	2	0	0	2	2	0	2	0	0	2	2
	wsnp_RFL_Contig2731_2449789	5B	0	85	2	0	0	2	0	2	0	2	2	2	2	-1	0	0	0	0	0	0	2	2	2	0	0	2	0	2	2	0	2	2	2	2	0	0	2	0	0	2	2	0	2	0	0	2	2
	wsnp_JD_c11594_12033647	5B	0.2	85.2	2	0	0	2	0	2	0	2	2	2	2	2	0	0	0	0	0	0	2	2	2	0	0	2	0	2	2	0	2	2	2	2	0	0	0	0	0	2	2	0	2	0	0	2	2
	5ABD_wsnp_BE497820B_Ta_2_1	5B	1.1	86.3	2	0	0	2	0	2	0	2	2	2	2	2	0	0	0	0	0	0	2	2	2	0	0	0	0	2	2	0	2	2	2	2	0	0	0	0	0	2	2	0	2	0	0	2	2
	wsnp_Ku_c50354_55979952	5B	0.8	87.1	2	0	0	2	0	2	0	2	2	2	2	2	0	0	0	0	0	0	2	2	2	0	0	0	0	2	2	0	2	2	2	2	0	0	0	0	0	2	2	0	2	0	0	2	2
	5ABD_wsnp_BE443187B_Ta_2_1	5B	0.2	87.3	2	0	0	2	0	2	0	2	2	2	2	2	0	0	0	0	0	0	2	2	2	0	0	0	0	2	2	0	2	2	2	2	0	0	0	0	0	2	2	0	2	0	0	2	2
	wsnp_Ku_c20701_30355248	5B	0	87.3	2	0	0	2	0	2	0	2	2	2	2	2	0	0	0	0	0	0	2	2	2	0	0	0	0	2	2	0	2	2	2	2	0	0	0	0	0	2	2	0	2	0	0	2	2
	wsnp_Ex_c6100_10676217	5B	0.4	87.7	2	0	0	2	0	2	0	2	2	2	2	2	0	0	0	0	0	0	2	2	2	0	0	0	0	2	2	0	2	2	2	2	0	0	0	0	0	2	2	0	2	0	0	2	0
	wsnp_RFL_Contig4565_5399994	5B	1.1	88.8	2	0	0	0	0	2	0	2	2	2	2	2	0	0	0	0	0	0	2	2	2	0	0	0	0	2	2	0	2	2	2	2	0	0	0	0	0	2	2	0	2	0	0	2	2
	wsnp_Ex_c6548_11355524	5B	1	89.8	2	0	0	0	0	2	0	2	2	2	2	2	0	0	0	0	0	0	2	2	2	0	0	0	0	0	2	0	2	2	2	0	0	0	0	0	0	2	2	0	2	0	0	2	2
	wsnp_Ku_c3826_7020810	5B	0.2	90	2	0	0	0	0	2	0	2	2	2	2	2	0	0	0	0	0	0	2	2	2	0	0	0	0	0	2	0	2	2	2	2	0	0	0	0	0	2	2	0	2	0	0	2	2
	wsnp_Ex_c23238_32474842	5B	0.7	90.7	2	0	0	0	0	2	0	2	2	2	2	2	0	0	0	0	0	0	2	2	2	0	0	0	0	0	2	0	2	2	2	2	0	0	0	0	0	2	2	0	2	0	0	2	0
	wsnp_Ex_c3817_6937184	5B	0	90.7	2	0	0	0	0	2	0	2	2	2	2	2	0	0	0	0	0	0	2	2	2	0	0	0	0	0	2	0	2	2	2	2	0	0	0	0	0	2	2	0	2	0	0	2	0
	wsnp_Ku_c3869_7094615	5B	0.6	91.3	2	0	0	2	0	2	0	2	2	2	2	2	0	0	0	0	0	0	2	2	2	0	0	0	0	0	2	0	2	2	2	2	0	0	0	0	0	2	2	0	2	0	0	2	0
	wsnp_Ex_c113235_94249366	5B	0.4	91.7	2	0	0	2	0	2	0	2	2	2	2	2	0	0	0	0	0	0	2	2	2	0	0	0	0	0	2	0	2	2	2	2	0	0	0	0	0	2	2	0	2	0	0	2	2
	wsnp_Ku_c49907_55670146	5B	0	91.7	2	0	0	2	0	2	0	2	2	2	2	2	0	0	0	0	0	0	2	2	2	0	0	0	0	0	2	0	2	2	2	2	0	0	0	0	0	2	2	0	2	0	0	2	2
	wsnp_RFL_Contig2504_2093982	5B	0.8	92.5	2	0	0	2	0	2	0	2	2	2	2	2	0	0	0	0	0	0	2	2	2	0	0	0	0	0	2	0	2	2	2	0	0	0	0	0	0	2	2	0	2	0	0	2	2
	wsnp_Ex_c16963_25554867	5B	0	92.5	2	0	0	2	0	2	0	2	2	2	2	2	0	0	0	0	0	0	2	2	2	0	0	0	0	0	2	0	2	2	2	0	0	0	0	0	0	2	2	0	2	0	0	2	2
	wsnp_Ex_c16963_25554152	5B	0.6	93.1	2	0	0	2	0	2	0	2	2	2	2	2	0	0	0	0	0	0	2	2	2	0	0	0	0	0	2	0	2	2	2	0	0	0	0	0	0	2	2	0	2	0	0	2	2
	wsnp_Ku_rep_c72211_71920520	5B	0	93.1	2	0	0	2	0	2	0	2	2	2	2	2	0	0	0	0	0	0	2	2	2	0	0	0	0	0	2	0	2	2	2	0	0	0	0	0	0	2	2	0	2	0	0	2	2
	5AD_wsnp_BE443745A_Ta_2_1	5B	0.4	93.5	2	0	0	-1	0	2	0	2	2	2	2	2	0	0	0	0	0	0	2	2	2	0	0	0	0	0	2	0	2	2	2	0	0	0	0	0	0	2	2	0	2	-1	0	2	0
	wsnp_Ra_c11257_18287816	5B	0.6	94.1	2	0	0	2	0	2	0	2	2	2	2	2	0	0	0	0	0	0	2	2	2	0	0	0	0	0	2	0	2	2	2	0	0	0	0	0	0	2	2	0	2	0	0	2	2
	wsnp_Ex_rep_c69631_68583202	5B	0	94.1	2	0	0	2	0	2	0	2	2	2	2	2	0	0	0	0	0	0	2	2	2	0	0	0	0	0	2	0	2	2	2	0	0	0	0	0	0	2	2	0	2	0	0	2	2
	wsnp_Ex_rep_c69631_68583363	5B	0	94.1	2	0	0	2	0	2	0	2	2	2	2	2	0	0	0	0	0	0	2	2	2	0	0	0	0	0	2	0	2	2	2	0	0	0	0	0	0	2	2	0	2	0	0	2	2
	wsnp_Ex_c16963_25554400	5B	0.6	94.7	2	0	0	2	0	2	0	2	2	2	2	2	0	0	0	0	0	0	2	2	2	0	0	0	0	0	2	0	2	2	2	0	0	0	0	0	0	2	2	0	2	0	0	2	2
	wsnp_Ex_c10674_17400603	5B	0.8	95.5	2	0	0	0	0	2	0	2	0	2	2	2	0	0	0	0	0	0	2	2	2	0	0	0	0	0	2	0	2	2	2	0	0	0	0	0	0	2	2	0	2	0	0	2	2
	wsnp_Ex_rep_c66375_64566329	5B	1.6	97.1	2	0	0	0	0	0	0	2	0	2	2	2	0	0	0	0	0	0	2	2	2	0	0	0	0	0	2	0	2	2	2	0	0	0	0	0	0	2	2	0	2	0	0	2	2
	wsnp_Ex_c709_1395347	5B	0	97.1	2	0	0	0	0	0	0	2	0	2	2	2	0	0	0	0	0	0	2	2	2	0	0	0	0	0	2	0	2	2	2	0	0	0	0	0	0	2	2	0	2	0	0	-1	2
	wsnp_Ex_rep_c102070_87317640	5B	1.5	98.6	2	0	0	2	0	0	0	2	0	2	2	2	0	0	0	0	0	0	2	2	2	0	0	0	0	0	2	0	2	2	2	0	0	0	0	0	0	2	2	0	2	0	0	2	2
	wsnp_Ex_c12714_20198992	5B	0	98.6	2	0	0	2	0	0	0	2	0	2	2	2	0	0	0	0	0	0	2	-1	2	0	0	0	0	0	2	0	2	2	2	0	0	0	0	0	0	2	2	0	2	0	0	2	2
	wsnp_Ku_c29780_39658445	5B	0.4	99	2	0	0	2	0	0	0	2	0	2	2	2	0	0	0	0	0	0	2	2	2	0	0	0	0	0	2	0	2	2	2	0	0	0	0	0	0	2	2	0	2	0	0	2	0
	wsnp_Ex_c2615_4862266	5B	0	99	2	0	0	2	0	0	0	2	0	2	2	2	0	0	0	0	0	0	2	2	2	0	0	0	0	0	2	0	2	2	2	0	0	0	0	0	0	2	2	0	2	0	0	2	0
	wsnp_Ex_rep_c102070_87317290	5B	0.2	99.2	2	0	0	2	0	0	0	2	0	2	2	2	0	0	0	0	0	0	2	2	2	0	0	0	0	0	2	0	2	2	2	0	0	0	0	0	0	2	2	0	2	0	0	2	-1
	wsnp_Ex_c47152_52446529	5B	0	99.2	2	0	0	2	0	0	0	2	0	2	2	2	0	0	0	0	0	0	2	2	2	0	0	0	0	0	2	0	2	2	2	0	0	0	0	0	0	2	2	0	2	0	0	-1	0
	wsnp_Ex_rep_c66667_64981526	5B	0.2	99.4	2	0	0	0	0	0	0	2	0	2	2	2	0	0	0	0	0	0	2	2	2	0	0	0	0	0	2	0	2	2	2	0	0	0	0	0	0	2	2	0	2	0	0	2	0
	wsnp_Ex_c50413_54706626	5B	0	99.4	2	0	0	0	0	0	0	2	0	2	2	2	0	0	0	0	0	0	2	2	2	0	0	0	0	0	2	0	2	2	2	0	0	0	0	0	0	2	2	0	2	0	0	2	0
	wsnp_Ku_c10296_17072695	5B	0.2	99.6	2	0	0	0	0	0	0	2	0	2	2	2	0	0	0	0	0	0	2	2	2	0	0	0	0	0	2	0	2	2	2	0	0	0	0	0	0	2	2	0	2	0	0	2	0
	wsnp_Ex_c974_1865513	5B	1.7	101.3	2	0	0	0	0	0	0	2	0	2	2	2	0	0	0	0	0	0	2	2	2	0	0	0	0	0	2	0	2	2	2	0	0	0	0	0	0	2	2	0	2	0	0	2	0
	wsnp_Ex_c57667_59284398	5B	1.1	102.4	2	0	0	0	0	0	0	2	0	2	2	2	0	0	0	0	0	0	2	2	2	0	0	0	0	0	2	0	2	2	2	0	0	0	0	0	0	2	2	0	2	0	0	2	0
	wsnp_Ex_c974_1864971	5B	0	102.4	2	0	0	0	0	0	0	2	0	2	2	2	0	0	0	0	0	0	2	2	2	0	0	0	0	0	2	0	2	2	2	0	0	0	0	0	0	2	2	0	2	0	0	2	0
	wsnp_Ku_c5472_9710435	5B	0	102.4	2	0	0	0	0	0	0	2	0	2	2	2	0	0	0	0	0	0	2	2	2	0	0	0	0	0	2	0	2	2	2	0	0	0	0	0	0	2	2	0	2	0	0	2	0
	wsnp_Ku_c12562_20256747	5B	1.7	104.1	2	0	0	0	0	0	0	2	0	2	2	2	0	0	0	0	0	0	2	-1	2	0	0	0	0	0	2	0	2	2	2	0	0	0	0	0	0	2	2	0	2	2	0	2	0
	wsnp_Ex_c10644_17356566	5B	0.2	104.3	2	0	0	0	0	0	0	2	0	2	2	2	0	0	0	0	0	0	2	-1	2	0	0	0	0	0	2	0	2	2	2	0	0	0	0	0	0	2	2	0	2	2	0	2	0
	wsnp_Ex_c19724_28721580	5B	0.6	104.9	2	0	0	0	0	0	0	2	0	2	2	2	0	0	0	0	0	0	2	2	2	0	0	0	0	0	2	0	2	2	2	2	0	0	0	0	0	2	2	0	2	2	0	2	0
	wsnp_CAP12_c303_168502	5B	3.6	108.5	2	0	0	2	0	0	0	2	0	2	2	2	0	0	0	0	0	0	2	0	2	0	0	0	0	0	2	0	2	2	2	2	0	0	0	0	0	2	2	0	2	2	0	2	0
	wsnp_CAP12_c303_168436	5B	0.7	109.2	2	0	0	2	0	0	0	2	0	2	2	2	0	0	0	0	0	0	2	-1	2	0	0	0	0	0	2	0	2	2	2	2	0	0	0	0	0	2	2	0	2	2	0	2	0
	wsnp_Ex_rep_c68033_66781174	5B	0	109.2	2	0	0	2	0	0	0	2	0	2	2	2	0	0	0	0	0	0	2	-1	2	0	0	0	0	0	2	0	2	2	2	2	0	0	0	0	0	2	2	0	2	2	0	2	0
	wsnp_Ex_c25926_35188395	5B	0	109.2	2	0	0	2	0	0	0	2	0	2	2	2	0	0	0	0	0	0	2	-1	2	0	0	0	0	0	2	0	2	2	2	2	0	0	0	0	0	2	2	0	2	2	0	2	0
	wsnp_Ex_rep_c70120_69069885	5B	0	109.2	2	0	0	2	0	0	0	2	0	2	2	2	0	0	0	0	0	0	2	-1	2	0	0	0	0	0	2	0	2	2	2	2	0	0	0	0	0	2	2	0	2	2	0	2	0
	wsnp_Ex_rep_c68033_66780978	5B	0	109.2	2	0	0	2	0	0	0	2	0	2	2	2	0	0	0	0	0	0	2	-1	2	0	0	0	0	0	2	0	2	2	2	2	0	0	0	0	0	2	2	0	2	2	0	2	0
	wsnp_Ex_c26312_35558700	5B	0	109.2	2	0	0	2	0	0	0	2	0	2	2	2	0	0	0	0	0	0	2	-1	2	0	0	0	0	0	2	0	2	2	2	2	0	0	0	0	0	2	2	0	2	2	0	2	0
	wsnp_JD_c23569_20105699	5B	0	109.2	2	0	0	2	0	0	0	2	0	2	2	2	0	0	0	0	0	0	2	-1	2	0	0	0	0	0	2	0	2	2	2	2	0	0	0	0	0	2	2	0	2	2	0	2	0
	wsnp_Ex_rep_c68017_66762485	5B	0	109.2	2	0	0	2	0	0	0	2	0	2	2	2	0	0	0	0	0	0	2	-1	2	0	0	0	0	0	2	0	2	2	2	2	0	0	0	0	0	2	2	0	2	2	0	2	0
	wsnp_Ex_rep_c105750_90072103	5B	0	109.2	2	0	0	2	0	0	0	2	0	2	2	2	0	0	0	0	0	0	2	-1	2	0	0	0	0	0	2	0	2	2	2	2	0	0	0	0	0	2	2	0	2	2	0	2	0
	wsnp_Ex_c11141_18047244	5B	0	109.2	2	0	0	2	0	0	0	2	0	2	2	2	0	0	0	0	0	0	2	-1	2	0	0	0	0	0	2	0	2	2	2	2	0	0	0	0	0	2	2	0	2	2	0	2	0
	wsnp_JD_c12186_12484832	5B	0	109.2	2	0	0	2	0	0	0	2	0	2	2	2	0	0	0	0	0	0	2	-1	2	0	0	0	0	0	2	0	2	2	2	2	0	0	0	0	0	2	2	0	2	2	0	2	0
	wsnp_Ex_c11141_18047397	5B	0	109.2	2	0	0	2	0	0	0	2	0	2	2	2	0	0	0	0	0	0	2	-1	2	0	0	0	0	0	2	0	2	2	2	2	0	0	0	0	0	2	2	0	2	2	0	2	0
	wsnp_JG_c625_379570	5B	0	109.2	2	0	0	2	0	0	0	2	0	2	2	2	0	0	0	0	0	0	2	-1	2	0	0	0	0	0	2	0	2	2	2	2	0	0	0	0	0	2	2	0	2	2	0	2	-1
	wsnp_JD_c9613_10432955	5B	0	109.2	2	0	0	2	0	0	0	2	0	2	2	2	0	0	0	0	0	0	2	-1	2	0	0	0	0	0	2	0	2	2	2	2	0	0	0	0	0	2	2	0	2	2	0	2	0
	wsnp_Ku_c24804_34773820	5B	0	109.2	2	0	0	2	0	0	0	2	0	2	2	2	0	0	0	0	0	0	2	-1	2	0	0	0	0	0	2	0	2	2	2	2	0	0	0	0	0	2	2	0	2	2	0	2	0
	wsnp_Ku_rep_c70220_69775205	5B	0	109.2	2	0	0	2	0	0	0	2	0	2	2	2	0	0	0	0	0	0	2	-1	2	0	0	0	0	0	2	0	2	2	2	2	0	0	0	0	0	2	2	0	2	2	0	2	0
	wsnp_JD_rep_c49950_34066505	5B	0	109.2	2	0	0	2	0	0	0	2	0	2	2	2	0	0	0	0	0	0	2	-1	2	0	0	0	0	0	2	0	2	2	2	2	0	0	0	0	0	2	2	0	2	2	0	2	0
	wsnp_Ex_c25926_35188479	5B	0	109.2	2	0	0	2	0	0	0	2	0	2	2	2	0	0	0	0	0	0	2	-1	2	0	0	0	0	0	2	0	2	2	2	2	0	0	0	0	0	2	2	0	2	2	0	2	0
	wsnp_Ex_c19519_28487129	5B	0	109.2	2	0	0	2	0	0	0	2	0	2	2	2	0	0	0	0	0	0	2	2	2	0	0	0	0	0	2	0	2	2	2	2	0	0	0	0	0	2	2	0	2	2	0	2	0
	wsnp_Ku_rep_c70914_70585079	5B	0	109.2	2	0	0	2	0	0	0	2	0	2	2	2	0	0	0	0	0	0	2	-1	2	0	0	0	0	0	2	0	2	2	2	2	0	0	0	0	0	2	2	0	2	2	0	2	0
	wsnp_JD_c46203_31643976	5B	0	109.2	2	0	0	2	0	0	0	2	0	2	2	2	0	0	0	0	0	0	2	-1	2	0	0	0	0	0	2	0	2	2	2	2	0	0	0	0	0	2	2	0	2	2	0	2	0
	wsnp_Ex_c25392_34658803	5B	0	109.2	2	0	0	2	0	0	0	2	0	2	2	2	0	0	0	0	0	0	2	-1	2	0	0	0	0	0	2	0	2	2	2	2	0	0	0	0	0	2	2	0	2	2	0	2	0
	wsnp_Ex_c2224_4171319	5B	0	109.2	2	0	0	2	0	0	0	2	0	2	2	2	0	0	0	0	0	0	2	-1	2	0	0	0	0	0	2	0	2	2	2	2	0	0	0	0	0	2	2	0	2	2	0	2	0
	wsnp_JD_c7507_8592496	5B	0	109.2	2	0	0	2	0	0	0	2	0	2	2	2	0	0	0	0	0	0	2	-1	2	0	0	0	0	0	2	0	2	2	2	2	0	0	0	0	0	2	2	0	2	2	0	2	0
	wsnp_Ku_rep_c72773_72441585	5B	0	109.2	2	0	0	2	0	0	0	2	0	2	2	2	0	0	0	0	0	0	2	-1	2	0	0	0	0	0	2	0	2	2	2	2	0	0	0	0	0	2	2	0	2	2	0	2	0
	wsnp_Ex_c4031_7293125	5B	0	109.2	2	0	0	2	0	0	0	2	0	2	2	2	0	0	0	0	0	0	2	-1	2	0	0	0	0	0	2	0	2	2	2	2	0	0	0	0	0	2	2	0	2	2	0	2	0
	wsnp_Ex_c11141_18047388	5B	0	109.2	2	0	0	2	0	0	0	2	0	2	2	2	0	0	0	0	0	0	2	-1	2	0	0	0	0	0	2	0	2	2	2	2	0	0	0	0	0	2	2	0	2	2	0	2	0
	wsnp_Ku_rep_c70220_69775367	5B	0	109.2	2	0	0	2	0	0	0	2	0	2	2	2	0	0	0	0	0	0	2	-1	2	0	0	0	0	0	2	0	2	2	2	2	0	0	0	0	0	2	2	0	2	2	0	2	0
	wsnp_Ra_c24619_34168104	5B	0	109.2	2	0	0	2	0	0	0	2	0	2	2	2	0	0	0	0	0	0	2	-1	2	0	0	0	0	0	2	0	2	2	2	2	0	0	0	0	0	2	2	0	2	2	0	2	-1
	wsnp_Ex_rep_c70120_69069699	5B	0	109.2	2	0	0	2	0	0	0	2	0	2	2	2	0	0	0	0	0	0	2	2	2	0	0	0	0	0	2	0	2	2	2	2	0	0	0	0	0	2	2	0	2	2	0	2	-1
	wsnp_CAP12_c303_168418	5B	0.3	109.5	2	0	0	2	0	0	0	2	0	2	2	2	0	0	0	0	0	0	2	-1	2	0	0	0	0	0	2	0	2	2	2	2	0	0	0	0	0	2	2	0	2	2	0	2	0
	wsnp_Ra_rep_c70152_67862271	5B	0.5	110	2	0	0	2	0	0	0	2	0	2	2	2	0	0	0	0	0	0	2	-1	2	0	0	0	0	0	2	0	2	2	2	2	0	0	0	0	0	2	2	0	2	2	0	2	0
	wsnp_Ex_c18654_27528399	5B	0	110	2	0	0	2	0	0	0	2	0	2	2	2	0	0	0	0	0	0	2	-1	2	0	0	0	0	0	2	0	2	2	2	2	0	0	0	0	0	2	2	0	2	2	0	2	0
	wsnp_Ra_rep_c73083_71219679	5B	0	110	2	0	0	2	0	0	0	2	0	2	2	2	0	0	0	0	0	0	2	-1	2	0	0	0	0	0	2	0	2	2	2	2	0	0	0	0	0	2	2	0	2	2	0	2	0
	wsnp_Ex_c18654_27528615	5B	0	110	2	0	0	2	0	0	0	2	0	2	2	2	0	0	0	0	0	0	2	-1	2	0	0	0	0	0	2	0	2	2	2	2	0	0	0	0	0	2	2	0	2	2	0	2	0
	wsnp_Ra_c5131_9153817	5B	0.8	110.8	2	0	0	2	0	0	0	2	0	2	2	2	0	0	0	0	0	0	2	-1	2	0	0	0	0	0	2	0	2	2	2	2	0	0	0	0	0	2	2	0	2	2	0	2	-1
	wsnp_Ku_rep_c72773_72441531	5B	0	110.8	2	0	0	2	0	0	0	2	0	2	2	2	0	0	0	0	0	0	2	-1	2	0	0	0	0	0	2	0	2	2	2	2	0	0	0	0	0	2	2	0	2	2	0	2	0
	wsnp_Ku_c14202_22436656	5B	0	110.8	2	0	0	2	0	0	0	2	0	2	2	2	0	0	0	0	0	0	2	2	2	0	0	0	0	0	2	0	2	2	2	2	0	0	0	0	0	2	2	0	2	2	0	2	0
	wsnp_Ra_c30792_40014791	5B	0	110.8	2	0	0	2	0	0	0	2	0	2	2	2	0	0	0	0	0	0	2	-1	2	0	0	0	0	0	2	0	2	2	2	2	0	0	0	0	0	2	2	0	2	2	0	2	0
	wsnp_Ku_rep_c68793_67937879	5B	0	110.8	2	0	0	2	0	0	0	2	0	2	2	2	0	0	0	0	0	0	2	-1	2	0	0	0	0	0	2	0	2	2	2	2	0	0	0	0	0	2	2	0	2	2	0	2	0
	wsnp_Ex_c2224_4171424	5B	0	110.8	2	0	0	2	0	0	0	2	0	2	2	2	0	0	0	0	0	0	2	-1	2	0	0	0	0	0	2	0	2	2	2	2	0	0	0	0	0	2	2	0	2	2	0	2	0
	wsnp_Ex_c9846_16236003	5B	0	110.8	2	0	0	2	0	0	0	2	0	2	2	2	0	0	0	0	0	0	2	-1	2	0	0	0	0	0	2	0	2	2	2	2	0	0	0	0	0	2	2	0	2	2	0	2	0
	wsnp_Ex_c44034_50189833	5B	0	110.8	2	0	0	2	0	0	0	2	0	2	2	2	0	0	0	0	0	0	2	-1	2	0	0	0	0	0	2	0	2	2	2	2	0	0	0	0	0	2	2	0	2	2	0	2	0
	wsnp_Ku_rep_c70914_70584971	5B	0	110.8	2	0	0	2	0	0	0	2	0	2	2	2	0	0	0	0	0	0	2	-1	2	0	0	0	0	0	2	0	2	2	2	2	0	0	0	0	0	2	2	0	2	2	0	2	0
	wsnp_Ex_c24936_34192036	5B	0.5	111.3	2	0	0	2	0	0	0	2	0	2	2	2	0	0	0	0	0	0	2	-1	2	0	0	0	0	0	2	0	2	2	2	2	0	0	0	0	0	2	2	0	2	2	0	2	0
	wsnp_Ex_c12827_20347038	5B	0	111.3	2	0	0	2	0	0	0	2	0	-1	2	2	0	0	0	0	0	0	2	2	2	0	0	0	0	0	2	0	2	2	2	2	0	0	0	0	0	2	2	0	2	2	0	2	0
	wsnp_Ku_rep_c68797_67943795	5B	3.5	114.8	2	0	0	0	0	0	0	2	0	2	2	2	0	0	0	0	0	0	2	-1	2	0	0	0	0	0	2	0	2	2	2	2	0	0	0	0	0	2	2	0	2	2	0	2	2
	wsnp_Ra_c26091_35652620	5B	1.8	116.6	2	0	0	0	0	0	0	2	0	2	2	2	0	0	0	0	0	0	2	-1	2	0	0	0	0	0	2	0	2	2	2	2	0	0	0	0	0	2	2	0	2	2	0	2	2
	wsnp_Ku_c2185_4218722	5B	1.5	118.1	2	0	0	2	0	0	0	2	0	2	2	0	0	0	0	0	0	0	2	2	2	0	0	0	0	2	2	0	2	2	2	2	0	0	0	0	0	2	2	0	2	2	0	2	2
	wsnp_Ku_c3201_5970486	5B	0.4	118.5	2	0	0	0	0	0	0	2	0	2	2	0	0	0	0	0	0	0	2	2	2	0	0	0	0	2	2	0	2	2	2	2	0	0	0	0	0	2	2	0	2	2	0	2	2
	wsnp_Ex_c3834_6971680	5B	0.6	119.1	2	0	0	0	0	0	0	2	0	2	2	0	0	0	0	0	0	0	2	2	2	0	0	0	0	2	2	0	2	2	2	2	0	0	0	0	0	2	2	0	2	2	0	2	0
	wsnp_Ex_c3834_6971529	5B	0.2	119.3	2	0	0	0	0	0	0	2	0	2	2	0	0	0	0	0	0	0	2	2	2	0	0	0	0	2	2	0	2	2	2	2	0	0	0	0	0	2	2	0	2	2	0	2	0
	wsnp_Ex_c3834_6971470	5B	0	119.3	2	0	0	0	0	0	0	2	0	2	2	0	0	0	0	0	0	0	2	2	2	0	0	0	0	2	2	0	2	2	2	2	0	0	0	0	0	2	2	0	2	2	0	2	0
	wsnp_Ex_c6695_11577150	5B	1.9	121.2	2	0	0	0	0	0	0	2	0	2	2	0	0	0	0	0	0	0	2	2	2	0	0	0	0	2	2	0	2	2	2	2	0	0	0	0	0	2	2	0	2	2	0	2	2
	wsnp_Ex_c5117_9079282	5B	0	121.2	2	0	0	0	0	0	0	2	0	2	2	0	0	0	0	0	0	0	2	2	2	0	0	0	0	2	2	0	2	2	2	2	0	0	0	0	0	2	2	0	2	2	0	2	2
	wsnp_Ex_c30185_39132025	5B	3.1	124.3	2	0	0	2	0	0	0	2	0	0	2	0	0	0	0	0	0	0	2	2	2	0	0	0	0	2	2	0	2	2	2	2	0	0	0	2	0	2	2	0	2	2	0	2	0
	wsnp_RFL_Contig2726_2441798	5B	0	124.3	2	0	0	2	0	0	0	2	0	0	2	0	0	0	0	0	0	0	2	2	2	0	0	0	0	2	2	0	2	2	2	2	0	0	0	2	0	2	2	0	2	2	0	2	0
	wsnp_RFL_Contig3411_3541929	5B	0.3	124.6	2	0	0	2	0	0	0	2	0	0	2	0	0	0	0	0	0	0	2	2	2	0	0	0	0	2	2	0	2	2	2	2	0	0	0	2	0	2	2	0	2	2	0	2	0
	wsnp_Ex_c54092_57099525	5B	0	124.6	2	0	0	2	0	0	0	2	0	0	2	0	0	0	0	0	0	0	2	2	2	0	0	0	0	2	2	0	2	2	2	2	0	0	0	2	0	2	2	0	2	2	0	2	0
	wsnp_Ku_rep_c104021_90610162	5B	0.5	125.1	2	0	0	2	0	0	0	2	0	0	2	0	0	0	0	0	0	0	2	2	2	0	0	0	0	2	2	0	2	2	2	2	0	0	0	2	0	2	2	0	2	2	0	2	0
	wsnp_Ex_c56866_58816359	5B	0.3	125.4	2	0	0	2	0	0	0	2	0	0	2	0	0	0	0	0	0	0	2	2	2	0	0	0	0	2	2	0	2	2	2	2	0	0	0	2	0	2	2	0	2	2	0	2	0
	wsnp_Ex_c44737_50715462	5B	0	125.4	2	0	0	2	0	0	0	2	0	0	2	0	0	0	0	0	0	0	2	2	2	0	0	0	0	2	2	0	2	2	2	2	0	0	0	2	0	2	2	0	2	2	0	2	0
	wsnp_Ex_c21625_30775155	5B	0.3	125.7	2	0	0	2	0	0	0	2	0	0	2	0	0	0	0	0	0	0	2	2	2	0	0	0	0	2	2	0	2	2	2	2	0	0	0	2	0	2	2	0	2	2	0	2	-1
	wsnp_JD_c2415_3292425	5B	1.4	127.1	2	0	0	0	0	0	0	2	0	0	2	0	0	0	0	0	0	0	2	2	2	0	0	0	0	2	2	0	2	2	2	2	0	0	0	2	0	2	2	0	2	2	0	2	0
	wsnp_Ku_c21770_31551190	5B	1.1	128.2	2	0	0	0	0	0	0	2	0	0	2	0	0	0	0	0	0	0	2	2	2	0	0	0	0	2	2	0	2	2	2	2	0	0	0	2	0	2	2	0	2	2	0	2	-1
	wsnp_Ra_c5212_9291784	5B	0.4	128.6	2	0	0	0	0	0	0	2	0	0	2	0	0	0	0	0	0	0	2	2	2	0	0	0	0	2	2	0	2	2	2	2	0	0	0	2	0	2	2	0	2	2	0	2	0
	5BD_wsnp_BE446509B_Ta_2_6	5B	10.9	139.5	2	0	0	0	0	0	0	2	0	-1	2	0	0	0	0	2	2	0	0	2	0	0	0	0	2	2	2	0	2	2	2	0	0	0	0	2	0	2	2	0	2	2	0	2	0
	Xbarc59	5B	7.3	146.8	2	0	0	2	0	0	0	2	0	2	2	2	0	0	0	2	2	0	0	0	0	0	0	0	0	0	0	0	2	2	2	0	0	0	0	0	0	0	2	0	2	2	0	2	0
	wsnp_Ex_c4710_8412517	5B	6.5	153.3	2	0	0	2	0	0	0	2	0	2	2	0	0	0	0	2	2	0	0	2	0	0	0	0	2	2	2	0	2	2	2	0	0	0	0	2	0	2	2	0	2	2	0	2	-1
	wsnp_Ex_c29130_38196906	5B	0	153.3	2	0	0	2	0	0	0	-1	0	2	2	0	0	0	0	2	2	0	0	-1	0	0	0	0	2	2	2	0	2	2	2	0	0	0	0	2	0	2	2	0	2	2	0	-1	0
	wsnp_Ex_c8019_13598142	5B	7.5	160.8	2	0	0	2	0	0	2	2	0	-1	2	0	0	0	0	0	0	0	2	2	0	0	0	0	2	2	2	0	2	2	2	0	0	0	0	2	0	2	0	0	2	2	0	2	0
	wsnp_Ex_c21875_31045200	5B	0	160.8	2	0	0	2	0	0	2	2	0	-1	2	0	0	0	0	0	0	0	2	2	0	0	0	0	2	2	2	0	2	2	2	0	0	0	0	2	0	2	-1	0	2	2	0	2	-1
	wsnp_Ex_c53170_56501500	5B	0.2	161	2	0	0	0	0	0	2	2	0	0	2	0	0	0	0	0	0	0	2	2	0	0	0	0	2	2	2	0	2	2	2	0	0	0	0	2	0	2	0	0	2	2	0	2	0
	wsnp_Ra_c48052_53424445	5B	0.7	161.7	2	0	0	0	0	0	2	2	0	-1	2	0	0	0	0	0	0	0	2	2	0	0	0	0	2	2	2	0	2	2	2	0	0	0	0	2	0	2	0	0	2	2	0	2	2
	wsnp_Ex_c32488_41134388	5B	0	161.7	2	0	0	0	0	0	2	-1	-1	0	2	-1	-1	0	0	0	0	0	2	2	0	0	-1	0	2	2	2	0	2	2	2	-1	0	0	-1	-1	0	-1	0	0	2	-1	0	2	2
	wsnp_Ex_c1925_3632756	5B	0.2	161.9	2	0	0	0	0	0	2	2	0	-1	2	0	0	0	0	0	0	0	2	2	0	0	0	0	2	2	2	0	2	2	2	0	0	0	0	2	0	2	0	0	2	2	0	2	2
	wsnp_Ex_c34842_43092205	5B	0.2	162.1	2	0	0	2	0	0	2	2	0	-1	2	0	0	0	0	0	0	0	2	2	0	0	0	0	2	2	2	0	2	2	2	0	0	0	0	2	0	2	0	0	2	2	0	2	2
	wsnp_Ra_c48052_53424490	5B	15.8	177.9	2	0	0	0	0	0	2	0	2	-1	2	2	2	0	0	0	0	0	2	2	0	0	2	0	2	2	2	0	2	2	2	2	0	0	2	0	0	0	0	0	2	0	0	2	2
	wsnp_Ra_c12489_19996904	5B	0.4	178.3	2	0	0	0	0	0	2	0	2	-1	2	2	2	0	0	0	0	0	2	2	0	0	2	0	2	2	2	0	2	2	2	2	0	0	2	0	0	0	0	0	2	0	0	2	2
	wsnp_Ex_c8019_13598348	5B	0.8	179.1	2	0	0	2	0	0	2	0	2	-1	2	2	2	0	0	0	0	0	2	2	0	0	2	0	2	2	2	0	2	2	2	2	0	0	2	0	0	0	0	0	2	0	0	2	-1
	wsnp_RFL_Contig2791_2558632	5B	23.1	202.2	2	0	0	0	0	0	2	0	2	0	2	2	2	0	0	0	0	2	2	0	0	0	2	2	0	0	2	0	2	2	2	2	0	0	0	0	0	0	2	0	2	0	2	2	0
	Xbarc1120	5B	8.1	210.3	2	0	0	0	0	0	2	2	0	2	2	2	2	0	0	0	0	0	2	2	0	0	0	2	0	0	2	0	2	2	2	2	2	2	0	0	2	0	2	0	2	2	2	2	0
	wsnp_Ex_c1857_3498024	5B	4.8	215.1	2	0	0	0	0	0	2	0	0	2	2	2	2	0	0	0	0	0	2	-1	0	0	0	2	0	0	2	0	2	2	2	-1	0	2	0	0	0	0	2	0	2	0	2	2	0
	wsnp_JD_c12221_12509932	5B	9.1	224.2	2	0	0	0	0	0	2	2	0	0	2	2	-1	0	0	0	0	2	2	-1	0	0	2	2	0	0	2	0	2	2	2	0	0	0	0	2	0	2	2	0	2	2	2	2	0
	wsnp_Ex_c57209_59016692	5B	0.2	224.4	2	0	0	0	0	0	2	2	0	0	2	2	-1	0	0	0	0	2	2	-1	0	0	2	2	0	0	2	0	2	2	2	0	0	0	0	2	0	2	2	0	2	2	2	2	-1
	wsnp_Ex_c1857_3498746	5B	3.1	227.5	2	0	0	0	0	0	2	-1	0	2	2	2	-1	0	0	0	0	0	2	-1	0	0	0	2	0	0	2	0	2	2	2	0	0	2	0	2	0	2	2	0	2	2	2	2	0
	wsnp_Ex_c16045_24471413	5B	0.6	228.1	2	0	0	0	0	0	2	2	0	2	2	2	-1	0	0	0	0	0	2	-1	0	0	0	2	0	0	2	0	2	2	2	0	0	2	0	2	0	2	2	0	2	2	2	2	0
	wsnp_Ex_c7781_13255634	5B	7.4	235.5	2	0	0	0	0	0	2	0	0	2	2	2	2	0	0	0	0	0	2	0	0	0	0	2	0	0	2	0	2	2	2	2	0	2	0	0	0	0	2	0	2	0	2	2	0
	wsnp_CAP11_c442_324312	5B	3.5	239	2	0	0	0	0	0	0	0	0	2	2	-1	-1	0	0	0	0	0	2	0	0	0	0	2	0	0	2	0	2	2	2	2	0	0	2	0	0	0	2	0	2	0	2	2	-1
	wsnp_Ex_c1357_2598793	5B	5.5	244.5	2	0	0	0	0	0	0	0	0	2	2	2	2	2	2	0	0	0	2	0	0	0	0	2	0	0	2	0	2	2	2	2	0	0	2	0	0	0	2	0	2	0	2	2	0
	wsnp_Ku_c4427_8029592	5B	0.7	245.2	2	0	0	0	0	0	0	0	0	2	2	2	2	2	2	0	0	0	2	0	0	0	0	2	0	0	2	0	2	2	2	0	0	0	2	0	0	0	2	0	2	0	2	2	0
	wsnp_BE403214B_Ta_2_2	5B	1.7	246.9	2	0	0	2	0	0	0	0	0	2	2	2	2	2	2	2	2	0	2	-1	0	0	0	2	0	0	2	0	2	2	2	-1	0	0	2	0	0	0	2	0	2	0	2	2	0
	wsnp_BE403214B_Ta_2_1	5B	6.3	253.2	2	0	0	2	0	0	0	2	0	2	2	2	2	2	2	2	2	0	2	-1	0	0	0	2	0	0	2	0	2	2	2	0	0	0	-1	2	0	2	2	0	2	2	2	2	0
	Xgwm497	5B	26.4	279.6	2	0	0	0	0	0	0	0	0	2	2	2	0	2	2	0	0	0	2	0	0	0	0	-1	0	0	0	0	2	2	2	0	0	2	0	0	0	2	-1	0	2	2	0	-1	0
Group 16	Xcfd8	5D	0	0	2	0	0	0	0	0	0	0	2	0	0	2	2	0	-1	0	0	0	2	0	2	0	2	0	2	-1	2	0	2	2	2	2	0	2	0	0	2	0	2	0	2	-1	0	2	2
	Xwmc215	5D	12.7	12.7	2	0	0	2	0	0	2	0	2	0	2	2	2	0	0	0	0	0	2	0	0	0	2	0	2	2	2	0	2	2	2	2	2	2	-1	-1	-1	0	2	0	2	0	0	2	2
	Xcfd29	5D	6.4	19.1	2	0	0	0	0	0	0	0	2	-1	2	0	2	0	0	0	0	0	2	0	0	0	2	0	2	2	2	0	2	2	2	2	0	2	2	-1	0	0	-1	0	2	0	0	2	2
	wsnp_Ex_rep_c101445_86808057	5D	16.8	35.9	2	0	0	2	0	0	2	0	2	0	2	0	2	0	0	0	0	0	2	2	0	0	2	0	0	0	2	0	2	2	2	2	0	0	0	0	0	0	0	2	2	0	0	2	2
	wsnp_JD_rep_c50025_34123405	5D	1	36.9	2	0	0	2	0	0	2	0	2	0	2	0	0	0	0	0	0	0	2	2	0	0	2	0	0	0	2	0	2	2	2	2	0	0	0	0	0	0	0	2	2	0	0	2	2
	wsnp_Ex_rep_c67164_65655648	5D	0.9	37.8	2	0	0	2	0	0	2	0	2	-1	2	0	0	0	0	0	0	0	2	2	0	0	-1	0	0	0	2	0	2	2	2	2	0	0	0	0	0	0	0	2	2	0	0	-1	2
	Xgwm159.3	5D	2.2	40	2	0	0	2	0	0	2	2	2	2	2	0	0	0	0	0	0	0	2	0	0	0	2	0	0	0	2	0	0	2	2	2	0	0	0	0	0	0	0	2	2	0	0	2	2
	Xcfd78	5D	4.3	44.3	2	0	0	2	0	0	2	2	2	0	2	0	0	0	0	0	0	0	2	0	0	0	2	0	0	0	2	0	2	2	2	0	0	0	0	-1	0	0	0	2	2	0	0	2	2
Group 17	wsnp_Ex_c431_848217	6A	0	0	2	0	0	0	2	2	0	2	0	0	0	0	2	2	2	0	0	0	0	0	0	2	2	0	0	0	2	2	2	0	0	0	0	2	2	0	0	0	0	0	0	2	0	0	0
	wsnp_Ex_rep_c67563_66193104	6A	0.6	0.6	2	0	0	0	2	2	0	2	0	0	0	0	2	2	2	0	0	0	0	0	0	2	2	0	0	0	2	2	2	0	0	0	0	2	2	0	0	0	0	0	0	2	0	0	0
	wsnp_Ku_c39334_47795461	6A	0.2	0.8	2	0	0	0	2	2	0	2	0	0	0	0	2	2	2	0	0	0	0	0	0	2	2	0	0	0	2	2	2	0	0	0	0	2	2	0	0	0	0	0	0	2	0	0	0
	wsnp_Ku_c7471_12865509	6A	3.2	4	2	0	0	0	2	2	0	2	2	2	0	0	2	2	2	0	0	0	0	0	0	2	2	0	0	0	2	2	2	0	0	0	0	2	2	0	0	0	0	0	0	2	0	0	0
	wsnp_Ex_c13230_20872924	6A	0	4	2	0	0	0	2	2	0	2	2	2	0	0	2	2	2	0	0	0	0	0	0	2	2	0	0	0	2	2	2	0	0	0	0	2	2	0	0	0	0	0	0	2	0	0	0
	wsnp_Ku_c7471_12865307	6A	0	4	2	0	0	0	2	2	0	2	2	2	0	0	2	2	2	0	0	0	0	0	0	2	2	0	0	0	2	2	2	0	0	0	0	2	2	0	0	0	0	0	0	2	0	0	0
	wsnp_Ex_c9779_16145653	6A	0	4	2	0	0	0	2	2	0	2	2	2	0	0	2	2	2	0	0	0	0	0	0	2	2	0	0	0	2	2	2	0	0	0	0	2	2	0	0	0	0	0	0	2	0	0	0
	wsnp_CAP8_c6680_3136899	6A	0	4	2	0	0	0	2	2	0	2	2	2	0	0	2	2	2	0	0	0	0	0	0	2	2	0	0	0	2	2	2	0	0	0	0	2	2	0	0	0	0	0	0	2	0	0	0
	wsnp_Ex_rep_c68175_66950387	6A	0.9	4.9	2	0	0	0	2	2	0	2	2	2	0	0	2	2	2	0	0	0	0	0	0	2	2	0	0	2	2	2	2	0	0	0	0	2	2	0	0	0	0	0	0	2	0	0	0
	wsnp_Ra_rep_c79566_75592262	6A	1.5	6.4	2	0	0	-1	2	2	0	2	2	2	0	0	2	2	2	0	0	0	0	0	0	2	2	0	0	2	2	2	2	0	0	0	0	2	2	0	0	0	0	0	0	2	0	0	0
	wsnp_Ku_rep_c69924_69422461	6A	0	6.4	2	0	0	-1	2	2	0	2	2	2	0	0	2	2	2	0	0	0	0	0	0	2	2	0	0	2	2	2	2	0	0	0	0	2	2	0	0	0	0	0	0	2	0	0	0
	wsnp_Ku_rep_c71785_71517370	6A	0	6.4	2	0	0	2	2	2	0	2	2	2	0	0	2	2	2	0	0	0	0	0	0	2	2	0	0	2	2	2	2	0	0	0	0	2	2	0	0	0	0	0	0	2	0	0	0
	wsnp_Ex_rep_c68175_66950470	6A	1	7.4	2	0	0	-1	2	2	0	2	2	2	0	0	2	2	2	0	0	0	0	0	0	2	2	0	0	2	2	2	2	0	0	0	0	2	2	0	0	0	0	0	0	2	0	0	0
	wsnp_CAP11_c4938_2315244	6A	8.6	16	2	0	2	0	2	2	0	2	2	0	0	0	2	2	2	0	0	0	0	0	2	2	2	0	2	2	2	2	2	0	0	0	2	0	2	0	2	0	0	2	0	2	2	0	0
	wsnp_Ku_rep_c68790_67934066	6A	37	53	2	0	2	0	2	0	2	0	2	2	0	2	2	2	2	0	0	2	2	0	2	0	2	2	2	2	2	2	2	0	0	0	0	0	2	0	2	0	0	2	0	2	2	2	0
	wsnp_Ex_c31149_39976103	7A	1.4	54.4	2	0	2	0	2	0	2	0	0	2	0	0	2	2	2	0	0	2	2	0	2	0	2	2	2	2	2	2	2	0	0	0	0	0	2	0	2	0	0	2	0	2	2	2	0
	wsnp_Ex_rep_c67292_65834396	6A	0	54.4	2	0	2	0	2	0	2	0	0	2	0	0	2	2	2	0	0	2	2	0	2	0	2	2	2	2	2	2	2	0	0	0	0	0	2	0	2	0	0	2	0	2	2	2	0
	wsnp_Ex_c31149_39976066	6A	0.2	54.6	2	0	2	0	2	0	2	0	0	2	0	0	2	2	2	0	0	2	2	0	2	0	2	2	2	2	2	2	2	0	0	0	0	0	2	0	2	0	0	2	0	2	2	2	0
	wsnp_Ku_c26784_36748247	6A	11.5	66.1	2	0	0	0	2	0	2	0	0	2	0	2	2	2	2	0	0	2	2	0	2	0	2	2	2	2	0	2	0	0	0	0	0	0	2	0	0	0	0	2	0	2	2	2	0
	wsnp_Ku_c26784_36747712	6A	0	66.1	2	0	0	0	2	0	2	0	0	2	0	2	2	2	2	0	0	2	2	0	2	0	2	2	2	2	0	2	0	0	0	0	0	0	2	0	0	0	0	2	0	2	2	2	0
	wsnp_BE490604A_Ta_2_1	6A	0.6	66.7	2	0	0	0	2	0	2	0	0	2	0	2	2	2	2	0	0	2	2	0	2	0	2	2	2	2	0	2	0	0	0	0	0	0	2	0	0	0	0	2	0	2	2	2	2
	wsnp_Ku_c4296_7807837	6A	15.7	82.4	2	0	0	0	2	0	0	2	0	0	0	0	2	2	2	0	0	2	2	0	2	2	0	2	2	0	2	2	0	0	0	0	0	0	2	0	2	0	2	0	2	2	0	0	0
	wsnp_JD_rep_c48797_33040150	6A	0.4	82.8	2	0	0	0	2	0	0	2	0	0	0	0	2	2	2	0	0	2	2	0	2	2	0	2	2	0	2	2	0	0	0	0	0	0	2	0	2	0	2	0	2	2	0	0	0
	wsnp_JD_c3839_4902725	6A	0	82.8	2	0	0	0	2	0	0	2	0	0	0	0	2	2	2	0	0	2	2	0	2	2	0	2	2	0	2	2	0	0	0	0	0	0	2	0	2	0	2	0	2	2	0	0	0
	wsnp_Ex_c8741_14630167	6A	0	82.8	2	0	0	0	2	0	0	2	0	0	0	0	2	2	2	0	0	2	2	0	2	2	0	2	2	0	2	2	0	0	0	0	0	0	2	0	2	0	2	0	2	2	0	0	0
	wsnp_JD_c34368_25929293	6A	0	82.8	2	0	0	0	2	0	0	2	0	0	0	0	2	2	2	0	0	2	2	0	2	2	0	2	2	0	2	2	0	0	0	0	0	0	2	0	2	0	2	0	2	2	0	0	0
	wsnp_CAP12_c1226_628910	6A	0.2	83	2	0	0	0	2	0	0	2	0	0	0	0	2	2	2	0	0	2	2	0	2	2	0	2	2	0	2	2	0	0	0	0	0	0	2	0	2	0	2	0	2	2	0	0	0
	wsnp_JD_rep_c62949_40140212	6A	0	83	2	0	0	0	2	0	0	2	0	0	0	0	2	2	2	0	0	2	2	0	2	2	0	2	2	0	2	2	0	0	0	0	0	0	2	0	2	0	2	0	2	2	0	0	0
	wsnp_JD_c10969_11530496	6A	0	83	2	0	0	0	2	0	0	2	0	0	0	0	2	2	2	0	0	2	2	0	2	2	0	2	2	0	-1	2	0	0	0	0	0	0	2	0	2	0	2	0	2	2	0	0	0
	wsnp_Ex_c26098_35349418	6A	0.2	83.2	2	0	0	0	2	0	0	2	0	0	0	0	2	2	2	0	0	2	2	0	2	2	0	2	2	0	2	2	0	0	0	0	0	0	2	0	2	0	2	0	2	2	0	0	0
	wsnp_CAP11_c1244_714229	6A	0.6	83.8	2	0	0	0	2	0	0	2	0	2	0	0	2	2	2	0	0	2	2	0	2	2	0	2	2	0	-1	2	0	0	0	0	0	0	2	0	2	0	2	0	2	2	0	0	0
	wsnp_Ku_c22358_32187765	6A	0.8	84.6	2	0	0	0	2	0	0	2	0	2	0	0	2	2	2	0	0	2	2	0	2	2	0	2	2	0	-1	2	0	0	0	0	0	0	2	0	2	0	2	0	2	2	0	0	0
	wsnp_RFL_Contig4353_5066954	6A	0	84.6	2	0	0	0	2	0	0	2	0	2	0	0	2	2	2	0	0	2	2	0	2	2	0	2	2	0	-1	2	0	0	0	0	0	0	2	0	2	0	2	0	2	2	0	0	0
	wsnp_Ex_c7844_13341797	6A	0.9	85.5	2	0	0	0	2	0	0	2	0	2	0	2	2	2	2	2	2	2	2	0	2	2	0	2	2	0	-1	2	0	0	0	0	0	0	2	0	2	0	2	0	2	2	0	0	0
	wsnp_CAP11_c1137_665073	6A	0	85.5	2	0	0	0	2	0	0	2	0	2	0	2	2	2	2	2	2	2	2	0	2	2	0	2	2	0	2	2	0	0	0	0	0	0	2	0	2	0	2	0	2	2	0	0	0
[truncated: 560 more rows]
[truncated: 226 more columns]

## Sheet: Locus
	Marker	Chr.	Interval	Position	Yanda1817	Beinong6	BY1	BY2	BY3	BY4	BY5	BY7	BY8	BY9	BY10	BY11	BY12	BY13	BY14	BY15	BY16	BY17	BY18	BY20	BY21	BY22	BY23	BY24	BY25	BY26	BY27	BY28	BY29	BY31	BY32	BY33	BY34	BY35	BY36	BY37	BY38	BY39	BY40	BY41	BY42	BY43	BY45	BY46	BY47
Group 1	Xcfd15	1A	0	0	2	0	0	2	0	2	0	2	0	2	0	2	0	0	2	0	0	2	0	2	2	0	2	2	2	0	2	0	2	0	2	0	-1	2	2	0	0	0	0	2	0	0	2	2	0
	wsnp_Ku_c17726_26872129	1A	6.6	6.6	2	0	0	2	0	2	0	2	0	2	0	2	0	0	2	0	0	2	0	2	2	0	2	2	2	2	2	0	2	0	2	0	2	2	2	0	0	0	0	2	0	0	2	0	0
	wsnp_Ra_c20126_29372577	1A	1.7	8.3	2	0	0	2	0	2	0	2	0	2	0	2	0	0	2	0	0	2	2	2	2	0	2	2	2	2	2	0	2	0	2	0	2	2	2	0	0	0	0	2	0	0	2	0	2
	wsnp_Ex_c13783_21613564	1A	1	9.3	2	0	0	2	0	2	0	2	0	-1	0	2	0	0	2	0	0	2	2	2	2	0	2	2	2	2	2	0	2	0	2	0	2	2	2	0	0	0	0	2	0	0	2	0	0
	wsnp_Ex_c44049_50205614	1A	1.3	10.6	2	0	0	2	0	2	0	2	0	2	0	2	0	0	2	0	0	2	0	2	2	0	2	2	2	2	2	0	2	0	2	0	2	2	2	0	0	0	0	2	0	0	2	0	0
	wsnp_Ku_c3844_7053669	1A	0.2	10.8	2	0	0	2	0	2	0	2	0	-1	0	2	0	0	2	0	0	2	0	2	2	0	2	2	2	2	2	0	2	0	2	0	2	2	2	0	0	0	0	2	0	0	2	0	0
	wsnp_Ex_c7271_12483592	1A	0.4	11.2	2	0	0	2	0	2	0	2	0	2	0	2	0	0	2	0	0	2	0	2	2	0	2	2	2	2	2	0	2	0	2	0	2	2	2	0	0	0	0	2	0	0	2	0	0
	wsnp_Ku_c18611_27943266	1A	0.3	11.5	2	0	0	2	0	2	2	2	0	2	0	2	0	0	2	0	0	2	0	2	2	0	2	2	2	2	2	0	2	0	2	0	2	2	2	0	0	0	0	2	0	0	2	0	0
	wsnp_Ra_c11023_17980284	1A	0.3	11.8	2	0	0	2	0	2	0	2	0	2	0	2	0	0	2	0	0	2	0	2	2	0	2	2	2	2	2	0	2	0	2	0	2	2	2	0	0	0	0	2	0	0	2	0	0
	wsnp_Ex_c3906_7086294	1A	0.4	12.2	2	0	0	2	0	2	0	2	0	2	0	2	0	0	2	0	0	2	0	2	2	0	2	2	2	2	2	0	2	0	2	0	2	2	2	0	0	0	0	2	0	0	2	0	0
	wsnp_Ex_rep_c66846_65240088	1A	2.6	14.8	2	0	0	2	0	2	0	0	0	-1	0	2	0	0	2	0	0	2	0	2	2	0	2	2	2	2	2	0	2	0	2	0	2	2	2	0	0	0	0	2	0	0	2	0	0
	wsnp_Ex_c572_1138503	1A	1.2	16	2	0	0	2	0	2	0	0	0	-1	0	2	0	0	2	0	0	2	0	2	2	0	2	2	2	2	2	0	2	0	2	0	2	2	2	0	0	0	0	2	0	0	2	0	0
	wsnp_Ra_c32175_41221223	1A	0.8	16.8	2	0	0	2	0	2	0	0	0	2	0	2	0	0	2	0	0	2	0	2	2	0	2	2	2	2	2	0	2	0	2	0	2	2	2	0	0	0	0	2	0	0	2	-1	0
	1ABD_wsnp_BE399999A_Ta_2_1	1A	4.4	21.2	2	0	0	2	2	2	0	0	0	0	0	2	2	0	2	0	0	2	0	2	0	0	2	2	2	0	2	0	2	0	2	2	2	2	2	0	0	0	0	2	0	0	0	0	0
	wsnp_Ku_c23926_33870364	1A	0.6	21.8	2	0	0	2	2	2	0	0	0	0	0	2	2	0	2	0	0	2	0	2	0	0	2	2	2	0	2	0	2	0	2	2	2	2	2	0	0	0	0	2	0	0	0	0	2
	wsnp_Ex_c44263_50363536	1A	0.4	22.2	2	0	0	2	2	2	0	0	0	0	0	2	2	0	2	0	0	2	0	2	0	0	2	2	2	0	2	0	2	0	2	2	2	2	2	0	0	0	0	2	0	0	0	0	0
	wsnp_Ex_rep_c108951_91954190	1A	8	30.2	2	0	0	0	2	0	2	0	0	-1	0	2	2	2	2	0	0	2	0	2	0	0	2	2	2	0	2	0	2	0	2	2	2	2	2	2	2	0	0	2	2	0	2	0	0
	wsnp_Ra_c33025_41968284	1A	0.2	30.4	2	0	0	0	2	0	2	0	0	2	0	2	2	2	2	0	0	2	0	2	0	0	2	2	2	0	2	0	2	0	2	2	2	2	2	2	2	0	0	2	2	0	2	0	0
	wsnp_CAP12_c1960_972031	1A	2.3	32.7	2	0	0	0	2	0	2	0	0	-1	0	2	2	2	2	0	0	2	0	2	0	0	2	2	2	0	2	0	2	0	2	2	2	2	2	2	2	0	0	2	0	0	2	0	0
	Xwmc93	1A	1.3	34	2	0	0	0	2	0	2	0	0	0	0	2	2	2	2	0	0	2	0	2	0	0	2	2	2	0	2	0	2	0	2	2	2	2	2	-1	2	0	0	2	0	0	2	0	0
	wsnp_Ex_c32590_41222878	1A	2.8	36.8	2	0	0	2	2	0	2	0	0	0	0	2	2	2	2	0	0	2	0	2	0	0	2	2	2	0	2	0	2	0	2	2	2	2	2	2	2	0	0	2	0	0	2	0	-1
	wsnp_Ku_c17322_26392311	1A	1.2	38	2	0	0	2	2	0	2	0	0	0	0	2	2	2	2	0	0	2	0	2	0	0	2	2	2	0	2	0	2	0	2	2	2	2	2	2	2	0	0	2	0	0	2	0	2
	wsnp_Ex_rep_c68085_66839109	1A	0.6	38.6	2	0	0	2	2	0	2	0	0	0	0	2	2	2	2	0	0	2	0	2	0	0	2	2	2	0	2	0	2	0	2	2	2	2	2	2	2	0	0	2	0	0	2	0	0
	wsnp_Ex_c1845_3472790	1A	0.2	38.8	2	0	0	0	2	0	2	0	0	0	0	2	2	2	2	0	0	2	0	2	0	0	2	2	2	0	2	0	2	0	2	2	2	2	2	2	2	0	0	2	0	0	2	-1	0
	wsnp_JG_c3720_1558699	1A	0.4	39.2	2	0	0	0	2	0	2	0	0	-1	0	2	2	2	2	0	0	2	0	2	0	0	2	2	2	0	2	0	2	0	2	2	2	2	2	2	2	0	0	2	0	0	2	0	0
	wsnp_Ex_c9722_16062937	1A	0.6	39.8	2	0	0	2	2	0	2	0	0	-1	0	2	2	2	2	0	0	2	0	2	0	0	2	2	2	0	2	0	2	0	2	2	2	2	2	2	2	0	0	2	0	0	2	0	2
	wsnp_Ku_c33917_43336069	1A	0.6	40.4	2	0	0	2	2	0	2	0	0	-1	0	2	2	2	2	0	0	2	0	2	0	0	2	2	2	0	2	0	2	0	2	2	2	2	2	2	2	0	0	2	2	0	2	0	2
	1AD_wsnp_BG263358A_Ta_2_1	1A	0.9	41.3	2	0	0	2	2	0	2	0	0	0	0	2	2	2	2	0	0	2	0	2	0	0	2	2	2	0	2	0	2	0	2	2	2	2	2	2	2	0	0	2	2	0	2	0	0
Group 2	Xcau67	1B	0	0	2	0	2	2	0	2	0	2	0	2	2	2	2	2	2	2	-1	2	2	2	2	2	2	2	2	2	2	-1	0	2	2	0	2	2	2	2	2	2	0	2	2	2	2	2	0
	Xcau39	1B	6.1	6.1	2	0	2	2	2	2	2	2	0	2	2	2	2	2	2	2	2	2	2	2	-1	2	2	2	2	2	2	-1	0	2	2	0	2	2	2	2	2	2	2	2	2	2	2	2	0
	1BD_wsnp_BE637971B_Ta_1_20	1B	4.9	11	2	0	2	0	0	2	2	2	0	0	2	2	2	2	2	2	2	2	2	2	0	2	2	2	2	2	2	2	0	2	2	0	2	2	2	2	2	2	2	2	2	2	2	2	0
	wsnp_Ex_c20975_30093113	1B	1.3	12.3	2	0	2	-1	0	2	2	2	0	2	2	2	2	2	2	2	2	2	2	2	2	2	2	2	2	2	2	2	0	2	2	0	2	2	2	2	2	2	2	2	2	2	2	2	0
	wsnp_Ex_c16581_25100502	1B	0.8	13.1	2	0	2	-1	0	2	2	2	0	2	2	2	2	2	2	2	2	2	2	2	2	2	2	2	2	2	2	2	0	2	2	0	2	2	2	2	2	2	-1	2	2	2	2	2	0
	wsnp_Ex_c8052_13645549	1B	0.4	13.5	2	0	2	2	0	2	2	2	0	2	2	2	2	2	2	2	2	2	2	2	2	2	2	2	2	2	2	2	0	2	2	0	2	2	2	2	2	2	2	2	2	2	2	2	2
	Xcfd75	1B	0.9	14.4	2	0	2	2	0	2	2	2	0	2	2	2	2	2	2	2	2	2	2	2	2	2	2	2	2	2	2	2	2	2	2	0	2	2	2	2	2	2	2	2	2	2	2	2	2
	Xcfd65	1B	0.5	14.9	2	0	2	2	0	2	2	2	0	-1	2	2	2	2	2	2	2	2	2	2	2	2	2	2	2	2	2	2	-1	2	-1	0	2	2	2	2	2	2	2	2	2	2	2	2	2
	wsnp_Ex_rep_c69266_68192954	1B	0.5	15.4	2	0	2	-1	0	2	-1	2	0	2	2	2	2	2	2	2	2	2	2	2	2	2	2	2	2	2	2	2	0	2	2	0	2	2	2	2	2	2	-1	2	2	2	2	2	2
	wsnp_Ex_c14_27570	1B	0.3	15.7	2	0	2	2	0	2	0	2	0	2	2	2	2	2	2	2	2	2	2	2	2	2	2	2	2	2	2	2	0	2	2	0	2	2	2	2	2	2	2	2	2	2	2	2	2
	wsnp_Ex_rep_c69266_68192766	1B	0.9	16.6	2	0	2	-1	0	2	0	2	0	2	2	2	2	2	2	2	2	2	2	2	2	2	2	2	2	2	2	2	0	2	2	0	2	2	2	2	2	2	-1	2	2	2	2	2	0
	wsnp_Ex_c1493_2862065	1B	0.4	17	2	0	2	0	0	2	0	2	0	0	2	2	2	2	2	2	2	2	2	2	2	2	2	2	2	2	2	2	0	2	2	0	2	2	2	2	2	2	0	2	2	2	2	2	0
	Xcfd21	1B	1.4	18.4	2	0	2	0	0	2	0	0	0	2	2	2	2	2	2	2	2	2	2	2	2	2	2	2	2	2	2	2	0	2	2	0	2	2	2	-1	2	2	0	2	2	2	2	2	0
	Xgwm122	1B	2.9	21.3	2	0	2	0	0	2	0	0	0	2	2	2	2	2	2	2	2	2	0	2	2	2	2	2	2	2	2	2	0	2	2	0	2	2	2	2	2	2	0	2	0	0	2	2	0
	wsnp_Ex_rep_c67665_66326492	1B	4.4	25.7	2	0	2	-1	0	2	0	2	0	2	2	2	2	2	2	2	2	2	2	2	2	2	2	2	2	2	2	2	0	2	2	0	2	2	2	2	2	2	-1	2	2	2	2	2	0
	wsnp_RFL_Contig4726_5654774	1B	2.8	28.5	2	0	2	-1	0	2	0	2	0	2	2	2	2	2	2	2	2	2	2	2	2	2	2	2	2	2	2	2	0	2	2	0	2	2	2	2	2	2	2	0	2	2	2	2	2
	1ABD_wsnp_be443797B_Ta_2_1	1B	0.4	28.9	2	0	2	-1	0	2	0	2	0	2	2	2	2	2	2	2	2	2	2	2	2	2	2	2	2	2	2	2	0	2	2	0	2	2	2	2	2	2	-1	0	2	2	2	2	2
	1ABD_wsnp_BE403956B_Ta_2_3	1B	1.5	30.4	2	0	2	-1	0	2	2	2	0	2	2	2	2	2	2	2	2	2	2	2	2	2	2	2	2	2	2	2	0	2	2	0	2	2	2	2	2	2	-1	0	2	2	2	2	2
	1BD_wsnp_BE442716B_Ta_2_1	1B	0.4	30.8	2	0	2	-1	0	2	0	2	0	2	2	2	2	2	2	2	2	2	2	2	2	2	2	2	2	2	2	2	0	2	2	0	2	2	2	2	2	2	-1	0	2	2	2	2	2
	wsnp_Ex_c852_1657319	1B	1.3	32.1	2	0	2	0	0	2	0	2	0	2	2	2	2	2	2	2	2	2	2	2	2	2	2	2	2	2	2	2	0	2	2	0	2	2	2	2	2	2	-1	0	2	2	0	2	2
	wsnp_Ku_c4951_8856170	1B	0.4	32.5	2	0	2	0	0	2	-1	2	0	2	2	2	2	2	2	2	2	2	2	2	2	2	2	2	2	2	2	2	0	2	2	0	2	2	2	2	2	2	2	0	2	2	0	2	0
	wsnp_Ku_c24323_34285350	1B	1	33.5	2	0	2	0	0	2	0	2	0	2	2	2	2	2	2	2	2	2	2	2	2	2	2	2	2	2	2	2	0	2	2	2	2	2	2	2	2	2	2	0	2	2	0	2	0
	wsnp_JD_c4641_5774711	1B	0.6	34.1	2	0	2	0	0	2	0	2	0	2	2	2	2	2	2	2	2	2	2	2	2	2	2	2	2	2	2	2	0	2	2	2	2	2	2	2	2	2	-1	0	2	2	0	-1	2
	wsnp_CAP7_c940_480745	1B	0.4	34.5	2	0	2	0	0	2	-1	2	0	2	2	2	2	2	2	2	2	2	2	2	2	2	2	2	2	2	2	2	0	2	2	-1	2	2	2	2	2	2	2	0	2	2	0	2	2
	wsnp_Ra_c12888_20519578	1B	0.2	34.7	2	0	2	0	0	2	0	2	0	2	2	2	2	2	2	2	2	2	2	2	2	2	2	2	2	2	2	2	0	2	2	2	2	2	2	2	2	2	2	0	2	2	0	2	2
	wsnp_Ex_c6611_11452297	1B	1.4	36.1	2	0	2	0	0	2	-1	2	0	2	0	2	2	2	2	2	2	2	2	2	2	2	2	2	2	2	2	2	0	2	2	2	2	2	2	2	2	2	-1	0	2	2	0	2	2
	wsnp_Ex_c30969_39821293	1B	0.2	36.3	2	0	2	0	0	2	0	2	0	2	0	2	2	2	2	2	2	2	2	2	2	2	2	2	2	2	2	2	0	2	2	2	2	2	2	2	2	2	-1	0	2	2	0	2	2
	wsnp_Ra_c11232_18256748	1B	1.4	37.7	2	0	2	0	0	2	-1	2	0	2	0	2	2	2	2	2	2	2	2	2	2	2	2	2	2	2	2	2	0	2	2	2	2	2	2	2	2	2	2	0	2	2	0	2	2
	wsnp_Ex_c34344_42677130	1B	1	38.7	2	0	2	0	0	2	-1	2	0	2	0	2	2	2	2	2	2	2	2	2	2	2	2	2	2	2	2	2	0	2	2	2	2	2	2	2	2	2	2	0	2	2	0	2	0
	wsnp_Ex_c17707_26454940	1B	0.8	39.5	2	0	2	0	0	2	-1	2	0	2	0	2	2	2	2	2	2	2	2	2	2	2	2	2	2	2	2	2	0	2	2	2	2	2	2	2	2	2	-1	0	2	2	0	2	-1
	wsnp_CAP11_rep_c4185_1977142	1B	4.5	44	2	0	2	0	0	0	0	2	0	2	0	2	2	2	2	2	2	2	2	2	2	2	2	2	2	2	2	2	0	2	2	2	2	2	2	2	2	2	-1	0	2	2	0	2	2
	wsnp_Ex_c7447_12751589	1B	0.4	44.4	2	0	2	-1	0	0	0	2	0	2	0	2	2	2	2	2	2	2	2	2	2	2	2	2	2	2	2	2	0	2	2	2	2	2	2	2	2	2	-1	0	2	2	0	2	2
	1B_wsnp_BF485168B_Ta_2_1	1B	0.6	45	2	0	2	0	0	0	2	2	0	2	0	2	2	2	2	2	2	2	2	2	2	2	2	2	2	2	2	2	0	2	2	2	2	2	2	2	2	2	-1	0	2	2	0	2	2
	wsnp_Ex_c27644_36826484	1B	6.4	51.4	2	0	2	2	0	0	2	2	2	2	0	2	2	2	2	2	2	2	2	2	2	2	2	2	2	0	2	2	0	2	2	2	2	2	2	2	0	2	0	0	2	2	0	2	2
	wsnp_Ex_c6378_11086366	1B	0.8	52.2	2	0	2	2	0	0	2	2	2	2	0	2	2	2	2	2	2	2	2	2	2	2	2	2	2	0	2	2	0	2	2	2	2	2	2	2	0	2	0	0	2	2	0	2	0
	1ABD_wsnp_BG606986B_Ta_2_1	1B	1.7	53.9	2	0	2	2	0	0	2	2	2	2	0	2	2	2	2	2	2	2	2	2	2	2	2	2	2	0	2	2	0	2	2	0	2	2	2	2	0	2	0	0	2	2	0	2	0
	wsnp_CAP8_c2023_1110474	1B	0.2	54.1	2	0	2	2	0	0	2	2	2	2	0	2	2	2	2	2	2	2	2	2	2	2	2	2	2	0	2	2	0	2	2	0	2	2	2	2	0	2	0	0	2	2	0	2	0
	wsnp_Ku_c56140_59771186	1B	4	58.1	2	0	2	2	0	0	2	2	2	2	0	2	2	2	2	2	2	0	0	2	2	2	2	2	2	0	2	0	0	2	2	0	2	2	2	2	0	0	0	0	2	2	0	2	-1
	1AB_wsnp_BE494527B_Ta_2_1	1B	1	59.1	2	0	2	2	0	0	2	2	2	2	0	2	2	2	2	2	2	0	0	2	2	2	2	2	2	0	2	0	0	2	2	0	2	2	2	2	0	0	0	0	2	2	0	2	2
	wsnp_Ex_rep_c66255_64400455	1B	0.9	60	2	0	2	2	0	0	2	2	2	2	0	2	2	2	2	2	2	0	0	2	2	2	2	2	2	0	2	0	0	2	2	0	2	2	0	2	0	0	0	0	2	2	0	2	2
	Xbarc81	1B	12.5	72.5	2	0	0	2	0	0	2	2	0	2	0	2	2	0	0	2	2	2	2	2	0	2	0	0	2	0	2	2	2	2	2	0	2	-1	0	0	2	0	0	0	2	2	2	2	2
	Xwmc673	1B	6.9	79.4	2	0	0	2	0	0	2	2	0	2	0	0	2	0	0	2	2	2	0	2	0	2	0	0	2	2	2	0	0	2	2	0	2	0	2	0	0	0	0	0	2	2	2	2	0
	wsnp_Ex_c34765_43024979	1B	9.7	89.1	2	0	0	0	0	0	-1	2	0	2	0	0	2	0	0	2	2	2	0	2	0	2	0	0	2	2	2	0	0	2	2	0	2	0	2	2	0	0	0	0	2	2	2	2	0
	wsnp_Ex_c27176_36393952	1B	2.1	91.2	2	0	0	0	0	0	2	-1	0	2	0	0	2	0	0	2	2	2	0	2	0	2	-1	0	2	2	2	0	0	2	2	2	2	0	2	2	0	0	0	0	2	2	2	2	2
	wsnp_JD_c19419_17536513	1B	0.3	91.5	2	0	0	0	0	0	2	0	0	2	0	0	2	0	0	2	2	2	0	2	0	2	0	0	2	2	2	0	0	2	2	2	2	0	2	2	0	0	0	0	2	2	2	2	2
	wsnp_Ku_rep_c107952_93214466	1B	5.3	96.8	2	0	0	0	0	0	2	-1	2	2	0	0	2	0	0	2	2	2	0	2	0	2	0	0	-1	0	2	0	0	2	2	2	0	0	2	2	0	0	0	0	2	2	2	2	2
	wsnp_Ex_c13878_21738866	1B	7.8	104.6	2	0	0	2	0	0	0	2	2	2	0	0	2	0	0	2	2	2	0	2	0	2	2	0	0	0	2	0	2	2	2	2	0	2	2	2	0	0	0	0	2	2	2	2	0
	Xbarc133	1B	3.8	108.4	2	0	0	2	0	0	2	2	2	2	0	-1	2	0	2	2	2	2	0	2	0	2	2	0	0	0	2	0	2	2	2	2	2	0	2	0	2	0	0	0	2	2	2	-1	0
	wsnp_Ex_c26296_35541303	1B	3.5	111.9	2	0	0	2	0	0	2	2	2	2	0	0	2	0	0	2	2	2	0	2	0	2	2	0	0	0	2	0	2	2	0	2	0	2	2	2	0	0	0	0	2	2	2	0	0
	wsnp_RFL_Contig395_4387107	1B	1.7	113.6	2	0	0	2	0	0	0	2	2	2	0	0	2	0	0	2	2	2	0	2	2	2	2	0	0	0	2	0	2	2	0	2	0	2	2	2	0	0	0	0	2	2	2	0	0
	wsnp_CAP7_c4778_2155754	1B	1.9	115.5	2	0	0	2	0	0	-1	2	2	2	0	0	2	0	0	2	2	2	0	2	2	2	2	0	2	2	2	0	2	2	0	2	0	2	2	2	0	0	0	0	2	2	2	0	0
	wsnp_Ra_rep_c109381_92361154	1B	1.2	116.7	2	0	0	2	0	0	0	2	2	0	0	0	2	0	0	2	2	2	0	-1	0	2	2	0	2	2	2	0	2	2	0	2	0	2	2	2	0	0	0	0	2	2	2	0	0
	Xcfa2147	1B	1.1	117.8	2	0	0	2	0	0	0	2	2	0	0	0	2	0	0	2	2	2	0	-1	0	2	2	0	2	2	2	0	2	2	0	2	0	0	2	-1	2	0	0	0	2	2	2	0	0
	wsnp_JD_c20871_18460030	1B	2.3	120.1	2	0	0	2	0	0	0	2	2	2	0	0	2	0	0	2	2	2	0	2	0	2	2	0	2	2	2	0	2	2	0	2	0	2	2	2	0	0	0	0	2	2	2	0	0
	wsnp_Ex_c38849_46284348	1B	11.3	131.4	2	0	0	2	0	0	0	2	0	0	0	0	2	0	0	2	2	2	0	2	0	2	0	0	2	2	2	2	2	2	0	2	2	2	0	2	0	0	0	0	2	2	2	0	-1
	wsnp_Ex_c4436_7981188	1B	1	132.4	2	0	0	2	0	0	2	2	0	0	0	0	2	0	0	2	2	2	0	2	0	2	0	0	2	2	2	2	2	2	0	2	2	2	0	2	0	0	0	0	2	2	2	0	0
	Xcau19	1B	7.9	140.3	2	0	0	2	0	0	-1	0	0	-1	0	0	2	0	0	2	2	2	0	2	0	2	0	0	2	2	0	-1	2	0	0	2	2	2	0	0	2	0	0	0	2	2	2	0	0
	Xgwm259	1B	9.2	149.5	2	0	0	-1	0	0	-1	0	0	2	0	0	2	0	0	2	2	2	2	2	0	2	0	0	0	2	0	2	2	0	0	0	2	2	0	0	-1	0	0	0	2	2	2	0	2
	wsnp_Ex_c649_1279852	1B	11.9	161.4	2	0	0	0	0	0	-1	2	0	0	0	2	2	0	0	2	2	2	2	2	0	2	2	0	0	2	0	2	2	0	0	0	2	2	0	0	0	0	2	0	0	2	0	0	0
	wsnp_Ku_c1827_3575162	1B	2.5	163.9	2	0	0	2	0	0	2	2	0	-1	0	2	2	0	0	2	2	2	2	2	0	2	2	0	0	2	0	2	2	0	0	0	2	2	0	0	0	0	2	0	0	2	0	2	2
	wsnp_Ex_c17990_26770146	1B	1	164.9	2	0	0	2	0	0	2	2	0	0	0	2	2	0	0	2	2	2	2	2	2	2	2	0	0	2	0	2	2	0	0	0	2	2	0	0	0	0	2	0	0	2	0	2	0
	wsnp_Ex_c17990_26769859	1B	1.9	166.8	2	0	0	2	0	0	0	2	0	0	0	2	2	0	0	2	2	2	2	2	2	2	2	0	0	2	0	2	2	0	0	0	2	2	0	0	0	0	2	0	0	2	0	2	0
	wsnp_Ku_c13952_22097895	1B	2.1	168.9	2	0	0	2	0	0	0	2	0	0	0	2	2	0	0	2	2	2	2	2	2	2	2	0	0	2	0	2	2	0	0	0	2	2	0	0	0	0	2	0	0	2	0	2	0
	wsnp_Ku_c13952_22097856	1B	0.2	169.1	2	0	0	2	0	0	2	2	0	0	0	2	2	0	0	2	2	2	2	2	2	2	2	0	0	2	0	2	2	0	0	0	2	2	0	0	0	0	2	0	0	2	0	2	-1
	wsnp_Ex_c750_1474351	1B	0.8	169.9	2	0	0	2	0	0	0	2	0	0	0	2	2	0	0	2	2	2	2	2	2	2	2	0	0	2	0	2	2	0	0	0	2	2	0	0	0	0	2	0	0	2	0	2	0
	wsnp_Ex_c955_1827567	1B	0.8	170.7	2	0	0	2	0	0	0	2	0	0	0	0	2	0	0	2	2	2	2	2	0	2	2	0	0	2	0	2	-1	0	0	0	2	2	0	0	0	0	2	0	0	2	0	2	0
	Xbarc80	1B	9.1	179.8	2	0	0	2	0	0	-1	2	0	0	0	2	2	0	0	2	2	2	2	2	0	2	2	0	0	2	0	2	2	0	0	0	2	2	0	0	0	0	2	0	0	2	0	2	0
group 3	wsnp_JD_c3091_4079762	1D	0	0	2	0	0	2	0	2	0	0	0	0	2	2	0	0	0	2	2	2	2	2	0	2	2	0	0	2	2	2	2	2	2	0	0	0	2	2	0	2	2	0	0	2	0	2	2
	wsnp_Ex_c278_538285	1D	3.6	3.6	2	0	0	2	0	2	0	0	0	0	2	2	0	0	0	2	2	2	2	2	0	2	2	0	0	2	2	2	2	2	2	0	0	0	2	0	0	2	0	0	0	2	0	2	0
	wsnp_JD_rep_c48890_33141899	1D	12	15.6	2	0	0	2	0	2	-1	0	0	0	2	0	0	0	0	2	2	2	2	-1	0	2	2	0	0	2	2	2	2	2	2	0	0	0	2	2	0	2	-1	2	0	2	0	-1	-1
	wsnp_Ex_c17884_26647833	1D	0.2	15.8	2	0	0	-1	0	2	2	0	0	0	2	0	0	0	0	2	2	2	2	2	0	2	2	0	0	2	2	2	2	2	2	0	0	0	2	2	0	2	2	2	0	2	0	2	2
	wsnp_Ex_c1969_3705930	1D	0.5	16.3	2	0	0	2	0	2	0	0	0	0	2	0	0	0	0	2	2	2	2	2	0	2	2	0	0	2	2	2	2	2	2	0	0	0	2	2	0	2	2	2	0	2	0	2	2
	wsnp_Ex_c1085_2078944	1D	0.2	16.5	2	0	0	2	0	2	-1	0	0	0	2	0	0	0	0	2	2	2	2	2	0	2	2	0	0	2	2	2	2	2	2	0	0	0	2	2	0	2	2	2	0	2	0	2	2
	wsnp_Ku_c13229_21141168	1D	0.2	16.7	2	0	0	2	0	2	0	0	0	0	2	0	0	0	0	2	2	2	2	2	0	2	2	0	0	2	2	2	2	2	2	0	0	0	2	2	0	2	2	2	0	2	0	2	2
	wsnp_Ex_c1358_2600929	1D	0.1	16.8	2	0	0	2	0	2	0	0	0	-1	2	0	0	0	0	2	2	2	2	2	0	2	2	0	0	2	2	2	2	2	2	0	0	0	2	2	0	2	2	2	0	-1	0	-1	2
	wsnp_Ex_c13421_21142520	1D	0.1	16.9	2	0	0	2	0	2	-1	0	0	0	2	0	0	0	0	2	-1	2	2	-1	0	-1	-1	0	0	2	2	2	2	2	-1	0	0	0	2	2	0	2	2	2	0	-1	0	-1	2
	wsnp_Ra_c48124_53475114	1D	0.2	17.1	2	0	0	-1	0	2	0	0	0	0	2	0	0	0	0	2	2	2	2	2	0	2	2	0	0	2	2	2	2	2	2	0	0	0	2	2	0	2	-1	2	0	2	0	-1	2
	wsnp_Ex_c1358_2602235	1D	0.5	17.6	2	0	0	2	0	2	-1	0	0	-1	2	0	0	0	0	2	2	2	2	2	0	2	2	0	0	2	2	2	2	2	2	0	0	0	2	2	0	2	2	2	0	2	0	2	2
	wsnp_Ex_c17884_26647952	1D	2	19.6	2	0	0	2	0	2	0	0	0	2	2	0	0	0	0	2	2	2	2	2	2	2	2	0	0	2	2	2	2	2	2	0	0	0	2	2	0	2	2	2	0	2	0	2	2
	1BD_wsnp_BE637971D_Ta_2_3	1D	1.3	20.9	2	0	0	2	0	2	0	0	0	0	2	0	0	0	0	2	2	2	2	2	0	2	2	0	0	2	2	2	2	2	2	0	0	0	2	2	0	2	2	2	0	2	0	2	2
	wsnp_CAP11_c2307_1200406	1D	6.6	27.5	2	0	0	-1	0	2	2	0	2	-1	0	0	0	0	0	2	2	2	2	2	0	2	2	0	0	2	2	2	0	0	0	0	0	0	2	2	2	2	2	2	0	2	0	2	2
	wsnp_Ex_c7252_12454704	1D	0.8	28.3	2	0	0	0	0	2	0	0	2	2	0	0	0	0	0	2	2	2	2	2	0	2	2	0	0	2	2	2	0	0	0	0	0	0	2	2	2	2	2	2	0	2	0	2	2
	Xcau12	1D	12.6	40.9	2	0	2	0	0	0	0	2	2	0	0	0	2	0	0	2	2	2	2	2	0	2	2	2	0	2	2	-1	0	0	0	0	0	0	0	2	0	0	2	-1	0	2	0	2	2
	Xbarc150	1D	3.1	44	2	0	2	0	0	2	-1	0	2	0	0	0	0	0	0	2	2	2	2	0	0	2	2	2	0	2	2	0	0	0	0	0	0	0	0	2	-1	-1	2	2	0	2	0	2	2
	Xcfa2129	1D	48.4	92.4	2	0	2	2	0	2	2	0	0	0	0	-1	-1	2	2	-1	-1	2	0	0	-1	-1	0	0	0	2	0	0	2	0	2	0	0	0	2	-1	2	2	2	2	2	0	2	0	2
	wsnp_Ra_rep_c70864_68811253	1D	10.1	102.5	2	0	2	2	0	-1	2	0	0	0	0	0	2	2	2	2	2	0	0	0	2	0	0	2	0	2	0	0	2	0	0	0	2	0	2	2	2	2	2	2	2	0	2	2	2
	wsnp_Ex_rep_c68201_66981297	1D	0.2	102.7	2	0	2	2	0	-1	0	0	0	0	0	0	2	2	2	2	2	0	0	0	2	0	0	2	0	2	0	0	2	0	0	0	2	0	2	2	2	2	2	2	2	0	2	2	2
	wsnp_Ex_c10215_16758792	1D	0.2	102.9	2	0	2	2	0	2	0	0	0	0	0	0	2	2	2	2	2	0	0	0	2	0	0	2	0	2	0	0	2	0	0	0	2	0	2	2	2	2	2	2	2	0	2	2	2
	wsnp_Ra_c55026_58116021	1D	0.2	103.1	2	0	2	2	0	-1	2	0	0	0	0	0	2	2	2	2	2	0	0	0	2	0	0	2	0	2	0	0	2	0	0	0	2	0	2	2	2	2	2	2	2	0	2	2	2
	wsnp_Ex_rep_c111610_93458148	1D	0.2	103.3	2	0	2	2	0	2	2	0	0	0	0	0	2	2	2	2	2	0	0	0	2	0	0	2	0	2	0	0	2	0	0	0	2	0	2	2	2	2	2	2	2	0	2	2	2
	wsnp_JD_c22710_19586896	1D	0.2	103.5	2	0	2	2	0	2	0	0	0	0	0	0	2	2	2	2	2	0	0	-1	2	0	0	2	0	2	0	0	2	0	0	0	2	0	2	2	2	2	2	2	2	0	2	2	2
	wsnp_Ra_c31132_40304115	1D	0.3	103.8	2	0	2	-1	0	-1	-1	0	0	0	0	0	2	2	2	2	2	0	0	0	2	0	0	2	0	2	0	0	2	0	0	0	2	0	2	2	2	2	2	2	2	0	2	2	2
	wsnp_Ex_c32956_41523146	1D	0.3	104.1	2	0	2	-1	0	-1	2	0	0	0	0	0	2	2	2	2	2	0	0	0	2	0	0	2	0	2	0	0	2	0	0	0	2	0	2	2	2	2	2	2	2	0	2	2	2
	wsnp_Ex_c35886_43949442	1D	2.8	106.9	2	0	2	-1	0	2	2	0	0	0	0	0	2	2	2	2	2	0	0	0	2	0	0	2	0	2	0	0	2	0	0	0	2	0	2	2	2	2	2	2	2	0	2	2	2
Group 4	wsnp_Ex_c19516_28482852	2A	0	0	2	0	0	0	0	2	0	0	2	2	2	0	2	0	0	0	0	0	0	2	2	2	2	0	0	2	0	0	0	0	2	0	2	2	0	0	0	2	0	2	2	2	2	0	2
	wsnp_Ku_c23598_33524490	2A	0.2	0.2	2	0	0	0	0	2	0	0	2	2	2	0	2	0	0	0	0	0	0	2	2	2	2	0	0	2	0	0	0	0	2	0	2	2	0	0	0	2	0	2	2	2	2	0	2
	Xbarc124	2A	2.9	3.1	2	0	0	0	0	2	0	-1	2	2	2	2	2	0	0	0	0	0	0	2	2	2	2	0	0	2	0	0	0	0	2	2	2	0	0	-1	0	2	0	2	2	2	2	0	2
	wsnp_Ex_c11950_19164041	2A	4.8	7.9	2	0	0	0	0	2	0	0	0	2	2	0	2	0	0	0	0	0	0	2	2	2	2	0	0	2	0	0	2	0	2	0	2	2	0	0	0	0	0	2	2	2	2	0	2
	wsnp_Ex_c11950_19164191	2A	0.2	8.1	2	0	0	0	0	2	0	0	0	2	2	0	2	0	0	0	0	0	0	2	2	2	2	0	0	2	0	0	2	0	2	0	2	2	0	0	0	0	0	2	2	2	2	0	2
	wsnp_Ex_c997_1906900	2A	0.6	8.7	2	0	0	0	0	2	0	0	0	2	2	0	2	0	0	0	0	0	0	2	2	2	2	0	0	2	0	0	2	0	2	0	2	2	0	0	0	0	0	2	2	2	2	-1	2
	wsnp_Ex_c26406_35653828	2A	3.5	12.2	2	0	0	0	0	2	0	0	2	2	2	0	2	0	0	0	0	0	0	2	2	2	2	0	0	2	0	0	2	0	2	0	2	2	0	0	0	0	0	2	2	2	2	2	2
	wsnp_RFL_Contig1951_1127302	2A	1.4	13.6	2	0	0	0	0	2	0	0	2	2	2	0	2	0	0	0	0	0	0	2	2	2	2	0	0	2	0	0	2	0	2	0	2	2	0	0	0	0	0	2	2	2	2	2	0
	wsnp_Ex_c101374_86744680	2A	0.6	14.2	2	0	0	0	0	2	0	0	2	2	2	0	2	0	0	0	0	0	0	2	2	2	2	0	0	2	0	0	2	0	2	0	2	2	0	0	0	0	0	2	2	2	2	2	0
	wsnp_BF201235A_Ta_2_4	2A	0.8	15	2	0	0	0	0	2	0	0	2	2	2	0	2	0	0	0	0	0	0	2	2	2	2	0	0	2	0	0	2	0	2	0	2	2	0	0	0	0	0	2	2	2	2	2	0
	Xwmc150	2A	5.9	20.9	2	0	0	2	2	0	2	2	2	2	2	2	2	2	2	2	2	2	2	2	0	2	2	2	0	0	2	2	2	0	0	2	2	0	0	-1	0	0	0	2	2	2	2	2	0
	wsnp_Ex_c3740_6815132	2A	5.8	26.7	2	0	0	0	0	2	0	0	2	2	2	0	2	0	0	0	0	0	0	2	2	2	2	0	0	2	0	0	2	0	2	0	2	2	0	0	0	0	0	2	2	2	2	2	0
	wsnp_Ex_c322_624793	2A	0.7	27.4	2	0	0	0	0	2	0	0	2	2	2	0	2	0	0	0	0	0	0	2	2	2	2	0	0	2	0	0	2	0	2	0	2	2	0	0	0	0	0	2	2	2	2	-1	0
	wsnp_Ex_c28133_37275403	2A	0.4	27.8	2	0	0	0	0	2	0	0	0	2	2	0	2	0	0	0	0	0	0	2	2	2	2	0	0	2	0	0	2	0	2	0	2	2	0	0	0	0	0	2	2	2	2	0	0
	wsnp_Ex_c2939_5423698	2A	14.4	42.2	2	0	0	2	0	2	0	2	0	2	2	2	2	2	2	0	0	2	0	2	2	2	0	0	0	0	0	0	2	0	0	0	2	2	0	0	2	0	0	0	2	2	0	2	0
	wsnp_Ex_rep_c103167_88181968	2A	5.7	47.9	2	0	0	0	0	2	0	-1	0	2	2	2	2	2	2	0	0	2	2	2	2	2	0	0	0	2	0	0	2	0	0	2	2	2	0	0	2	0	0	0	2	2	0	2	0
	wsnp_Ex_rep_c103167_88182254	2A	0.2	48.1	2	0	0	0	0	2	0	-1	0	2	2	2	2	2	2	0	0	2	2	2	2	2	0	0	0	2	0	0	2	0	0	2	2	2	0	0	2	0	0	0	2	2	0	2	0
	wsnp_Ex_c19556_28530243	2A	8.3	56.4	2	0	0	0	0	2	0	2	2	2	2	0	2	2	2	0	0	0	2	2	0	2	0	0	0	0	0	0	2	0	0	0	2	2	0	0	0	0	0	0	2	2	0	2	0
	wsnp_Ex_c2033_3814035	2A	0.6	57	2	0	0	0	0	2	0	2	2	2	2	2	2	2	2	0	0	0	2	2	0	2	-1	0	0	0	0	0	2	0	0	0	2	2	0	0	0	0	0	0	2	2	0	2	0
	wsnp_Ku_c19112_28546731	2A	0.2	57.2	2	0	0	0	0	2	0	-1	2	2	2	2	2	2	2	0	0	0	2	2	0	2	0	0	0	0	0	0	2	0	0	0	2	2	0	0	0	0	0	0	-1	2	0	2	0
	wsnp_Ku_c7266_12551048	2A	8.5	65.7	2	0	0	-1	0	2	-1	0	2	2	2	2	2	2	2	0	0	0	2	2	0	2	0	0	0	0	0	0	2	0	0	2	2	2	0	0	0	0	2	0	2	2	0	2	0
	wsnp_Ex_c5412_9564346	2A	0.9	66.6	2	0	0	2	0	2	0	0	2	2	2	2	2	2	2	0	0	0	2	2	0	2	0	0	0	0	0	0	2	0	0	2	2	2	0	0	0	0	2	0	-1	2	0	2	2
	wsnp_Ex_c30481_39394826	2A	5.4	72	2	0	0	0	0	2	0	0	2	0	2	2	2	2	2	0	0	0	2	2	0	2	0	0	0	0	0	0	2	0	0	2	0	2	0	0	0	0	2	0	-1	2	0	2	0
	wsnp_Ku_c1292_2572053	2A	1.6	73.6	2	0	0	2	0	2	0	0	2	2	2	2	2	2	2	0	0	0	2	2	0	2	0	0	0	0	-1	0	2	0	0	2	0	2	0	0	0	0	2	0	-1	2	0	2	0
	wsnp_Ku_c22904_32775584	2A	2.5	76.1	2	0	0	0	0	2	0	0	2	-1	2	2	2	2	-1	0	0	-1	2	2	0	2	0	0	0	2	-1	0	2	0	0	2	0	2	0	0	0	0	2	0	-1	2	0	-1	2
	2B5B_wsnp_BQ168780B_Ta_2_1	2A	11.6	87.7	2	0	0	2	0	2	0	0	2	-1	0	2	2	2	2	2	2	-1	2	0	2	2	0	0	0	2	2	0	0	0	0	2	0	2	0	0	0	2	2	0	0	2	0	2	2
	wsnp_Ku_c15567_24224486	2A	3.9	91.6	2	0	0	2	0	2	0	0	2	2	0	2	-1	2	2	2	2	-1	2	0	2	2	0	0	0	2	-1	0	0	0	0	2	0	2	0	0	0	2	2	0	0	2	0	2	0
	wsnp_Ku_c15567_24224400	2A	0.3	91.9	2	0	0	2	0	2	0	0	2	2	0	2	0	2	2	2	2	0	2	0	2	2	0	0	0	2	0	0	0	0	0	2	0	2	0	0	0	2	2	0	0	2	0	2	0
	wsnp_Ex_c2401_4500297	2A	1.4	93.3	2	0	0	2	0	2	0	0	2	2	0	2	-1	2	2	2	2	0	2	0	2	2	0	0	0	2	-1	0	0	0	0	2	0	2	0	0	0	2	2	0	0	2	0	2	2
	wsnp_Ex_rep_c101526_86881496	2A	2.7	96	2	0	0	2	0	2	2	0	2	-1	0	2	0	0	0	2	2	-1	2	0	2	0	0	0	0	2	-1	0	0	0	0	2	2	2	2	0	0	2	2	0	2	2	0	2	2
	wsnp_Ex_c20370_29434410	2A	4.8	100.8	2	0	0	0	2	0	2	0	2	2	0	2	0	0	0	2	2	-1	2	0	2	0	0	0	0	2	2	0	0	0	0	2	2	2	2	0	0	2	2	0	2	2	0	2	0
	wsnp_Ex_c4847_8646784	2A	0.2	101	2	0	0	0	2	0	2	0	2	2	0	2	0	0	0	2	2	-1	2	0	2	0	0	0	0	2	2	0	0	0	0	2	2	2	2	0	0	2	2	0	2	2	0	2	0
	wsnp_Ex_c36242_44232305	2A	0.2	101.2	2	0	0	0	2	0	2	0	2	2	0	2	0	0	0	2	2	-1	2	0	2	0	0	0	0	2	2	0	0	0	0	2	2	2	2	0	0	2	2	0	2	2	0	2	0
	wsnp_Ex_c41913_48628356	2A	0.1	101.3	2	0	0	0	2	0	2	0	2	2	0	2	0	0	0	2	2	-1	2	0	2	0	0	0	0	2	-1	0	0	0	0	2	2	2	2	0	0	2	2	0	2	2	0	2	0
	wsnp_Ex_c41913_48628389	2A	0.1	101.4	2	0	0	0	2	0	2	0	2	2	0	2	0	0	0	2	2	-1	2	0	2	0	0	0	0	2	-1	0	0	0	0	2	2	2	2	0	0	2	2	0	2	2	0	2	0
	wsnp_Ex_c4847_8646583	2A	0.1	101.5	2	0	0	0	2	0	2	0	2	2	0	2	0	0	0	2	2	0	2	0	2	0	0	0	0	2	0	0	0	0	0	2	2	2	2	0	0	2	2	0	2	2	0	2	0
	2ABD_wsnp_BF201533A_Ta_2_3	2A	0.7	102.2	2	0	0	0	2	0	2	0	2	-1	0	2	0	0	0	2	2	-1	2	0	2	0	0	0	0	2	-1	0	0	0	0	2	2	2	2	0	2	2	2	0	2	2	0	-1	0
	wsnp_Ex_c1767_3341220	2A	0.6	102.8	2	0	0	-1	2	0	2	0	2	2	0	2	0	0	0	2	2	-1	2	0	2	0	0	0	0	2	-1	0	0	0	0	2	2	2	2	0	2	2	2	0	2	2	0	2	2
	wsnp_Ex_rep_c66448_64683704	2A	1.4	104.2	2	0	0	-1	2	0	2	0	2	-1	0	2	0	0	0	2	2	0	2	0	2	0	-1	0	0	2	0	0	0	0	0	2	2	2	2	0	2	2	2	0	2	2	0	0	-1
	wsnp_RFL_Contig3604_3795252	2A	1.7	105.9	2	0	0	0	2	0	2	0	2	2	0	2	0	0	0	2	2	-1	2	0	2	0	0	0	0	2	-1	0	0	0	0	2	2	2	2	0	2	2	2	0	2	2	0	-1	0
	2AD_wsnp_BE498730A_Ta_2_2	2A	0.3	106.2	2	0	0	0	2	0	2	0	2	2	0	2	0	0	0	2	2	-1	2	0	2	0	0	0	0	2	-1	0	0	0	0	2	2	2	2	0	2	2	2	0	2	2	0	2	0
	Xgwm249	2A	2.3	108.5	2	0	0	0	2	0	2	0	2	2	0	2	0	0	0	2	2	0	2	2	2	0	0	0	2	2	2	0	2	0	0	2	2	2	2	-1	2	2	2	0	2	2	0	2	0
	2AB_wsnp_BG607088A_Ta_1_1	2A	1.8	110.3	2	0	0	0	2	0	2	0	2	-1	0	2	0	0	0	2	2	-1	2	0	2	0	0	0	0	2	-1	0	0	0	0	2	2	2	2	0	2	2	2	0	2	2	0	2	0
	wsnp_RFL_Contig2370_1864666	2A	0.7	111	2	0	0	0	2	0	2	0	2	-1	0	2	0	0	0	2	2	-1	2	0	2	0	0	0	0	2	-1	0	0	0	0	2	2	2	2	0	2	2	2	0	2	2	0	2	-1
	wsnp_Ex_c1782_3365844	2A	0.6	111.6	2	0	0	0	2	0	2	0	2	0	0	2	0	0	0	2	2	0	2	0	2	0	0	0	0	2	0	0	0	0	0	2	2	2	2	0	2	2	2	0	2	2	0	2	0
	wsnp_Ex_c16677_25220222	2A	0.2	111.8	2	0	0	0	2	0	2	0	2	0	0	2	0	0	0	2	2	0	2	0	2	0	0	0	0	2	0	0	0	0	0	2	2	2	2	0	2	2	2	0	2	2	0	2	0
	wsnp_JD_c6436_7600132	2A	0.3	112.1	2	0	0	0	2	0	2	0	2	-1	0	2	0	0	0	2	2	-1	2	0	2	0	0	0	0	2	-1	0	0	0	0	2	2	2	2	0	2	2	2	0	2	2	0	2	0
	wsnp_Ku_rep_c102140_89178814	2A	0.3	112.4	2	0	0	0	2	0	2	0	2	0	0	2	0	0	0	2	2	2	2	0	2	0	0	0	0	2	2	0	0	0	0	2	2	2	2	0	2	2	2	0	2	2	0	2	0
	wsnp_Ex_rep_c101866_87158671	2A	0.3	112.7	2	0	0	0	2	0	2	0	2	0	0	2	0	0	0	2	2	-1	2	0	2	0	0	0	0	2	2	0	0	0	0	2	2	2	2	0	2	2	2	0	2	2	0	2	0
	wsnp_CAP11_c1787_968410	2A	0.5	113.2	2	0	0	0	2	0	2	0	2	-1	0	2	0	0	0	2	2	-1	2	0	2	0	0	0	0	2	-1	0	0	0	0	2	2	2	2	0	2	2	2	0	2	2	0	2	0
	wsnp_Ex_c2592_4822528	2A	1.5	114.7	2	0	0	0	2	0	2	0	2	-1	0	2	0	0	0	2	2	0	2	0	2	0	0	0	0	2	-1	0	0	0	0	2	2	2	2	0	2	2	2	0	2	2	0	2	0
	wsnp_Ex_c41168_48053629	2A	0.2	114.9	2	0	0	2	2	0	2	0	2	0	0	2	0	0	0	2	2	0	2	0	2	0	0	0	0	2	-1	0	0	0	0	2	2	2	2	0	2	2	2	0	2	2	0	2	0
	wsnp_Ex_c17852_26612172	2A	0.2	115.1	2	0	0	2	2	0	2	0	2	0	0	2	0	0	0	2	2	0	2	0	2	0	0	0	0	2	0	0	0	0	0	2	2	2	2	0	2	2	2	0	2	2	0	2	0
	wsnp_Ex_rep_c67621_66275106	2A	0.5	115.6	2	0	0	0	2	0	2	0	2	-1	0	2	0	0	0	2	2	0	2	0	2	0	0	0	0	2	-1	0	0	0	0	2	2	2	2	0	2	2	2	0	2	2	0	2	0
	wsnp_Ex_rep_c68871_67756221	2A	0.2	115.8	2	0	0	0	2	0	2	0	2	-1	0	2	0	0	0	2	2	0	2	0	2	0	0	0	0	2	-1	0	0	0	0	2	2	2	2	0	2	2	2	0	2	2	0	2	0
	wsnp_Ex_c42815_49298013	2A	0.5	116.3	2	0	0	2	2	0	2	0	2	2	0	2	0	0	0	2	2	0	2	0	2	0	0	0	0	2	-1	0	0	0	0	2	2	2	2	0	2	2	2	0	2	2	0	2	0
	wsnp_Ex_rep_c103255_88258450	2A	1.7	118	2	0	0	2	2	0	2	0	2	2	0	2	0	0	0	2	2	0	2	0	2	0	0	0	0	2	0	0	0	0	0	2	2	2	2	0	2	2	2	0	2	2	0	2	2
	wsnp_Ex_c25057_34318425	2A	0.1	118.1	2	0	0	2	2	0	2	0	2	2	0	2	0	0	0	2	2	0	2	0	2	0	0	0	0	2	-1	0	0	0	0	2	2	2	2	0	2	2	2	0	2	2	0	2	2
	wsnp_Ex_rep_c66809_65185215	2A	0.1	118.2	2	0	0	2	2	0	2	0	2	2	0	2	0	0	0	2	2	0	2	0	2	0	0	0	0	2	0	0	0	0	0	2	2	2	2	0	2	2	2	0	2	2	0	2	2
	2ABD_wsnp_BG608354A_Ta_2_1	2A	0.5	118.7	2	0	0	2	2	0	2	0	2	-1	0	2	0	0	0	2	2	0	2	0	2	0	0	0	0	2	-1	0	0	0	0	2	2	2	2	0	2	2	2	0	2	2	0	2	2
	wsnp_Ku_c16371_25240695	2A	0.5	119.2	2	0	0	2	2	0	2	0	2	-1	0	2	0	0	0	2	2	0	2	0	2	0	0	0	0	2	-1	0	0	0	0	2	2	2	2	0	2	2	2	0	2	2	0	2	-1
	wsnp_Ku_rep_c69876_69364477	2A	0.1	119.3	2	0	0	2	2	0	2	0	2	-1	0	2	0	0	0	2	2	0	2	0	2	0	0	0	0	2	-1	0	0	0	0	2	2	2	2	0	2	2	2	0	2	2	0	2	0
	wsnp_Ex_c3869_7028759	2A	0.1	119.4	2	0	0	2	2	0	2	0	2	-1	0	2	0	0	0	2	2	0	2	0	2	0	0	0	0	2	-1	0	0	0	0	2	2	2	2	0	2	2	2	0	2	2	0	2	0
	wsnp_CAP7_rep_c5524_2482342	2A	0.2	119.6	2	0	0	2	2	0	2	0	2	-1	0	2	0	0	0	2	2	0	2	0	2	0	0	0	0	2	-1	0	0	0	0	2	2	2	2	0	2	2	2	0	2	2	0	2	0
	wsnp_Ex_rep_c68599_67447926	2A	0.1	119.7	2	0	0	2	2	0	2	0	2	-1	0	2	0	0	0	2	2	0	2	0	2	0	0	0	0	2	-1	0	0	0	0	2	2	2	2	0	2	2	2	0	2	2	0	-1	0
	wsnp_Ku_c44873_52048221	2A	0.1	119.8	2	0	0	2	2	0	2	0	2	-1	0	2	0	0	0	2	2	0	2	0	2	0	0	0	0	2	-1	0	0	0	0	2	2	2	2	0	2	2	2	0	2	2	0	-1	0
	wsnp_Ku_c38662_47257696	2A	0.1	119.9	2	0	0	2	2	0	2	0	2	-1	0	2	0	0	0	2	2	0	2	0	2	0	0	0	0	2	-1	0	0	0	0	2	2	2	2	0	2	2	2	0	2	2	0	2	0
	wsnp_CAP8_rep_c4792_2326084	2A	0.1	120	2	0	0	2	2	0	2	0	2	0	0	2	0	0	0	2	2	0	2	0	2	0	0	0	0	2	0	0	0	0	0	2	2	2	2	0	2	2	2	0	2	2	0	2	0
	wsnp_Ex_c23720_32957892	2A	0.3	120.3	2	0	0	2	2	0	2	0	2	-1	0	2	0	0	0	2	2	0	2	0	2	0	0	0	0	2	-1	0	0	0	0	2	2	2	2	0	2	2	2	0	2	2	0	-1	0
	wsnp_Ku_c3907_7157334	2A	0.3	120.6	2	0	0	0	2	0	2	0	2	-1	0	2	0	0	0	2	2	0	2	0	2	0	0	0	0	2	-1	0	0	0	0	2	2	2	2	0	2	2	2	0	2	2	0	2	0
	Xgwm473	2A	4.5	125.1	2	0	0	0	2	0	2	0	0	0	2	2	0	0	0	0	0	2	0	0	2	0	2	2	0	2	0	0	2	0	-1	-1	2	2	2	-1	0	2	2	0	2	2	0	2	0
	wsnp_CAP8_c607_445315	2A	4.4	129.5	2	0	0	0	2	0	2	0	2	-1	0	2	0	0	0	2	2	0	2	0	2	0	0	0	0	2	-1	0	0	0	0	2	2	2	2	0	2	2	2	0	2	2	0	2	0
	wsnp_Ex_c30787_39660951	2A	0.6	130.1	2	0	0	2	2	0	2	0	2	2	0	2	0	0	0	2	2	0	2	0	2	0	0	0	0	2	-1	0	0	0	0	2	2	2	2	0	2	2	2	0	2	2	0	2	0
	wsnp_Ex_c2337_4379619	2A	1.9	132	2	0	0	2	2	0	2	0	2	-1	0	2	0	0	0	0	0	0	2	0	2	0	0	0	0	2	0	0	0	0	0	2	2	2	2	0	2	2	2	0	2	2	0	2	0
	2ABD_wsnp_BE406351A_Ta_2_2	2A	1.3	133.3	2	0	0	0	2	0	2	0	2	-1	0	2	0	0	0	0	0	0	2	0	2	0	0	0	0	2	0	0	0	0	0	2	2	2	2	0	2	2	2	0	2	2	0	2	0
	wsnp_Ex_c28204_37349164	2A	0.2	133.5	2	0	0	0	2	0	2	0	2	-1	0	2	0	0	0	0	0	0	2	0	2	0	0	0	0	2	0	0	0	0	0	2	2	2	2	0	2	2	2	0	2	2	0	2	0
	wsnp_Ex_c5984_10493714	2A	19.4	152.9	2	0	0	0	2	0	0	2	2	-1	0	0	0	0	0	0	0	0	0	0	2	0	2	0	2	2	2	0	2	2	0	2	0	2	0	2	0	2	2	2	2	2	0	2	2
	wsnp_JD_rep_c50243_34277175	2A	0.2	153.1	2	0	0	0	2	0	0	2	2	2	0	0	0	0	0	0	0	0	0	0	2	0	2	0	2	2	2	0	2	2	0	2	0	2	0	2	0	2	2	2	2	2	0	2	2
	wsnp_Ku_c8927_15048149	2A	11.8	164.9	2	0	0	2	2	0	0	2	2	0	0	0	0	2	2	0	0	0	0	0	0	0	-1	0	2	2	2	0	0	2	0	2	0	2	0	2	0	2	2	2	2	2	2	2	2
	wsnp_Ex_c10084_16572374	2A	3.3	168.2	2	0	0	2	2	0	0	2	2	0	0	0	0	2	2	0	0	0	0	0	0	0	0	0	2	2	2	0	0	2	0	2	0	2	0	0	0	2	2	2	2	2	2	2	0
	wsnp_Ex_c1604_3060855	2A	0.8	169	2	0	0	2	2	0	0	2	2	0	0	0	0	2	2	0	0	0	0	0	2	0	0	0	2	2	2	0	0	2	0	2	0	2	0	0	0	2	2	2	2	2	2	2	0
	wsnp_Ex_c7829_13320760	2A	1.1	170.1	2	0	0	2	2	0	0	2	2	0	0	0	0	2	2	0	0	0	0	0	0	0	0	0	2	2	2	0	0	2	0	2	0	2	0	0	0	2	2	2	2	2	2	2	0
	wsnp_RFL_Contig2729_2446041	2A	1.3	171.4	2	0	0	0	2	0	0	2	2	2	0	0	0	2	2	0	0	0	0	0	0	0	0	0	2	2	2	0	0	2	0	2	0	2	0	0	0	2	2	2	2	2	2	2	0
	wsnp_RFL_Contig4594_5459508	2A	2.1	173.5	2	0	0	0	2	0	0	2	2	2	0	0	0	2	2	0	0	0	0	0	0	0	0	0	2	0	2	0	0	2	0	2	0	2	0	0	0	2	2	2	2	2	2	2	0
	wsnp_Ex_c21709_30869795	2A	3.2	176.7	2	0	0	0	2	0	0	2	2	0	0	0	0	2	2	0	0	0	0	0	0	0	0	0	2	2	2	0	0	2	0	2	0	2	0	0	0	2	2	2	2	2	2	2	0
	wsnp_JD_c15127_14676522	2A	0.8	177.5	2	0	0	0	2	0	0	2	2	2	0	0	0	2	2	0	0	0	0	0	0	0	0	0	2	2	2	0	0	2	0	2	0	2	0	0	0	2	2	2	2	2	2	0	0
	wsnp_Ex_c59095_60108097	2A	3.8	181.3	2	0	0	2	2	0	2	2	2	2	0	0	0	2	2	0	0	0	0	0	0	0	0	0	2	2	2	0	0	2	0	2	0	0	0	0	0	2	2	2	2	2	2	0	0
	wsnp_Ex_c59095_60108185	2A	0.4	181.7	2	0	0	-1	2	0	2	2	2	2	0	0	0	2	2	0	0	0	0	0	0	0	0	0	2	2	2	0	0	2	0	2	0	0	0	0	0	2	2	2	2	2	2	0	0
	Xgwm294	2A	2.1	183.8	2	0	0	0	2	0	2	0	2	2	0	0	0	2	2	0	0	0	0	0	0	0	0	0	2	2	2	0	0	2	0	2	0	0	0	0	-1	2	2	2	2	2	2	0	2
	wsnp_Ex_c10751_17505459	2A	1.7	185.5	2	0	0	0	2	0	2	2	2	2	0	0	0	2	2	0	0	0	0	0	0	0	0	0	2	2	2	0	0	2	0	2	0	0	0	0	0	2	2	2	2	2	2	0	0
	wsnp_Ex_c36481_44425685	2A	0.6	186.1	2	0	0	0	2	0	2	2	2	-1	0	0	0	2	2	0	0	0	0	0	0	0	0	0	2	2	2	0	0	2	0	2	0	0	0	0	0	2	2	2	2	2	2	0	0
	wsnp_Ra_rep_c69398_66825550	2A	0.4	186.5	2	0	0	0	2	0	2	2	2	-1	0	0	0	2	2	0	0	0	0	0	0	0	0	0	2	2	2	0	0	2	0	2	0	0	0	0	0	2	2	2	2	2	2	0	0
	Xcfd168	2A	0.5	187	2	0	0	0	2	0	2	2	2	-1	-1	-1	0	2	2	0	0	0	0	0	0	0	0	0	2	2	2	0	-1	2	0	2	0	0	0	0	-1	2	2	2	2	2	2	0	0
Group 5	wsnp_Ra_c265_560747	2B	0	0	2	0	2	0	2	0	0	0	0	0	0	2	2	2	2	2	2	2	2	0	0	-1	-1	0	2	2	0	2	0	2	2	-1	0	0	0	2	2	0	-1	0	2	-1	2	0	-1
	wsnp_Ex_c14711_22788586	2B	2.3	2.3	2	0	2	0	2	0	0	0	0	0	0	2	2	2	2	2	2	2	2	0	0	2	2	0	2	2	0	2	0	2	2	2	0	0	0	2	2	0	2	0	2	2	2	0	0
	wsnp_Ex_rep_c70756_69644826	2B	0.4	2.7	2	0	2	-1	2	0	0	0	0	-1	0	2	2	2	2	2	2	2	2	0	0	2	2	0	2	2	0	2	0	2	2	2	0	0	0	2	2	0	2	0	2	2	2	0	2
	wsnp_JD_c42879_30043973	2B	0.4	3.1	2	0	2	-1	2	0	0	0	0	-1	0	2	2	2	2	2	2	2	2	0	0	2	2	0	2	2	0	2	0	2	2	2	0	0	0	2	2	0	2	0	2	2	2	0	2
	wsnp_Ex_c163_320858	2B	0.9	4	2	0	2	0	2	0	0	0	0	0	0	2	2	2	2	2	2	2	2	0	0	2	2	0	2	2	0	2	0	2	0	2	0	0	0	2	2	2	2	0	2	2	2	0	0
	wsnp_Ex_c56027_58306755	2B	0.8	4.8	2	0	2	0	2	0	0	2	0	0	0	2	2	2	2	2	2	2	2	0	0	2	0	0	2	2	0	2	0	2	0	2	0	0	0	2	2	2	2	0	2	2	2	0	0
	wsnp_JD_c8085_9129899	2B	0.6	5.4	2	0	2	0	2	0	0	2	0	-1	0	2	2	2	2	2	2	2	2	0	0	2	2	0	2	2	0	2	0	2	0	2	0	0	0	2	2	2	2	0	2	2	2	0	0
	Xbarc318	2B	2.7	8.1	2	0	2	0	2	0	0	0	0	0	0	0	2	2	2	2	2	2	2	0	0	2	0	0	2	2	0	2	0	2	0	2	0	2	0	2	2	2	2	0	2	2	2	0	0
	wsnp_Ex_c10596_17293363	2B	2.8	10.9	2	0	2	0	2	0	0	2	0	-1	0	2	2	2	2	2	2	2	2	0	0	2	2	0	2	2	0	2	0	2	0	2	0	0	0	2	2	2	2	0	2	-1	2	0	0
	wsnp_Ex_c4349_7841003	2B	4.2	15.1	2	0	2	0	2	0	0	0	2	0	0	2	2	2	2	2	2	2	2	0	0	2	2	0	2	2	0	2	0	2	0	2	0	0	0	2	2	0	2	0	2	2	2	0	0
	wsnp_Ex_c21092_30220702	2B	2	17.1	2	0	2	0	2	0	0	0	2	-1	0	2	2	2	2	2	2	2	2	0	0	2	0	0	2	2	2	2	0	2	0	2	0	0	0	2	2	0	2	0	2	2	2	0	0
	wsnp_Ku_c23305_33210628	2B	6.2	23.3	2	0	0	0	2	0	0	0	2	-1	0	2	2	0	0	2	2	2	2	0	0	2	2	0	2	2	2	2	0	2	2	2	0	0	-1	2	2	0	2	0	2	2	2	0	0
	wsnp_Ku_c34759_44069854	2B	3.6	26.9	2	0	0	2	2	0	0	0	2	-1	0	2	2	0	0	2	2	2	2	0	0	2	2	0	2	2	2	2	0	2	2	2	0	0	-1	2	2	0	2	0	2	2	2	2	0
	Xgwm46	2B	5.9	32.8	2	0	0	2	2	0	0	2	2	0	0	0	2	0	0	2	2	0	2	0	0	2	2	0	2	2	2	2	0	2	2	2	0	2	2	0	2	0	2	0	2	2	2	2	2
	wsnp_Ex_c35195_43389213	2B	16.5	49.3	2	0	0	2	2	2	0	0	0	2	0	2	2	0	0	2	2	2	2	0	0	2	2	0	2	0	2	2	0	2	2	0	0	0	-1	2	2	0	2	0	2	2	0	2	2
	wsnp_Ex_c22010_31185837	2B	1	50.3	2	0	0	2	2	2	0	0	0	0	0	2	2	0	0	2	2	2	2	0	0	2	2	0	2	0	-1	2	0	2	0	0	0	0	-1	2	2	0	2	0	2	2	0	2	-1
	2ABD_wsnp_BE445242B_Ta_2_1	2B	1	51.3	2	0	0	2	2	2	0	0	0	0	0	2	2	0	0	2	2	2	2	0	0	2	2	0	2	0	-1	2	0	2	0	0	0	0	-1	2	2	0	2	2	2	2	0	2	0
	wsnp_Ku_c15057_23554067	2B	3.2	54.5	2	0	0	2	2	2	0	0	0	2	2	2	0	0	0	2	2	2	2	0	0	2	2	0	2	0	2	2	0	2	0	0	0	0	0	2	2	0	2	2	2	2	0	2	2
	wsnp_Ex_c27867_37030229	2B	5.8	60.3	2	0	0	2	2	2	0	0	0	2	0	2	2	0	0	2	2	2	2	0	0	2	2	0	2	2	2	2	0	2	0	2	0	0	0	2	2	0	2	2	2	2	0	2	2
	wsnp_CAP12_rep_c4678_2134259	2B	3.6	63.9	2	0	0	0	2	2	0	0	0	0	0	2	2	0	0	2	2	2	2	0	0	2	0	0	2	2	-1	2	0	2	0	2	0	0	-1	2	2	0	2	2	2	2	0	0	0
	wsnp_Ex_c14595_22634031	2B	2.1	66	2	0	0	0	2	2	0	0	0	0	0	2	0	0	0	2	2	2	2	0	0	2	0	0	2	2	-1	2	0	2	0	2	0	0	0	2	2	0	2	2	2	2	0	0	0
	wsnp_Ex_c22018_31193171	2B	4.8	70.8	2	0	0	0	2	2	0	0	0	2	2	2	0	0	0	2	2	2	2	0	0	2	0	0	2	0	2	2	0	2	0	0	0	0	-1	2	2	0	2	2	2	2	0	0	2
	wsnp_Ex_c3044_5620102	2B	0.2	71	2	0	0	0	2	2	0	0	0	2	2	2	0	0	0	2	2	2	2	0	0	2	0	0	2	0	-1	2	0	2	0	0	0	0	-1	2	2	0	2	2	2	2	0	0	2
	wsnp_Ex_c7003_12065567	2B	6.4	77.4	2	0	0	0	2	2	0	0	0	2	2	2	0	0	0	2	2	2	2	0	0	2	0	0	2	2	-1	2	0	2	0	0	0	0	-1	2	2	0	2	2	2	2	0	0	2
	wsnp_CAP11_rep_c4012_1894511	2B	0.2	77.6	2	0	0	0	2	2	0	0	0	2	2	2	0	0	0	2	2	2	2	0	0	2	0	0	2	2	-1	2	0	2	0	0	0	0	-1	2	2	0	2	2	2	2	0	0	2
	2ABD_wsnp_BE445278B_Ta_2_1	2B	0.6	78.2	2	0	0	0	2	2	0	0	0	2	2	2	0	0	0	2	2	2	2	0	0	2	0	0	2	2	2	2	0	2	0	0	0	0	-1	2	2	0	2	2	2	2	0	0	0
	wsnp_JD_c892_1313553	2B	0.6	78.8	2	0	0	0	2	2	0	0	0	0	2	2	0	0	0	2	2	2	2	0	0	2	0	0	2	2	-1	2	0	2	0	0	0	0	-1	2	2	0	2	2	2	2	0	0	0
	wsnp_RFL_Contig3802_4108582	2B	1.8	80.6	2	0	0	0	2	2	0	0	0	0	2	2	0	2	2	2	2	2	2	0	0	2	0	0	2	2	-1	2	0	0	0	0	0	0	-1	2	2	0	2	2	2	2	0	0	0
	wsnp_Ex_rep_c69016_67915892	2B	1	81.6	2	0	0	0	2	2	0	0	0	0	2	2	0	2	2	2	2	2	2	0	0	2	0	0	2	2	-1	2	0	0	0	0	0	0	0	2	2	0	2	2	2	2	0	0	0
	wsnp_Ex_rep_c66482_64736708	2B	0.6	82.2	2	0	0	0	2	2	0	0	0	0	2	2	0	2	2	2	2	2	2	0	0	2	0	0	2	2	2	2	0	0	0	0	0	0	0	2	2	0	2	2	2	2	0	0	0
	wsnp_Ex_c20529_29608872	2B	0.2	82.4	2	0	0	0	2	2	0	0	0	0	2	2	0	2	2	2	2	2	2	0	0	2	0	0	2	2	2	2	0	0	0	0	0	0	0	2	2	0	2	2	2	2	0	0	0
	wsnp_Ex_c28243_37383894	2B	0.2	82.6	2	0	0	0	2	2	0	0	0	0	2	2	0	2	2	2	2	2	2	0	0	2	0	0	2	2	2	2	0	0	0	0	0	0	0	2	2	0	2	2	2	2	0	0	0
	Xgwm319	2B	2.6	85.2	2	0	0	0	2	2	0	0	0	0	2	0	0	2	2	2	2	2	2	0	0	2	0	0	2	2	2	2	0	0	0	0	0	2	0	2	2	0	2	2	2	2	0	0	0
	Xbarc91	2B	10.1	95.3	2	0	0	0	2	2	0	2	0	0	-1	0	0	2	2	2	2	2	2	0	0	2	2	0	2	2	0	2	0	2	0	0	0	0	0	2	0	0	-1	0	2	2	2	2	0
	2ABD_wsnp_BE403597B_Ta_1_1	2B	11.7	107	2	0	0	0	2	2	0	0	0	0	2	2	0	2	2	2	2	2	2	0	0	2	0	0	2	2	2	2	0	2	0	0	2	0	0	2	2	0	2	2	2	2	0	0	0
	wsnp_Ex_c27952_37112702	2B	5.8	112.8	2	0	0	2	2	2	0	0	0	2	2	2	0	2	2	2	2	2	2	0	0	2	2	0	2	2	-1	2	0	0	0	0	2	0	-1	2	2	0	2	2	2	2	0	2	2
	wsnp_Ta_c36_A_1	2B	4.8	117.6	2	0	0	2	2	2	0	0	0	0	2	2	0	2	2	2	2	2	2	0	0	2	2	0	2	2	2	2	0	0	0	0	2	0	-1	2	2	0	2	2	2	2	0	2	-1
	wsnp_Ku_c3000_5638635	2B	2.5	120.1	2	0	0	2	2	2	0	0	0	2	2	2	0	2	2	2	2	2	2	0	0	2	2	0	2	2	2	2	0	2	0	0	2	0	0	2	2	0	2	2	2	2	0	2	2
	wsnp_Ex_c3233_5962513	2B	0.6	120.7	2	0	0	2	2	2	0	0	0	2	0	2	0	2	2	2	2	2	2	0	0	2	2	0	2	2	2	2	0	2	0	0	2	0	-1	2	2	0	2	2	2	2	0	2	2
	wsnp_Ex_rep_c67543_66165372	2B	2.8	123.5	2	0	0	2	2	2	0	0	0	2	0	2	0	2	2	2	2	2	2	0	0	2	2	0	2	2	-1	2	0	0	0	0	2	0	0	2	2	0	2	2	2	2	0	2	-1
	wsnp_JD_c744_1111659	2B	4.3	127.8	2	0	0	0	2	2	0	0	0	0	0	2	0	2	2	2	2	2	2	0	0	2	0	0	2	2	-1	2	0	0	0	0	2	0	0	2	2	0	2	2	2	2	0	0	0
	wsnp_Ex_c1758_3326792	2B	3.1	130.9	2	0	0	0	2	2	0	0	0	0	0	2	0	2	2	2	2	2	2	0	0	2	0	0	2	2	-1	2	0	0	0	0	2	0	0	2	2	0	2	2	2	2	0	0	0
	wsnp_JD_c52_87219	2B	1.9	132.8	2	0	0	0	2	2	0	0	0	0	0	2	0	2	2	2	2	2	2	0	0	2	0	0	2	2	2	2	0	0	0	0	2	0	0	2	2	0	2	2	2	2	0	0	0
	wsnp_Ex_c9729_16071358	2B	0.2	133	2	0	0	0	2	2	0	0	0	0	0	2	0	2	2	2	2	2	2	0	0	2	0	0	2	2	2	2	0	0	0	0	2	0	0	2	2	0	2	2	2	2	0	0	0
	wsnp_Ex_c17845_26604587	2B	4.5	137.5	2	0	0	2	2	2	0	0	0	0	0	2	0	2	2	2	2	2	2	0	0	2	2	0	2	2	2	2	0	0	0	0	2	0	0	2	2	0	2	2	2	2	0	2	2
	wsnp_Ex_c16627_25162803	2B	7.3	144.8	2	0	0	2	2	2	0	0	0	-1	2	2	0	0	0	2	2	2	2	0	0	2	2	0	2	2	2	2	0	0	2	0	0	0	0	2	2	0	2	2	2	2	0	2	2
	wsnp_Ex_c9345_15516120	2B	3.4	148.2	2	0	0	0	2	2	0	0	0	-1	2	2	0	0	0	2	2	2	2	0	0	2	2	0	2	2	2	2	0	0	2	0	0	0	0	2	2	0	0	2	2	2	0	0	2
	wsnp_RFL_Contig2123_1397739	2B	0.6	148.8	2	0	0	0	2	2	0	0	0	-1	2	2	0	0	0	2	2	2	2	0	0	2	2	0	2	2	2	2	0	0	2	0	0	0	0	2	2	0	0	2	2	2	0	0	2
	wsnp_Ex_rep_c101615_86954680	2B	3.6	152.4	2	0	0	0	2	2	0	0	0	0	0	2	0	0	0	2	2	2	2	0	0	2	2	0	2	2	2	2	0	0	2	0	0	0	0	2	2	0	0	2	2	2	0	0	0
	wsnp_Ex_c1016_1943126	2B	3.2	155.6	2	0	0	0	2	2	0	0	0	-1	2	2	0	0	0	2	2	2	2	0	0	2	2	0	2	2	2	2	0	0	2	0	0	0	0	2	2	0	0	0	2	2	0	0	2
	2BD_wsnp_BQ172173B_Ta_2_2	2B	2.1	157.7	2	0	0	0	2	2	0	0	0	-1	2	2	0	0	0	2	2	2	2	0	0	2	2	0	2	2	0	2	0	0	2	0	0	-1	2	2	2	0	0	0	2	2	0	0	2
	wsnp_CAP7_c1592_791887	2B	0.8	158.5	2	0	0	0	2	2	0	0	0	2	2	2	0	0	0	2	2	2	2	0	0	2	2	0	2	2	0	2	0	0	2	0	0	0	2	2	2	0	0	0	2	2	0	0	2
	wsnp_CAP7_c317_172502	2B	1.7	160.2	2	0	0	0	2	2	0	0	0	2	2	2	0	0	0	2	2	2	2	0	0	2	2	2	2	2	0	2	0	0	2	0	0	-1	2	2	2	0	0	0	2	2	0	0	2
	wsnp_Ex_c45468_51254832	2B	3.3	163.5	2	0	0	2	2	2	0	0	0	2	2	2	0	0	0	2	2	2	2	0	0	2	2	2	2	2	0	2	0	0	2	0	0	-1	2	2	2	0	-1	0	2	2	0	-1	2
	wsnp_Ex_c45468_51254978	2B	0.4	163.9	2	0	0	2	2	2	0	0	0	2	2	2	0	0	0	2	2	2	2	0	0	2	2	2	2	2	0	2	0	0	2	0	0	0	2	2	2	0	2	0	2	2	0	2	2
	wsnp_RFL_Contig2914_2757372	2B	2.3	166.2	2	0	0	2	2	2	0	0	0	2	2	2	0	0	0	2	2	2	2	0	0	2	2	0	2	2	2	2	0	0	2	0	0	-1	2	2	2	0	2	0	2	2	0	2	2
	wsnp_Ex_c15681_24015996	2B	1.2	167.4	2	0	0	2	2	2	0	0	0	0	2	2	0	0	0	2	2	2	2	0	0	2	2	0	2	2	2	2	0	0	2	0	0	0	2	2	2	0	2	0	2	2	0	2	2
	wsnp_Ex_c18686_27560445	2B	1.9	169.3	2	0	0	2	2	2	0	0	0	-1	2	2	0	0	0	2	2	2	0	0	0	2	2	0	2	2	2	2	0	0	2	0	0	0	2	2	2	0	2	0	2	2	2	2	0
	wsnp_Ra_c14267_22357509	2B	0.4	169.7	2	0	0	2	2	2	0	0	0	2	2	2	0	0	0	2	2	2	0	0	0	2	2	0	2	2	0	2	0	0	2	0	0	0	2	2	2	0	2	0	2	2	2	2	0
	wsnp_RFL_Contig4402_5154408	2B	3.8	173.5	2	0	0	0	2	2	0	0	0	-1	2	2	0	0	0	2	2	2	0	0	0	2	2	0	2	2	0	2	0	0	2	0	0	2	2	2	2	0	0	0	2	2	2	2	0
Group 6	wsnp_Ex_rep_c80588_75758453	2D	0	0	2	0	2	2	2	2	0	2	0	2	0	0	0	0	0	0	0	0	2	0	0	2	2	0	2	0	2	0	0	0	0	0	2	2	0	2	0	0	2	2	2	0	2	2	2
	Xcfd51	2D	4.4	4.4	2	0	2	0	2	2	0	2	0	2	0	0	0	0	0	0	0	0	2	2	0	2	-1	0	2	0	2	0	0	0	0	0	2	0	2	0	2	0	2	2	2	0	2	2	2
	Xgwm296	2D	15.3	19.7	2	0	0	2	0	2	0	2	0	2	0	2	0	0	0	2	2	0	2	2	0	2	2	0	2	0	2	0	2	0	0	0	2	0	2	-1	0	0	2	2	0	0	2	-1	2
	wsnp_JD_c69_109951	2D	1.8	21.5	2	0	0	2	0	2	0	2	0	2	0	0	0	0	0	2	2	0	2	0	0	2	2	0	2	0	2	0	2	0	0	0	2	2	2	2	0	0	-1	2	0	0	2	2	2
	wsnp_Ex_c1944_3664205	2D	31.3	52.8	2	0	2	2	0	0	0	2	0	2	0	0	0	2	2	2	2	2	2	0	2	2	2	0	2	2	0	0	2	2	2	2	2	0	2	2	2	2	2	2	0	0	0	2	2
	wsnp_Ex_c15048_23219416	2D	0.5	53.3	2	0	2	2	0	0	0	2	0	2	0	0	0	2	2	2	2	2	2	0	2	2	2	0	2	2	0	0	2	2	2	2	2	0	2	2	2	2	2	2	0	-1	0	2	2
	wsnp_Ku_c12022_19520410	2D	0.4	53.7	2	0	2	2	0	0	0	2	2	2	0	0	0	2	2	2	2	2	2	0	2	2	2	0	2	2	0	0	2	2	2	2	2	0	2	2	2	2	2	2	0	0	0	2	2
	wsnp_Ku_rep_c105822_91859983	2D	0.2	53.9	2	0	2	2	0	0	0	2	2	2	0	0	0	2	2	2	2	2	2	-1	2	2	2	0	2	2	0	0	2	2	2	2	2	0	2	2	2	2	2	2	0	-1	0	2	2
	wsnp_Ex_c4817_8598511	2D	0.4	54.3	2	0	2	2	0	0	0	2	2	2	0	0	0	2	2	2	2	2	2	0	2	2	2	0	2	2	0	0	2	2	2	2	2	0	2	2	2	2	2	2	0	-1	0	2	2
	wsnp_Ku_rep_c68228_67133195	2D	0.2	54.5	2	0	2	2	0	0	0	2	2	2	0	0	0	2	2	2	2	2	2	0	2	2	2	0	2	2	0	0	2	2	2	2	2	0	2	2	2	2	2	2	0	-1	0	2	2
	wsnp_BM140538D_Ta_2_1	2D	0.8	55.3	2	0	2	2	0	0	2	2	2	2	0	0	0	2	2	2	2	2	2	0	2	2	2	0	2	0	0	0	2	2	2	2	2	0	2	2	2	2	2	2	0	-1	0	2	2
	wsnp_Ex_c19364_28303089	2D	0.4	55.7	2	0	2	2	0	0	2	2	2	2	0	0	0	2	2	2	2	2	2	0	2	2	2	0	2	0	0	0	2	2	2	2	2	0	2	2	2	2	2	2	0	0	0	2	2
	wsnp_Ex_c14107_22021215	2D	12.2	67.9	2	0	2	2	0	0	2	2	0	2	0	0	0	0	0	2	2	2	2	2	2	2	2	2	2	0	0	0	2	2	0	2	2	0	2	2	2	2	2	2	0	2	0	2	2
	wsnp_Ex_c2251_4218338	2D	3.7	71.6	2	0	2	2	0	0	2	2	0	2	0	0	0	0	0	2	2	2	2	2	2	2	2	2	2	0	2	0	2	2	0	2	2	0	0	2	0	0	2	2	0	2	0	2	2
	wsnp_Ex_rep_c68555_67394261	2D	4.4	76	2	0	2	0	0	0	2	2	0	2	0	0	0	0	0	2	2	2	2	2	2	2	2	2	2	0	2	0	0	2	0	2	2	0	0	2	0	0	2	2	0	2	0	2	2
	wsnp_Ex_c25311_34578436	2D	0.2	76.2	2	0	2	0	0	0	2	2	0	2	0	0	0	0	0	2	2	2	2	2	2	2	2	2	2	0	2	0	0	2	0	2	2	0	0	2	0	0	2	2	0	2	0	2	2
Group 7	Xbarc145	3A	0	0	2	0	0	0	0	0	0	0	2	-1	2	0	0	2	2	2	2	0	0	2	0	2	2	2	0	0	2	0	2	2	0	0	0	0	2	-1	-1	2	2	0	0	0	2	2	2
	wsnp_Ku_c4568_8243646	3A	1.9	1.9	2	0	0	0	0	0	0	0	2	0	2	0	0	2	2	2	2	0	0	2	0	2	2	2	0	0	2	0	2	2	0	0	0	2	2	0	0	2	2	0	0	0	2	2	2
	wsnp_Ku_c4568_8243775	3A	1.2	3.1	2	0	0	0	0	0	0	0	2	0	2	0	0	2	2	2	2	0	0	2	0	2	2	2	0	0	2	0	2	2	0	0	0	2	2	0	0	2	2	0	0	0	2	2	2
	wsnp_Ex_rep_c69816_68774416	3A	15.3	18.4	2	0	0	2	0	0	0	0	0	2	2	0	0	2	2	2	2	0	0	0	0	2	2	2	0	0	0	0	2	2	0	0	2	2	2	2	0	2	2	0	0	0	0	2	2
	wsnp_Ex_c33765_42199371	3A	0.6	19	2	0	0	2	0	0	0	0	0	2	2	0	0	2	2	2	2	0	0	-1	0	2	2	2	0	0	0	0	2	2	0	0	2	2	2	2	0	2	2	0	0	0	0	-1	2
	wsnp_Ra_c10911_17834481	3A	5.5	24.5	2	0	0	2	0	0	0	0	0	2	2	0	0	2	2	2	2	0	0	-1	0	2	2	2	0	2	0	0	2	2	0	0	0	2	0	2	0	2	2	0	0	0	0	2	2
	Xgwm2	3A	1	25.5	2	0	0	2	0	0	0	2	0	2	2	2	0	2	2	2	2	0	0	2	0	2	2	2	0	2	0	0	2	2	0	0	0	0	0	-1	0	2	2	0	0	0	0	2	2
	wsnp_Ex_c742_1458033	3A	2.1	27.6	2	0	0	2	0	0	0	0	0	2	2	0	0	2	2	2	2	0	0	0	0	2	2	2	0	2	0	0	2	2	0	0	0	2	0	2	0	2	2	0	0	0	0	2	2
	wsnp_Ku_c40218_48484410	3A	0.8	28.4	2	0	0	2	0	0	0	0	0	2	2	0	0	2	2	2	2	0	0	-1	0	2	2	2	0	2	0	0	2	2	0	0	0	2	0	2	2	2	2	0	0	0	0	2	2
	wsnp_Ex_c1141_2191485	3A	1.8	30.2	2	0	0	-1	0	0	0	0	0	2	2	0	0	2	2	2	2	0	0	-1	2	2	2	2	0	2	2	0	2	2	0	0	0	2	0	2	2	2	2	0	0	0	0	2	2
	wsnp_Ex_c10272_16842803	3A	2.2	32.4	2	0	0	-1	0	0	0	0	0	2	2	0	0	2	2	2	2	0	0	0	-1	2	2	-1	0	2	2	0	2	2	0	0	2	2	0	2	2	2	2	0	0	-1	0	2	2
	wsnp_Ku_c30545_40369365	3A	0.2	32.6	2	0	0	2	0	0	0	0	0	2	2	0	0	2	2	2	2	0	0	0	-1	2	2	-1	0	2	2	0	2	2	0	0	2	2	0	2	2	2	2	0	0	2	0	2	2
	wsnp_Ku_c44089_51445136	3A	4.9	37.5	2	0	0	2	0	0	0	0	0	2	2	0	0	2	2	2	2	0	0	0	2	2	0	2	0	2	2	0	2	2	0	0	2	2	0	0	2	2	2	0	0	2	0	0	0
	3ABD_wsnp_BE426222A_Ta_2_1	3A	0.2	37.7	2	0	0	-1	0	0	0	0	0	2	2	0	0	2	2	2	2	0	0	0	-1	2	0	-1	0	2	2	0	2	2	0	0	2	2	0	0	2	2	2	0	0	2	0	0	0
	wsnp_Ex_rep_c106152_90334299	3A	3	40.7	2	0	0	-1	0	0	0	0	0	2	2	0	0	2	2	2	2	0	0	-1	2	2	0	2	0	2	2	0	2	2	0	0	0	2	0	0	2	2	2	0	0	0	0	0	0
	wsnp_JG_c2509_1153697	3A	2.6	43.3	2	0	0	-1	0	0	0	0	0	2	2	0	0	2	2	2	2	0	0	-1	-1	2	0	-1	0	2	2	0	2	2	0	0	2	2	0	0	2	2	2	0	0	-1	0	0	0
	Xgwm30	3A	3.3	46.6	2	0	0	0	0	0	0	0	0	2	2	0	0	2	-1	2	2	0	0	2	0	-1	0	0	0	-1	2	0	2	2	0	0	2	0	0	-1	2	2	2	0	0	2	0	0	0
	wsnp_Ra_c15328_23726724	3A	3.8	50.4	2	0	0	-1	0	0	0	0	0	2	2	0	0	2	2	2	2	0	0	-1	-1	2	0	-1	0	2	2	0	2	2	0	0	2	2	0	0	2	2	2	0	0	2	0	0	0
	3AD_wsnp_BQ171931A_Ta_2_1	3A	2.5	52.9	2	0	0	-1	0	0	0	0	0	2	2	0	0	2	2	2	2	0	0	2	-1	2	0	-1	0	2	2	0	0	2	0	2	2	2	0	0	0	2	2	0	0	-1	0	0	0
	wsnp_Ex_c5047_8963671	3A	2.9	55.8	2	0	0	0	0	0	0	0	0	2	2	0	0	2	2	2	2	0	0	2	-1	2	0	-1	0	2	2	0	0	2	0	2	2	2	0	0	0	2	2	0	0	-1	0	0	0
	wsnp_CAP11_c318_261649	3A	0.2	56	2	0	0	-1	0	0	0	0	0	2	2	0	0	2	2	2	2	0	0	2	-1	2	0	-1	0	2	2	0	0	2	0	2	2	2	0	0	0	2	2	0	0	2	0	0	0
	3AD_wsnp_BE443568A_Ta_2_1	3A	0.7	56.7	2	0	0	-1	0	0	0	0	0	2	2	0	0	2	2	2	2	0	0	2	0	2	0	-1	0	2	2	0	0	2	0	2	2	2	0	0	0	2	2	0	0	-1	0	0	0
	wsnp_Ex_c25668_34932304	3A	4.3	61	2	0	0	0	0	0	0	0	0	-1	2	0	0	2	2	2	2	0	0	2	0	-1	-1	0	0	2	2	0	0	2	0	2	2	-1	0	2	2	2	2	0	0	-1	0	-1	0
	wsnp_Ku_rep_c68484_67499824	3A	2.5	63.5	2	0	0	-1	0	0	0	0	0	2	2	0	0	2	2	2	2	0	2	2	0	2	2	-1	0	2	2	0	0	2	0	2	2	2	0	2	2	2	2	0	0	2	0	2	-1
	wsnp_Ex_rep_c66685_65003254	3A	0.9	64.4	2	0	0	2	0	0	0	0	0	2	2	0	0	2	2	2	2	0	2	2	0	2	2	2	0	2	2	0	0	2	0	2	2	2	0	2	0	2	2	0	0	2	0	2	0
	wsnp_Ex_c12871_20400823	3A	1.9	66.3	2	0	0	2	0	0	0	0	0	2	2	0	0	2	2	2	2	0	2	2	2	2	2	2	0	2	2	0	0	2	0	2	2	2	0	2	2	2	2	0	0	2	0	2	2
	wsnp_Ex_c48455_53355009	3A	0.4	66.7	2	0	0	-1	0	0	0	0	0	2	2	0	0	2	2	2	2	0	2	2	2	2	2	2	0	2	2	0	0	2	0	2	2	2	0	2	2	2	2	0	0	2	0	2	2
	wsnp_Ku_c32404_42016343	3A	0.4	67.1	2	0	0	-1	0	0	0	0	0	2	2	0	0	2	2	2	2	0	2	2	-1	2	2	-1	0	2	2	0	0	2	0	2	2	2	0	2	2	2	2	0	0	2	0	2	2
	wsnp_Ex_c15100_23284023	3A	1.2	68.3	2	0	0	-1	0	0	0	0	0	2	2	0	0	2	2	2	2	0	2	2	-1	-1	2	-1	0	2	2	0	0	2	0	2	2	2	0	2	2	2	2	0	0	-1	0	-1	2
	wsnp_Ex_c8334_14049699	3A	1.7	70	2	0	0	2	0	0	0	0	0	2	2	0	0	2	2	2	2	0	2	2	2	2	2	2	0	2	2	0	0	2	0	2	2	2	0	2	2	2	2	0	0	2	0	2	2
	wsnp_Ex_c1335_2556442	3A	0.2	70.2	2	0	0	-1	0	0	0	0	0	2	2	0	0	2	2	2	2	0	0	2	-1	2	-1	-1	0	2	2	0	0	2	0	2	2	2	0	2	2	2	2	0	0	-1	0	-1	2
	wsnp_JD_c2743_3678590	3A	0.2	70.4	2	0	0	2	0	0	0	0	0	2	2	0	0	2	2	2	2	0	0	2	2	2	2	2	0	2	2	0	0	2	0	2	2	2	0	2	2	2	2	0	0	2	0	2	2
	wsnp_Ex_c2331_4369782	3A	0.6	71	2	0	0	2	0	0	0	0	0	2	2	0	0	2	2	2	2	0	0	2	2	2	2	2	0	2	2	0	0	2	0	2	2	2	0	2	2	2	2	0	0	2	0	2	2
	wsnp_JD_c14691_14352459	3A	0.8	71.8	2	0	0	2	0	0	0	0	0	2	2	0	0	2	2	2	2	0	0	2	0	2	2	2	0	2	2	0	0	2	0	2	2	2	0	2	2	2	2	0	0	2	0	2	2
	wsnp_Ku_c25809_35776454	3A	0.6	72.4	2	0	0	-1	0	0	0	0	0	2	2	0	0	2	2	2	2	0	0	2	0	2	2	2	0	2	2	0	0	2	0	2	2	2	0	2	0	2	2	0	0	2	0	2	2
	wsnp_Ku_c9433_15811664	3A	0.8	73.2	2	0	0	-1	0	0	0	0	0	2	2	0	0	2	2	2	2	0	0	2	2	2	2	2	0	2	2	0	0	2	0	2	2	2	0	2	0	2	2	0	0	2	0	2	2
	wsnp_Ex_c1660_3159173	3A	2	75.2	2	0	0	-1	0	0	0	0	0	2	2	0	0	2	2	2	2	0	0	2	-1	2	2	-1	0	2	2	0	0	2	0	2	2	2	0	2	0	2	2	0	0	2	0	2	0
	wsnp_CAP11_rep_c8750_3780311	3A	1.2	76.4	2	0	0	-1	0	0	0	0	0	2	2	0	0	2	2	2	2	0	0	2	-1	2	2	-1	0	2	2	0	0	2	0	2	2	2	0	2	0	2	2	0	0	-1	0	2	2
	wsnp_RFL_Contig2699_2402527	3A	10.5	86.9	2	0	0	-1	0	0	0	0	0	2	2	0	0	2	2	2	2	0	2	2	0	2	2	2	0	2	2	0	0	0	0	2	2	2	0	2	0	2	2	0	0	2	0	2	2
	wsnp_Ku_c44716_51926415	3A	9.7	96.6	2	0	0	0	0	0	0	0	0	2	2	0	0	2	2	2	2	0	2	2	0	2	0	2	0	2	2	0	2	0	0	2	2	2	0	0	0	2	0	0	0	2	0	0	0
	Xbarc1040	3A	6.6	103.2	2	0	0	0	2	0	0	0	0	2	-1	0	0	2	2	2	2	0	2	2	0	2	0	2	0	2	2	0	0	0	0	2	2	0	0	0	-1	2	0	0	0	2	0	2	0
	wsnp_Ex_c4923_8767234	3A	3.3	106.5	2	0	0	0	2	0	0	0	0	2	2	0	0	2	2	0	0	0	2	2	0	2	0	2	0	2	2	0	0	0	0	2	2	2	0	0	0	2	-1	0	0	2	0	2	-1
	wsnp_Ra_c19079_28210937	3A	8.2	114.7	2	0	0	-1	2	0	0	0	0	2	2	0	2	2	2	0	0	0	2	2	0	2	0	0	0	2	2	0	0	0	0	0	2	2	0	0	0	2	0	0	0	2	0	2	2
	wsnp_Ex_c5623_9891427	3A	5.4	120.1	2	0	0	2	2	0	0	0	0	-1	2	0	-1	2	2	0	0	0	2	2	0	2	2	0	0	2	2	0	0	0	0	0	2	2	0	2	0	2	2	0	0	2	0	2	0
	wsnp_Ex_rep_c67588_66227926	3A	4.4	124.5	2	0	0	-1	2	0	2	0	0	0	2	0	-1	2	2	0	0	0	2	2	0	2	2	0	0	2	2	0	0	0	0	0	0	0	0	2	0	2	2	0	0	2	0	2	0
	wsnp_BQ160970A_Ta_2_7	3A	13.1	137.6	2	0	0	0	2	0	2	0	0	0	2	0	0	2	2	0	0	0	2	2	0	2	0	0	0	2	2	0	2	0	2	0	0	2	0	0	0	2	0	0	0	2	0	2	0
	wsnp_Ex_c12341_19693090	3A	0.2	137.8	2	0	0	0	2	0	2	0	0	0	2	0	0	2	2	0	0	0	2	2	0	2	0	0	0	2	2	0	2	0	2	0	0	2	0	0	0	2	0	0	0	2	0	2	0
	wsnp_Ex_c15475_23757972	3A	3.7	141.5	2	0	0	0	-1	0	0	0	0	0	2	0	2	2	2	0	0	0	2	-1	0	2	0	0	0	2	2	0	2	0	2	0	0	2	0	0	0	2	0	0	0	2	0	-1	2
	wsnp_Ex_c1533_2930233	3A	1.9	143.4	2	0	0	0	2	0	0	0	0	0	2	0	2	2	2	0	0	0	2	2	0	2	0	0	0	2	2	0	2	0	2	0	0	2	0	0	0	2	0	0	0	2	0	2	0
	3AD_wsnp_BG262734A_Ta_2_3	3A	1.6	145	2	0	0	0	-1	0	2	0	0	0	2	0	2	2	2	0	0	0	2	-1	0	2	0	0	0	2	2	0	2	0	-1	0	0	2	0	0	0	2	0	0	0	2	0	-1	0
	Xcfd152	3A	10.8	155.8	2	0	0	2	2	0	2	-1	0	2	2	2	2	2	2	0	0	0	2	0	0	2	2	0	-1	2	2	0	0	0	-1	0	0	0	0	-1	2	2	2	0	0	2	0	2	0
	Xbarc62	3A	38	193.8	2	0	2	2	2	2	-1	0	0	0	0	0	2	2	2	2	2	0	2	0	0	2	2	2	0	2	2	0	2	2	2	2	2	0	0	2	2	2	2	0	2	2	0	2	2
	wsnp_Ex_c29186_38247956	3A	6.8	200.6	2	0	2	0	2	2	2	0	0	0	0	0	2	2	2	2	2	0	2	0	0	2	0	2	0	2	2	0	2	2	2	2	0	0	0	0	2	2	2	0	2	2	0	0	0
	wsnp_Ex_rep_c72011_70562321	3A	0.4	201	2	0	2	0	2	2	0	0	0	0	0	0	2	2	2	2	2	0	2	0	0	2	-1	2	0	2	2	0	2	2	2	2	0	0	0	0	2	2	2	0	2	2	0	0	0
	wsnp_Ex_c52086_55808193	3A	6	207	2	0	2	2	2	2	0	0	0	-1	0	0	2	2	2	2	2	0	2	0	0	2	2	2	0	2	2	0	2	2	2	2	2	0	0	2	2	2	2	0	2	2	0	2	2
	wsnp_Ku_c330_683203	3A	0.4	207.4	2	0	2	2	2	2	0	0	2	0	0	0	2	2	2	2	2	0	2	0	0	2	2	2	0	2	2	0	2	2	2	2	2	0	0	2	2	2	2	0	2	2	0	2	2
	wsnp_Ex_c6476_11246531	3A	0.8	208.2	2	0	2	2	2	2	0	0	2	-1	0	0	2	2	2	2	2	0	2	0	0	2	2	2	0	2	2	0	2	2	2	2	2	0	0	2	2	2	2	0	2	2	0	2	2
	wsnp_Ex_c9600_15889471	3A	2.2	210.4	2	0	2	2	2	2	0	0	2	0	0	0	2	2	2	2	2	0	2	0	0	2	2	2	0	2	2	2	2	2	2	2	2	0	0	2	2	2	2	0	2	2	0	2	2
	wsnp_Ra_c59303_60669172	3A	1.6	212	2	0	2	0	2	2	0	0	2	2	0	0	2	2	2	2	2	0	2	0	0	2	2	2	0	2	2	2	2	2	2	2	2	0	0	2	2	2	2	0	2	2	0	2	-1
	wsnp_Ex_rep_c103474_88421290	3A	2.2	214.2	2	0	2	2	2	2	0	0	2	2	0	0	2	2	2	2	2	0	2	0	0	2	2	2	0	2	0	0	2	2	2	2	2	0	0	2	2	2	2	0	2	2	0	2	2
Group 8	Xcfd46	3B	0	0	2	0	2	2	0	2	2	2	2	0	0	0	0	0	0	-1	0	0	2	0	0	2	2	0	2	2	0	0	0	2	0	0	0	0	0	2	0	0	2	0	2	0	2	2	2
	Xcfd79	3B	9.7	9.7	2	0	2	2	0	2	2	2	2	2	0	0	0	0	0	0	0	0	2	0	2	2	2	0	2	2	0	0	0	2	0	0	2	2	0	0	0	2	2	0	2	0	2	2	2
	3D_wsnp_BE446462D_Ta_2_1	3B	5.2	14.9	2	0	2	2	0	2	2	0	2	0	0	0	0	0	0	0	0	0	2	0	2	2	2	0	2	2	0	0	2	2	0	0	2	2	0	2	0	-1	2	0	2	0	2	2	2
	wsnp_Ex_c7780_13254349	3B	2.9	17.8	2	0	2	-1	0	2	2	0	2	0	0	0	0	0	0	0	0	0	0	0	2	2	2	0	2	2	0	0	2	2	0	0	2	2	0	2	0	2	2	0	0	0	2	2	2
	wsnp_Ra_rep_c69820_67401482	3B	4.7	22.5	2	0	2	2	0	2	2	0	2	2	0	0	0	0	0	0	0	0	2	0	2	2	2	0	2	2	0	0	2	2	0	0	2	2	0	0	0	2	2	0	2	0	2	2	2
	Xgwm533.1	3B	8.5	31	2	0	2	2	0	2	2	2	2	0	0	0	0	0	0	0	0	0	2	2	2	2	0	0	2	2	0	0	0	2	2	0	2	0	0	0	0	2	2	0	2	0	2	2	-1
	wsnp_Ex_c7316_12552186	3B	6	37	2	0	2	0	0	2	2	2	2	0	0	0	0	0	0	0	0	0	2	0	2	2	0	0	2	2	0	0	0	2	0	0	2	2	0	2	0	2	2	0	2	0	2	2	2
	wsnp_Ex_c40595_47620787	3B	0.2	37.2	2	0	2	0	0	2	2	2	2	0	0	0	0	0	0	0	0	0	2	0	2	2	0	0	2	2	0	0	0	2	0	0	2	2	0	2	0	2	2	0	2	0	2	2	0
	3D_wsnp_BE426287D_Ta_1_1	3B	0.6	37.8	2	0	2	0	0	2	2	2	2	0	0	0	0	0	0	0	0	0	2	0	2	2	0	0	2	2	0	0	0	2	0	0	2	2	0	2	0	2	2	0	2	0	2	2	0
	wsnp_Ex_rep_c67033_65490126	3B	0.4	38.2	2	0	2	0	0	2	2	2	2	2	0	0	0	0	0	0	0	0	2	0	2	2	0	0	2	2	0	0	0	2	0	0	2	2	0	2	0	2	2	0	2	0	2	2	0
	wsnp_BE497169B_Ta_2_2	3B	8.5	46.7	2	0	2	2	0	2	2	2	2	2	0	2	0	0	0	0	0	0	2	0	2	2	2	0	2	2	0	0	0	2	0	0	2	0	0	2	0	2	2	0	2	0	2	2	2
	wsnp_Ex_c8240_13914674	3B	1.4	48.1	2	0	2	-1	0	2	2	2	2	2	0	2	0	0	0	0	0	0	2	0	2	2	2	0	2	2	0	0	0	2	0	0	-1	0	0	-1	0	2	2	0	2	0	2	2	-1
	wsnp_Ex_c1558_2976128	3B	3.1	51.2	2	0	2	2	0	2	2	2	2	2	0	0	0	0	0	0	0	0	2	0	0	2	2	0	2	2	0	0	0	2	0	0	2	0	0	2	0	2	2	0	2	0	2	2	2
	wsnp_CAP11_c232_211960	3B	2.5	53.7	2	0	2	2	0	2	2	2	2	0	0	0	0	0	0	0	0	0	2	0	0	2	2	0	2	2	0	0	0	2	0	0	2	0	0	2	0	2	2	0	2	2	2	2	2
	Xgwm533.2	3B	13.8	67.5	2	0	0	2	0	2	0	2	2	0	0	2	0	0	0	0	0	0	2	2	0	2	0	0	2	2	2	0	2	2	2	0	2	0	0	0	0	2	2	2	2	2	2	2	2
	wsnp_Ku_c9009_15185650	3B	10.9	78.4	2	0	0	2	0	2	0	0	2	0	0	0	0	0	0	0	0	0	2	2	0	0	0	2	0	2	0	0	0	2	0	0	2	0	0	0	0	0	0	2	2	0	2	0	2
	wsnp_Ra_c26083_35644783	3B	1.3	79.7	2	0	0	2	0	2	0	0	2	-1	0	0	0	0	0	0	0	0	2	2	0	0	0	2	0	2	0	0	0	2	0	0	2	0	0	0	0	0	0	2	2	0	2	0	-1
	wsnp_Ku_c29429_39332178	3B	1	80.7	2	0	2	2	0	2	0	0	2	0	0	0	0	0	0	0	0	0	2	2	0	0	0	2	0	2	0	0	0	2	0	0	2	0	0	0	0	0	0	2	2	0	2	0	0
	wsnp_CAP11_c323_263628	3B	11	91.7	2	0	2	2	0	0	0	0	2	0	0	0	2	0	0	0	0	0	0	2	0	0	2	0	0	2	0	0	0	2	0	0	2	0	2	0	0	2	0	2	2	0	2	0	0
	wsnp_Ex_c4069_7355431	3B	3.9	95.6	2	0	2	2	0	0	0	0	2	0	0	0	2	0	0	0	0	0	0	2	2	0	2	0	0	2	0	0	0	2	0	0	2	0	2	0	0	2	0	2	2	0	2	0	0
	wsnp_Ku_c33335_42844680	3B	4.9	100.5	2	0	2	2	0	0	0	0	2	0	0	0	2	0	0	0	0	0	0	2	0	0	2	0	0	2	0	0	0	2	0	0	2	0	2	-1	0	2	2	2	2	0	2	2	2
	wsnp_Ex_c2820_5214711	3B	0.6	101.1	2	0	2	2	0	0	0	0	2	0	0	0	2	0	0	0	0	0	0	2	0	0	2	0	0	2	0	0	0	2	0	0	2	0	2	2	0	2	2	2	2	0	2	2	2
	wsnp_JD_c9805_10591233	3B	0.6	101.7	2	0	2	2	0	0	0	0	2	0	0	0	2	0	0	0	0	0	0	2	2	0	2	0	0	2	0	0	0	2	0	0	2	0	2	2	0	2	2	2	2	0	2	2	2
	wsnp_Ex_c4063_7344641	3B	0.2	101.9	2	0	2	2	0	0	0	0	2	0	0	0	2	0	0	0	0	0	0	2	2	0	2	0	0	2	0	0	0	2	0	0	2	0	2	2	0	2	2	2	2	0	2	2	2
	wsnp_Ex_c16304_24782232	3B	4.6	106.5	2	0	2	2	0	0	0	0	2	0	0	0	2	0	0	0	0	0	0	2	2	0	2	0	0	2	0	0	0	2	0	0	2	0	2	2	0	2	2	2	2	0	0	2	2
	wsnp_Ex_c15944_24350833	3B	0.2	106.7	2	0	2	2	0	0	0	0	2	0	0	0	2	0	0	0	0	0	0	2	0	0	2	0	0	2	0	0	0	2	0	0	2	0	2	2	0	2	2	2	2	0	0	2	2
	wsnp_Ex_c4888_8713275	3B	4.1	110.8	2	0	2	2	0	0	0	0	2	0	0	0	2	0	0	0	0	0	0	2	0	0	2	0	0	2	0	0	0	2	0	0	2	0	2	0	0	2	0	2	2	0	0	0	2
	wsnp_JD_c8629_9594108	3B	0.6	111.4		0	2	2	0	0	0	0	2	0	0	0	2	0	0	0	0	0	0	2	2	0	2	0	0	2	0	0	0	2	0	0	2	0	2	0	0	2	0	2	2	0	0	0	2
	wsnp_Ex_c13906_21771680	3B	2.2	113.6	2	0	2	2	0	0	0	0	2	0	0	0	2	0	0	0	0	0	0	2	2	0	2	0	0	2	0	0	0	2	0	0	2	0	2	0	0	2	0	2	2	0	0	0	0
	wsnp_CD897414B_Ta_2_1	3B	0.4	114	2	0	2	2	0	0	0	0	2	0	0	0	2	0	0	0	0	0	0	2	0	0	2	0	0	2	0	0	0	2	0	0	2	0	2	0	0	2	0	2	2	0	0	0	0
	wsnp_JD_c9902_10674725	3B	0.4	114.4	2	0	2	2	0	0	0	0	0	0	0	0	2	0	0	0	0	0	0	2	0	0	2	0	0	2	0	0	0	2	0	0	2	0	2	0	0	2	0	2	2	0	0	0	0
	wsnp_Ex_c19982_29009504	3B	0.9	115.3	2	0	2	2	0	0	0	0	0	0	0	0	2	0	0	0	0	2	0	2	0	0	2	0	0	2	0	0	0	2	0	0	2	0	2	0	0	2	0	2	2	0	0	0	0
	3ABD_wsnp_BE445508B_Ta_2_2	3B	0.2	115.5	2	0	2	2	0	0	0	0	0	0	0	0	2	0	0	0	0	2	0	2	0	0	2	0	0	2	0	0	0	2	0	0	2	0	2	0	0	2	0	2	2	0	0	0	0
	wsnp_JD_c119_190135	3B	0.4	115.9	2	0	2	2	0	0	0	0	0	0	0	0	2	0	0	0	0	2	0	2	0	0	2	0	0	2	0	0	0	2	0	0	2	0	2	0	0	2	0	2	2	0	0	0	0
	Xcau124	3B	2.8	118.7	2	0	2	2	0	0	0	2	0	0	0	2	2	0	0	0	0	2	0	0	0	0	2	0	0	2	0	0	0	2	0	0	2	0	2	0	0	2	-1	2	2	0	0	0	2
	Xcau105	3B	2.3	121	2	0	2	2	0	0	2	0	0	0	0	0	2	0	0	0	0	2	0	2	0	0	2	0	0	2	0	-1	0	2	0	0	2	0	2	0	0	2	0	2	2	0	0	0	2
	Xbarc68	3B	9	130	2	0	2	2	0	0	0	2	2	0	0	2	2	0	0	0	0	0	0	0	2	-1	2	0	0	2	0	0	0	2	-1	0	2	0	2	-1	0	2	0	2	2	0	0	2	2
	wsnp_Ku_c10291_17065432	3B	7	137	2	0	2	2	0	0	0	0	0	0	0	0	2	0	0	0	0	2	0	2	0	0	2	0	0	2	0	0	0	2	0	0	2	0	2	0	0	2	0	2	2	0	0	0	2
	wsnp_Ku_c17718_26860963	3B	0.9	137.9	2	0	2	2	0	0	0	0	0	2	0	0	2	0	0	0	0	2	0	2	0	0	2	0	0	2	0	0	0	2	0	0	2	0	2	0	0	2	0	0	2	0	0	0	2
	wsnp_Ex_c16079_24507688	3B	0.4	138.3	2	0	2	-1	0	0	0	0	0	2	0	0	2	0	0	0	0	2	0	2	0	0	2	0	0	2	0	0	0	2	0	0	2	0	2	0	0	2	0	0	2	0	0	0	2
	wsnp_JD_c10233_10936535	3B	0.8	139.1	2	0	2	2	0	0	0	0	0	2	0	0	2	0	0	0	0	2	0	2	0	0	2	0	0	2	0	0	0	2	0	0	2	0	2	0	0	2	0	0	2	0	0	0	0
	wsnp_Ku_c18538_27857915	3B	0.6	139.7	2	0	2	2	0	0	0	0	0	2	0	0	2	0	0	0	0	2	0	2	0	0	2	0	0	2	0	0	0	2	0	0	2	0	2	0	0	2	0	0	2	0	0	0	0
	wsnp_RFL_Contig3529_3696847	3B	1.5	141.2	2	0	2	2	0	0	0	0	0	2	0	0	2	0	0	0	0	2	0	2	0	0	2	0	0	2	0	0	0	2	0	0	2	0	2	0	0	2	0	0	2	0	0	0	2
	wsnp_Ku_c26257_36216869	3B	1.3	142.5	2	0	2	0	0	0	0	0	0	0	0	0	2	0	0	0	0	2	0	2	0	0	2	0	0	2	0	0	0	2	0	0	2	0	2	0	0	2	0	0	2	0	0	0	0
	wsnp_Ra_c38981_46788555	3B	1.4	143.9	2	0	2	0	0	0	0	0	0	2	0	0	2	0	0	0	0	2	0	2	0	0	2	0	0	2	0	0	0	2	0	0	2	0	2	0	0	2	0	0	2	0	0	0	2
	Xcau101	3B	1.9	145.8	2	0	2	0	0	0	0	0	0	2	0	2	2	0	0	0	0	2	0	0	0	0	2	0	0	2	0	0	0	2	0	0	2	0	2	0	0	2	0	0	2	0	0	0	-1
	wsnp_JD_rep_c63942_40788045	3B	1.9	147.7	2	0	2	0	0	0	0	0	0	2	0	0	2	0	0	0	0	2	0	2	0	0	2	0	0	2	0	0	0	2	0	0	2	0	2	0	0	2	0	0	2	0	0	0	2
	3ABD_wsnp_BG263758B_Ta_2_1	3B	0.6	148.3	2	0	2	0	0	0	0	0	0	2	0	0	2	0	0	0	0	2	0	2	0	0	2	0	0	2	0	0	0	2	0	0	2	0	2	0	0	2	0	0	2	0	0	0	0
	wsnp_Ra_c10203_16850924	3B	0.4	148.7	2	0	2	0	0	0	0	0	0	2	0	0	2	0	0	0	0	2	0	2	0	0	2	0	0	2	0	0	0	2	0	0	2	0	2	0	0	2	-1	0	2	0	0	0	0
	wsnp_CAP11_rep_c8708_3760250	3B	0.2	148.9	2	0	2	0	0	0	0	0	0	2	0	0	2	0	0	0	0	2	0	2	0	0	2	0	0	2	0	0	0	2	0	0	2	0	2	0	0	2	-1	0	2	0	0	0	0
	wsnp_Ex_c3133_5794267	3B	1.3	150.2	2	0	2	0	0	0	0	0	0	2	0	0	2	0	0	0	0	2	0	2	0	0	2	0	0	2	0	0	0	0	0	0	2	0	2	0	0	2	0	0	2	0	0	0	2
	wsnp_JD_rep_c63654_40605158	3B	1.1	151.3	2	0	2	0	0	0	0	0	0	2	0	0	2	0	0	0	0	2	0	2	0	0	2	0	0	2	0	0	0	0	0	0	2	0	2	0	0	2	0	0	2	0	0	0	0
	wsnp_Ex_rep_c69664_68618163	3B	2.8	154.1	2	0	2	0	0	0	0	0	0	2	2	0	2	0	0	0	0	2	0	2	0	0	2	0	0	2	0	0	0	0	0	0	2	0	2	0	0	2	0	0	2	0	0	2	2
	3ABD_wsnp_BE445348B_Ta_2_1	3B	0.7	154.8	2	0	2	0	0	0	0	0	0	2	2	0	2	0	0	0	0	2	0	2	0	0	2	0	0	2	0	0	0	0	0	0	2	0	2	0	0	2	0	0	2	0	0	2	2
	wsnp_Ra_rep_c71473_69552690	3B	0.2	155	2	0	2	0	0	0	0	0	0	2	2	0	2	0	0	0	0	2	0	2	0	0	2	0	0	2	0	0	0	0	0	0	2	0	2	0	0	2	0	0	2	0	0	2	2
	wsnp_Ex_rep_c70809_69690102	3B	0.2	155.2	2	0	2	0	0	0	0	0	0	0	2	0	2	0	0	0	0	2	0	2	0	0	2	0	0	2	0	0	0	0	0	0	2	0	2	0	0	2	0	0	2	0	0	2	2
	Xbarc1103	3B	6.6	161.8	2	0	2	2	0	0	0	2	0	2	2	2	2	0	2	0	0	2	0	0	0	0	2	0	2	2	2	0	2	0	0	2	2	0	2	0	0	2	0	0	2	0	0	2	2
	wsnp_Ex_rep_c70809_69689636	3B	5.9	167.7	2	0	2	0	0	0	0	0	0	0	2	0	2	0	0	0	0	2	0	2	0	0	2	0	0	2	0	0	0	0	0	0	2	0	2	0	0	2	0	0	2	0	0	2	2
	wsnp_RFL_Contig2073_1317762	3B	0.3	168	2	0	2	0	0	0	0	0	0	0	2	0	2	0	0	0	0	2	0	2	0	0	2	0	0	2	0	0	0	0	0	0	2	0	2	0	0	2	0	0	2	0	0	2	-1
	wsnp_Ex_c7291_12517871	3B	0.3	168.3	2	0	2	0	0	0	0	0	0	0	2	0	2	0	0	0	0	2	0	2	0	0	2	0	0	2	0	0	2	0	0	0	2	0	2	0	0	2	0	0	2	0	0	2	0
	wsnp_CAP11_c530_369045	3B	3.2	171.5	2	0	2	0	0	0	0	0	0	0	2	0	2	0	0	0	0	2	0	2	0	0	0	0	0	2	0	0	2	0	0	0	2	0	0	0	0	2	0	0	2	0	0	2	-1
	wsnp_Ra_c44957_51237572	3B	0.4	171.9	2	0	2	0	0	0	0	0	0	0	2	0	2	0	0	0	0	2	0	2	0	0	0	0	0	2	0	0	2	0	0	0	2	0	0	0	0	2	0	0	2	0	0	2	0
	wsnp_Ku_c48167_54427241	3B	11.8	183.7	2	0	2	2	0	2	0	2	0	0	2	0	0	0	0	2	2	2	2	2	0	2	0	0	0	0	0	0	2	0	2	0	2	0	0	0	0	2	2	0	2	0	2	2	0
	wsnp_Ex_c12781_20280572	3B	0.2	183.9	2	0	2	2	0	2	0	2	0	0	2	0	0	0	0	2	2	2	2	2	0	2	0	0	0	0	0	0	2	0	2	0	2	0	0	0	0	2	2	0	2	0	2	2	0
	wsnp_Ex_c39124_46489956	3B	0.4	184.3	2	0	2	2	0	2	0	2	0	-1	2	0	0	0	0	2	2	2	2	2	0	2	0	0	0	0	0	0	2	0	2	0	2	0	0	0	0	0	2	0	2	0	2	2	0
	wsnp_Ex_c52557_56115459	3B	1.5	185.8	2	0	2	2	0	2	0	2	0	2	2	0	0	0	0	2	2	2	2	2	0	2	0	0	0	0	0	0	2	0	2	0	2	0	0	0	0	0	2	0	2	0	2	2	0
	wsnp_Ex_rep_c66893_65301177	3B	0.6	186.4	2	0	2	2	0	2	0	2	0	0	2	0	0	0	0	2	2	2	2	2	0	-1	0	0	0	0	0	0	2	0	2	0	2	0	0	0	0	0	2	0	2	0	2	2	0
	wsnp_CAP7_c585_304831	3B	0.6	187	2	0	2	2	0	2	0	2	0	0	2	0	0	0	0	2	2	2	2	2	0	2	0	0	0	0	0	0	2	0	2	0	2	0	0	0	0	0	2	0	2	0	2	2	0
	wsnp_Ra_rep_c107407_90977940	3B	0.4	187.4	2	0	2	2	0	2	0	2	0	0	2	0	0	0	0	2	2	2	2	2	0	2	0	0	0	0	0	0	2	0	2	0	2	0	0	0	0	0	2	0	2	0	2	2	0
	wsnp_Ex_c18915_27811736	3B	2.4	189.8	2	0	2	2	0	2	0	2	0	0	2	0	0	0	0	0	2	2	2	2	0	2	0	0	0	0	0	0	2	0	2	0	2	0	0	0	0	0	2	0	2	0	2	2	0
	3ABD_wsnp_BE497740B_Ta_2_1	3B	0.6	190.4	2	0	2	2	0	2	0	2	0	0	2	0	0	0	0	0	2	2	2	2	0	2	0	0	0	0	0	0	2	0	2	0	2	0	0	0	0	0	2	0	2	0	2	2	2
	wsnp_Ku_c1514_2997343	3B	3.1	193.5	2	0	2	2	0	2	0	2	0	0	2	0	0	0	0	0	2	2	2	2	0	2	0	0	0	0	0	0	2	0	2	0	2	0	0	0	0	0	2	0	2	0	2	2	0
	Xgwm383	3B	11.7	205.2	2	0	2	2	0	2	0	-1	0	-1	2	0	0	0	0	2	2	2	2	0	0	2	0	0	0	0	0	0	2	0	2	0	2	0	0	2	0	2	2	0	2	0	2	2	0
	Xbarc229	3B	13.4	218.6	2	0	2	2	2	2	0	2	0	0	2	0	0	0	0	0	2	2	2	0	0	2	0	0	0	0	0	0	2	0	2	0	2	0	0	-1	0	0	2	0	2	0	2	2	0
	wsnp_Ra_c1106_2225532	3B	3.7	222.3	2	0	2	-1	2	2	0	2	0	0	2	0	0	0	0	0	2	2	2	2	0	2	0	0	0	0	0	0	0	0	2	0	2	0	0	0	0	0	2	0	2	0	2	2	0
	wsnp_Ex_rep_c101457_86818610	3B	2.1	224.4	2	0	2	2	2	2	0	2	0	0	2	0	0	0	0	0	2	2	2	2	0	2	0	0	0	0	0	0	2	0	2	0	2	0	0	0	0	0	2	0	2	0	2	2	0
	wsnp_Ex_c57007_58898157	3B	1	225.4	2	0	2	2	2	2	0	2	0	-1	2	0	0	0	0	0	2	2	2	2	0	2	0	0	0	0	0	0	2	0	2	0	2	0	0	0	0	0	2	0	2	0	2	2	-1
	wsnp_Ex_c3907_7088011	3B	1.3	226.7	2	0	2	2	0	2	0	2	0	0	2	0	0	0	0	0	2	2	2	2	0	2	0	0	0	0	0	0	2	0	2	0	2	0	0	0	0	0	2	0	2	0	2	2	2
	wsnp_Ra_c67016_65144188	3B	15.3	242	2	0	0	2	2	0	0	2	0	0	2	2	0	2	2	2	2	2	2	2	0	2	0	2	2	0	2	0	2	0	2	0	2	0	2	0	0	0	2	0	2	0	2	2	2
	wsnp_CAP7_c5097_2266314	3B	3.2	245.2	2	0	0	2	2	0	0	2	0	0	2	2	0	0	0	2	2	2	2	2	0	2	0	2	2	0	2	0	2	0	2	2	2	0	2	0	0	0	2	0	2	0	2	2	2
	Xbarc84	3B	3.4	248.6	2	0	0	2	2	0	0	2	0	0	0	0	2	0	0	2	2	2	2	0	0	2	0	2	2	0	2	0	2	0	2	2	2	2	2	0	-1	0	2	0	2	0	2	2	2
	wsnp_Ex_c33879_42293206	3B	9.4	258	2	0	0	2	2	0	0	2	2	0	0	2	2	2	2	2	2	2	2	2	2	2	0	2	2	0	2	0	2	0	0	2	2	0	2	0	0	0	2	0	2	0	2	2	2
	wsnp_CAP11_c59_99317	3B	0.4	258.4	2	0	0	2	2	0	0	2	2	0	0	2	2	2	2	2	2	2	2	2	2	2	0	2	2	0	2	0	2	0	0	2	2	0	2	0	0	0	2	0	2	0	2	2	2
	wsnp_Ex_c5335_9429726	3B	0.8	259.2	2	0	0	2	2	0	0	2	2	0	0	2	2	2	2	2	2	2	2	2	2	2	0	2	-1	0	2	2	2	0	0	2	2	0	2	0	0	0	2	0	2	0	2	2	2
	wsnp_Ra_c7158_12394405	3B	2.7	261.9	2	0	0	2	2	0	0	2	2	0	0	2	2	2	2	2	2	2	2	2	2	2	0	2	2	0	2	2	2	0	0	2	2	0	2	0	0	0	2	0	2	0	2	2	2
	Xbarc77	3B	1.4	263.3	2	0	0	2	2	0	0	-1	2	0	0	0	2	2	2	2	2	2	2	0	2	2	0	2	-1	0	-1	2	2	0	0	2	2	2	2	0	-1	0	2	0	2	0	2	2	2
Group 9	Xgwm3	3D	0	0	2	0	2	0	2	0	2	2	2	2	0	2	0	0	0	0	0	2	0	2	2	0	2	2	0	2	0	-1	2	2	0	2	0	0	0	2	2	2	2	0	0	0	2	0	0
	Xgwm314	3D	18.9	18.9	2	0	2	0	2	0	2	0	2	2	0	2	0	0	0	0	0	2	0	2	2	2	2	2	0	2	2	2	0	2	0	2	2	0	0	2	0	2	2	0	0	2	2	0	-1
	Xwmc656	3D	32.3	51.2	2	0	2	2	2	2	2	0	2	2	2	2	0	2	2	0	0	2	0	2	2	0	0	2	2	2	0	0	2	0	2	2	2	0	2	-1	2	-1	-1	0	0	2	2	0	0
	Xgwm645	3D	11.6	62.8	2	0	2	0	2	2	0	0	2	2	2	0	0	2	2	0	0	2	0	2	2	0	0	2	2	2	0	0	2	0	2	0	0	0	2	2	2	2	2	0	0	2	0	2	2
	Xcfd55	3D	42.2	105	2	0	2	2	2	2	0	2	0	2	0	2	0	2	2	0	0	2	0	0	2	0	2	2	2	0	2	2	2	2	2	0	2	0	0	0	-1	2	2	0	-1	0	2	2	-1
	wsnp_Ex_c8409_14170476	3D	8.1	113.1	2	0	2	-1	2	2	0	2	0	2	2	0	0	2	2	0	2	2	0	2	0	0	2	2	2	0	2	2	2	2	2	0	-1	0	0	-1	0	0	2	0	2	0	2	2	2
	Xgwm183	3D	5.2	118.3	2	0	2	2	2	2	0	2	0	2	2	0	0	2	2	0	2	2	0	0	0	0	2	2	2	0	2	2	2	2	2	0	2	0	0	0	0	0	2	0	2	0	2	2	2
	Xbarc342	3D	38.1	156.4	2	0	0	0	0	2	2	0	2	-1	2	2	0	2	2	2	2	2	2	2	0	0	2	2	0	0	2	2	0	2	2	0	0	0	0	2	-1	0	0	0	0	0	0	2	0
	Xgdm72	3D	11.1	167.5	2	0	2	0	0	2	2	-1	2	2	2	2	0	2	2	2	2	0	0	2	0	0	0	2	0	0	2	2	0	2	2	2	0	0	0	-1	-1	0	0	0	0	2	0	2	0
	Xcfd70	3D	10.8	178.3	2	0	2	2	0	2	2	2	2	2	2	2	0	0	0	2	2	0	0	2	2	0	0	2	0	0	2	2	-1	2	-1	2	0	0	0	-1	2	0	0	0	0	0	0	-1	2
Group 10	wsnp_Ex_rep_c67054_65517671	4A	0	0	2	0	2	0	2	0	0	2	2	0	2	0	2	2	2	0	0	2	2	2	2	2	2	2	0	2	0	2	2	0	0	0	0	2	2	2	2	2	0	2	2	2	2	0	-1
	wsnp_Ex_c10390_17007929	4A	5.2	5.2	2	0	2	0	2	0	0	2	2	2	2	0	2	2	2	0	0	2	2	2	2	2	2	2	0	2	0	2	2	0	0	0	0	2	2	2	2	2	-1	2	2	2	2	-1	2
	wsnp_Ex_c5487_9685671	4A	1.4	6.6	2	0	2	0	2	0	0	2	2	2	2	0	2	2	2	0	0	2	2	2	2	2	2	2	0	2	0	2	2	0	0	0	0	2	2	2	2	2	0	2	2	0	2	0	2
	wsnp_Ex_c5690_9994305	4A	1.3	7.9	2	0	2	0	2	0	0	2	2	2	2	0	2	2	2	0	0	2	2	2	0	2	2	2	0	2	0	2	2	0	0	0	0	2	2	2	2	2	0	2	2	0	2	0	2
	wsnp_Ex_rep_c67145_65628860	4A	13	20.9	2	0	2	0	0	0	0	2	2	2	2	0	2	0	0	0	0	2	0	0	0	0	-1	2	0	2	0	0	0	0	0	0	0	2	2	2	0	2	0	0	0	0	0	0	-1
	4ABD_wsnp_BM138178A_Ta_2_1	4A	2.2	23.1	2	0	2	0	0	0	0	0	2	2	2	0	2	0	0	0	0	2	0	0	0	0	2	2	0	2	0	0	0	0	0	0	0	2	2	2	0	2	0	0	0	0	0	0	0
	wsnp_Ex_c44587_50598716	4A	3.9	27	2	0	2	0	0	0	0	2	2	2	2	0	2	0	0	0	0	2	0	0	0	2	2	2	0	2	0	0	0	0	0	0	0	2	2	2	2	2	0	0	0	0	0	0	2
	wsnp_Ex_c36701_44603531	4A	1.8	28.8	2	0	2	0	0	0	0	2	2	2	2	0	2	0	0	0	0	2	0	0	2	2	2	2	0	2	0	0	0	0	0	0	0	2	2	2	2	2	-1	0	0	-1	0	0	2
	wsnp_Ex_rep_c67799_66488792	4A	2.7	31.5	2	0	2	0	0	0	0	2	2	2	2	0	2	0	0	0	0	2	0	0	2	2	2	2	0	2	0	0	0	0	0	0	0	2	2	2	2	2	0	0	0	2	0	0	2
	wsnp_Ex_c2617_4864955	4A	1	32.5	2	0	2	0	0	0	0	2	2	2	2	0	2	0	0	0	0	2	0	0	2	2	2	2	0	2	0	0	0	0	0	0	0	2	2	2	2	2	0	0	2	2	0	0	2
	4ABD_wsnp_BE442869A_Ta_2_1	4A	0.2	32.7	2	0	2	0	0	0	0	2	2	2	2	0	2	0	0	0	0	2	0	0	2	2	2	2	0	2	0	0	0	0	0	0	0	2	2	2	2	2	0	0	2	2	0	0	2
	wsnp_JD_c5620_6774675	4A	0.8	33.5	2	0	2	0	0	0	0	2	2	2	2	0	2	0	0	0	0	2	0	0	2	2	2	2	0	2	0	0	0	0	0	0	0	2	2	2	2	2	0	0	2	2	0	0	-1
	Xbarc224	4A	4.2	37.7	2	0	2	0	0	0	0	0	2	2	2	0	2	0	0	0	0	2	0	2	2	2	2	2	0	2	0	0	2	2	2	2	2	2	0	0	-1	2	0	0	2	2	0	0	2
	Xbarc190	4A	6.6	44.3	2	0	2	0	0	0	0	-1	2	2	2	2	2	0	0	0	0	2	0	2	2	2	2	2	-1	2	0	0	-1	0	0	2	2	2	0	0	-1	0	2	2	0	0	2	2	0
	wsnp_Ex_c42406_48991013	4A	8.1	52.4	2	0	2	0	0	0	0	2	2	2	2	0	2	0	0	0	0	2	0	0	2	2	2	2	0	2	0	0	0	0	0	0	0	2	2	2	2	2	0	0	2	2	0	0	2
	wsnp_Ex_c12_21214	4A	1.3	53.7	2	0	2	0	0	0	0	2	2	0	2	0	2	0	0	0	0	2	0	0	2	2	2	2	0	2	0	0	0	0	0	0	0	2	2	2	2	2	0	0	2	2	0	0	2
	wsnp_Ex_c10886_17694220	4A	0.8	54.5	2	0	2	0	0	0	0	2	2	0	2	0	2	0	0	0	0	2	0	0	2	2	2	2	0	2	0	0	0	0	0	0	0	2	2	2	2	2	0	0	2	2	0	0	2
	wsnp_Ex_c24443_33688235	4A	0.6	55.1	2	0	2	0	0	0	0	2	2	0	2	0	2	0	0	0	0	2	0	0	2	2	2	2	0	2	0	0	0	0	0	0	0	2	2	2	2	2	0	0	2	2	0	0	-1
	wsnp_Ex_c24443_33688268	4A	1.5	56.6	2	0	2	0	0	0	0	2	2	0	2	0	2	0	0	0	0	2	0	0	2	2	2	2	0	2	0	0	0	0	0	0	0	2	2	2	2	2	0	0	2	2	0	0	2
	wsnp_Ex_c9035_15054913	4A	2.5	59.1	2	0	2	0	0	0	0	2	2	0	2	0	2	0	0	0	0	2	0	0	2	2	2	2	0	2	0	0	0	0	0	0	0	2	2	2	2	2	-1	0	2	2	0	0	2
	wsnp_Ex_c13615_21393511	4A	0.2	59.3	2	0	2	0	0	0	0	2	2	0	2	0	2	0	0	0	0	2	0	0	2	2	2	2	0	2	0	0	0	0	0	0	0	0	2	2	2	2	0	0	2	2	0	0	2
	4AB_wsnp_BE637808A_Ta_2_1	4A	0.8	60.1	2	0	2	0	0	0	0	2	2	0	2	0	2	0	0	0	0	2	0	0	0	2	2	2	0	2	0	0	0	0	0	0	0	0	2	2	2	2	0	0	2	2	0	0	2
	wsnp_Ex_c23248_32488251	4A	1	61.1	2	0	2	0	0	0	0	2	2	0	2	0	2	0	0	0	0	2	0	0	2	2	2	2	0	2	0	0	0	0	0	0	0	0	2	2	2	2	0	0	2	2	0	0	2
	wsnp_Ex_c21383_30513824	4A	5.9	67	2	0	2	0	0	0	0	2	2	0	0	0	2	0	0	0	0	2	0	0	2	2	2	2	0	2	0	0	0	0	0	0	0	0	2	2	2	2	0	0	0	2	0	2	0
	wsnp_JD_c8309_9321723	4A	0.2	67.2	2	0	2	0	0	0	0	2	2	0	0	0	2	0	0	0	0	2	0	0	2	2	2	2	0	0	0	0	0	0	0	0	0	0	2	2	2	2	-1	0	0	2	0	2	0
	wsnp_Ku_rep_c68565_67614479	4A	1	68.2	2	0	2	0	0	0	2	2	2	0	0	0	2	0	0	0	0	2	0	0	2	2	2	2	0	0	0	0	0	0	0	0	0	0	2	2	2	2	-1	0	0	2	0	2	0
	wsnp_Ex_c469_928349	4A	6.4	74.6	2	0	2	0	0	0	2	2	2	0	0	0	2	0	0	0	0	2	0	0	2	2	2	2	0	0	0	0	0	0	0	0	0	0	0	2	2	2	0	0	0	2	0	2	2
	wsnp_Ex_c12812_20324273	4A	15.4	90	2	0	2	2	0	2	2	2	2	0	0	0	2	0	0	0	0	2	0	2	2	2	0	2	0	2	0	0	0	0	0	0	0	0	0	2	2	2	2	0	0	0	0	2	2
	wsnp_Ex_c12812_20324622	4A	0.2	90.2	2	0	2	2	0	2	2	2	2	0	0	0	2	0	0	0	0	2	0	0	2	2	0	2	0	2	0	0	0	0	0	0	0	0	0	2	2	2	2	0	0	0	0	2	2
	wsnp_Ex_c16175_24620865	4A	3.4	93.6	2	0	2	2	0	2	2	2	2	0	0	0	2	0	0	0	0	2	0	0	2	2	0	2	0	2	0	0	0	0	0	0	2	0	0	2	2	0	2	0	0	0	0	2	2
Group 11	wsnp_Ex_c41074_47987998	4A	0	93.6	2	0	2	0	0	2	0	0	2	0	2	0	2	2	2	0	0	2	0	2	0	0	0	2	0	0	0	0	2	2	0	2	0	0	0	2	2	0	0	0	0	2	0	2	0
	wsnp_Ex_c41313_48161689	4A	15.4	109	2	0	2	2	0	2	2	0	2	0	2	2	2	0	0	0	0	2	2	2	0	0	0	2	2	0	0	2	2	2	0	0	2	2	0	2	2	2	2	0	0	2	2	2	0
	wsnp_Ex_c26740_35969367	4A	6.1	115.1	2	0	2	2	0	2	0	0	2	0	2	2	2	0	0	0	0	0	2	2	0	0	0	2	2	0	0	2	2	2	0	-1	2	2	0	2	2	2	2	0	0	2	2	2	0
	wsnp_Ex_c3988_7221220	4A	0.4	115.5	2	0	2	2	0	2	0	0	2	0	2	2	2	0	0	0	0	0	2	2	0	0	0	2	2	0	0	2	2	2	0	-1	2	2	0	2	2	2	2	0	0	2	2	2	2
	wsnp_Ku_c8391_14261321	4A	1	116.5	2	0	2	2	0	2	0	0	2	0	2	2	2	0	0	0	0	0	2	2	2	0	0	2	2	0	0	2	2	2	0	-1	2	2	0	2	2	2	2	0	0	2	2	2	2
	Xbarc343	4A	11.2	127.7	2	0	2	2	0	-1	0	-1	2	0	2	-1	2	0	0	0	0	0	0	2	-1	0	0	2	-1	0	0	0	0	2	0	-1	2	2	0	2	2	2	2	2	0	2	2	2	0
	wsnp_RFL_Contig3086_3009546	4A	14.7	142.4	2	0	0	2	2	-1	0	0	2	0	2	2	2	0	0	0	0	2	2	2	2	0	2	2	2	0	0	0	0	2	0	2	2	2	0	2	2	2	2	2	0	2	2	2	2
	wsnp_Ex_c4331_7808746	4A	1.4	143.8	2	0	0	2	2	2	0	0	2	0	2	2	2	0	0	0	0	2	2	2	2	0	2	2	2	0	0	0	0	2	0	2	2	2	0	2	2	2	2	2	0	2	2	2	2
	wsnp_Ra_c22775_32274079	4A	0.2	144	2	0	0	2	2	2	0	0	2	2	2	2	2	0	0	0	0	2	2	2	2	0	2	2	2	0	0	0	0	2	0	2	2	2	0	2	2	2	2	2	0	2	2	2	2
	wsnp_CAP7_c254_139077	4A	1.2	145.2	2	0	0	2	2	-1	0	0	2	2	2	2	2	0	0	0	0	2	2	2	2	0	2	2	2	0	0	0	0	2	0	2	2	2	0	2	2	2	2	2	0	2	2	2	-1
	wsnp_Ex_c16814_25373602	4A	1.2	146.4	2	0	0	2	2	-1	0	2	2	2	2	2	2	0	0	0	0	2	2	2	2	0	2	2	2	0	0	0	0	2	0	2	2	2	0	2	2	2	2	2	0	2	2	2	-1
	wsnp_Ku_c20949_30631810	4A	3.3	149.7	2	0	0	2	2	2	0	2	2	2	2	2	0	0	0	0	0	2	2	2	2	0	2	2	2	0	0	0	0	2	0	2	2	2	2	2	2	2	2	2	0	2	0	2	2
	wsnp_Ra_c9123_15295482	4A	2.7	152.4	2	0	0	2	2	2	0	2	2	2	2	2	0	0	0	0	0	2	2	2	2	0	2	2	2	0	0	0	2	2	0	2	0	2	2	2	2	2	2	2	0	2	0	2	2
	wsnp_Ku_c3910_7159817	4A	0.4	152.8	2	0	0	2	2	2	0	2	2	2	2	2	0	0	0	0	0	2	2	2	2	0	2	2	2	0	0	0	2	2	0	2	0	2	2	2	2	2	2	2	0	2	0	2	0
	wsnp_Ex_c2886_5325103	4A	0.4	153.2	2	0	0	2	2	2	0	2	2	-1	2	2	0	0	0	0	0	2	2	2	2	0	2	2	2	0	0	0	2	2	0	2	0	2	2	2	2	2	2	2	0	2	0	2	-1
	wsnp_Ex_c22830_32035900	4A	0.2	153.4	2	0	0	2	2	2	0	2	2	2	2	2	0	0	0	0	0	2	2	2	2	0	2	2	2	0	0	0	2	2	0	2	0	2	2	2	2	2	2	2	0	2	0	2	0
	wsnp_Ku_c792_1635317	4A	0.2	153.6	2	0	0	2	2	2	0	2	2	0	2	2	0	0	0	0	0	2	2	2	2	0	2	2	2	0	0	0	2	2	0	2	0	2	2	2	2	2	2	2	0	2	0	2	0
	wsnp_Ex_c6466_11234080	4A	0.4	154	2	0	0	2	2	2	0	2	2	0	2	2	0	0	0	0	0	2	2	2	2	0	2	2	2	0	0	0	2	2	0	2	0	2	2	2	2	2	2	2	0	2	0	2	0
	wsnp_Ex_c1675_3183614	4A	0.2	154.2	2	0	0	2	2	2	0	2	2	0	2	2	0	0	0	0	0	2	2	2	2	0	2	2	2	0	0	0	2	2	0	2	0	2	2	2	2	2	2	2	0	2	0	2	0
	wsnp_Ex_c410_808465	4A	2.3	156.5	2	0	0	2	2	2	0	2	2	0	2	2	0	0	0	0	0	2	2	2	-1	0	2	2	2	2	0	0	2	2	0	-1	0	2	2	2	2	2	2	2	0	2	0	2	0
	wsnp_Ex_c410_811343	4A	3.3	159.8	2	0	0	2	2	-1	0	2	2	0	2	2	0	0	0	0	0	2	2	2	-1	0	2	2	2	0	0	0	2	2	0	0	0	2	2	2	2	2	2	2	0	2	0	2	2
	wsnp_Ex_c410_810806	4A	0.2	160	2	0	0	2	2	-1	0	2	2	0	2	2	0	0	0	0	0	2	2	2	2	0	2	2	2	0	0	0	2	2	0	0	0	2	2	2	2	2	2	2	0	2	0	2	2
	wsnp_Ku_c416_869895	4A	1.1	161.1	2	0	0	2	2	2	0	2	2	0	2	2	0	0	0	0	0	2	2	2	2	0	2	2	2	0	0	0	2	2	0	2	0	2	2	2	2	2	2	2	0	2	0	2	2
	wsnp_RFL_Contig4475_5295587	4A	0.5	161.6	2	0	0	2	2	2	0	2	2	0	2	2	0	0	0	0	0	2	2	2	2	-1	2	2	2	0	0	0	2	2	0	2	0	2	2	2	2	2	2	2	0	2	0	2	2
	wsnp_RFL_Contig1358_475609	4A	0.7	162.3	2	0	0	2	2	2	0	2	2	0	2	2	0	0	0	0	0	2	2	2	-1	0	2	2	2	0	0	0	2	2	0	2	0	2	2	2	2	2	2	2	0	2	0	2	0
	wsnp_Ex_c10955_17793951	4A	4	166.3	2	0	0	2	0	2	0	2	2	0	2	2	0	0	0	0	0	2	2	2	2	0	2	2	2	0	0	2	0	2	0	2	0	2	2	2	2	2	2	2	0	2	0	2	0
	wsnp_Ra_c4400_7986499	4A	0.2	166.5	2	0	0	2	0	-1	0	2	2	0	2	2	0	0	0	0	0	2	2	2	2	0	2	2	2	0	0	2	0	2	0	2	0	2	2	2	2	2	2	2	0	2	0	2	0
	wsnp_Ex_rep_c66551_64836462	4A	0.6	167.1	2	0	0	2	0	-1	0	2	2	0	2	2	0	0	0	0	0	2	2	2	2	0	0	2	2	0	0	2	0	2	0	-1	0	-1	2	2	2	2	2	2	0	2	0	-1	0
	Xwmc646	4A	2.9	170	2	0	0	2	0	2	0	2	2	0	2	0	0	0	0	0	0	2	2	2	2	0	2	2	-1	0	0	2	0	2	0	2	0	2	2	-1	2	2	2	2	0	2	0	2	0
	Xbarc78	4A	6	176	2	0	0	2	2	2	0	2	2	0	2	2	0	0	2	0	0	2	2	2	2	-1	2	2	2	0	2	0	2	2	2	2	2	2	2	2	2	2	2	2	0	2	0	2	0
	Xgwm160	4A	6.6	182.6	2	0	0	-1	2	2	0	2	2	2	2	0	0	0	0	0	0	2	2	2	2	0	2	2	2	0	0	0	0	2	0	2	2	2	2	2	2	2	2	2	0	2	0	2	0
Group 12	wsnp_Ra_c2078_4037878	4B	0	0	2	0	0	0	2	2	2	0	2	0	0	0	0	0	0	2	2	2	2	2	0	0	0	0	2	0	2	2	0	0	0	2	0	0	2	0	2	0	2	2	2	2	0	0	0
	wsnp_Ku_c12399_20037334	4B	2.3	2.3	2	0	0	2	2	2	2	0	0	0	0	0	0	0	0	2	2	2	2	2	2	0	0	0	2	0	2	2	0	0	0	2	0	0	2	0	2	0	2	2	2	2	0	0	2
	wsnp_Ex_c29500_38529808	4B	9.1	11.4	2	0	0	2	2	2	2	2	2	2	0	0	0	0	0	2	2	2	2	2	2	0	0	0	2	0	2	2	0	0	0	2	0	0	2	0	2	0	2	0	2	2	2	0	0
	wsnp_Ex_c17561_26284693	4B	6.7	18.1	2	0	0	0	2	2	2	2	2	-1	0	0	0	0	0	2	2	2	2	2	2	0	2	0	2	0	2	2	0	0	0	2	2	0	2	2	2	0	2	0	2	0	2	2	2
	wsnp_Ex_c17561_26284882	4B	1.6	19.7	2	0	0	0	2	2	2	2	2	0	0	0	0	0	0	2	2	2	2	2	0	0	2	0	2	0	2	2	0	0	0	2	2	0	2	2	2	0	2	0	2	0	0	2	2
	wsnp_BF483640B_Ta_2_2	4B	1.7	21.4	2	0	0	0	2	2	2	2	2	0	0	0	0	0	0	2	2	2	2	2	0	0	2	0	2	0	2	2	0	0	0	2	2	0	2	2	2	0	2	0	2	2	2	2	2
	wsnp_Ex_rep_c73742_71687509	4B	0.9	22.3	2	0	0	2	2	2	2	2	2	0	0	0	0	0	0	2	2	2	2	2	2	0	2	0	2	0	2	2	0	0	0	2	2	0	2	2	2	0	2	0	2	2	2	2	2
	wsnp_Ku_c7153_12360198	4B	9.3	31.6	2	0	0	2	2	2	2	2	2	2	0	0	0	0	0	2	2	0	2	2	2	0	2	2	2	0	0	2	2	2	0	2	2	0	2	2	2	0	2	0	2	2	2	2	2
	wsnp_Ex_c30695_39579408	4B	16.7	48.3	2	0	0	2	2	2	2	2	0	2	0	0	2	0	0	0	2	2	0	2	2	0	0	2	2	0	0	2	2	2	0	2	0	0	2	0	0	2	0	0	2	2	2	0	2
	wsnp_CAP7_c1723_854530	4B	4.3	52.6	2	0	0	0	2	2	2	2	0	0	0	0	2	0	0	0	2	2	0	2	2	0	0	2	2	0	0	2	2	2	0	2	0	0	2	0	0	2	0	0	2	2	2	2	0
	wsnp_Ku_c6242_10965132	4B	7.6	60.2	2	0	0	0	2	2	2	2	0	2	0	0	2	0	0	0	2	2	0	2	2	0	2	2	2	2	0	2	2	2	0	2	2	0	2	2	0	2	2	0	2	2	2	2	2
	4BD_wsnp_BF482960B_Ta_1_4	4B	10.3	70.5	2	0	2	2	2	2	2	2	0	2	0	2	2	2	2	2	2	2	2	2	0	0	2	2	2	2	0	0	2	2	2	0	2	0	0	2	2	2	2	0	2	0	2	2	0
	wsnp_Ex_rep_c107564_91144523	4B	9.4	79.9	2	0	2	2	2	2	2	2	0	2	0	2	2	0	0	2	2	2	2	2	0	0	0	2	2	2	0	0	2	2	2	0	0	0	0	0	2	2	0	0	2	0	2	2	0
	wsnp_Ex_c8913_14881924	4B	2.1	82	2	0	2	2	2	2	2	2	0	0	0	2	2	0	0	2	2	2	2	2	0	0	0	0	2	2	0	0	2	2	2	0	0	0	0	0	2	2	0	0	2	0	2	2	0
	wsnp_JD_c1549_2185341	4B	4.1	86.1	2	0	2	0	2	2	2	2	0	0	2	2	2	2	2	2	2	2	2	2	0	0	0	0	2	2	0	0	2	2	2	0	0	0	0	0	2	2	0	0	2	0	2	2	0
	wsnp_RFL_Contig4151_4728831	4B	0.4	86.5	2	0	2	0	2	2	2	2	0	0	2	2	2	2	2	2	2	2	2	2	0	0	0	0	2	2	0	0	2	2	2	0	0	0	0	0	2	2	0	0	2	0	2	2	0
	Xbarc199	4B	4.8	91.3	2	0	2	-1	2	2	2	-1	0	-1	2	0	2	2	2	2	2	2	2	0	0	0	0	0	2	2	0	0	2	2	2	0	0	2	0	2	-1	2	0	0	2	0	2	2	0
	Xgwm513	4B	4.3	95.6	2	0	2	0	2	2	2	0	0	0	2	0	2	2	2	2	2	2	2	0	0	0	0	0	2	2	0	0	2	2	2	0	0	2	2	2	0	2	0	0	2	0	2	2	0
	wsnp_Ex_c40815_47789152	4B	9	104.6	2	0	2	2	0	2	2	2	0	0	2	2	2	2	2	2	2	0	2	2	0	0	0	0	2	2	0	0	0	0	2	2	0	0	2	0	2	2	0	0	2	0	2	2	0
	wsnp_Ra_c18498_27571740	4B	0.4	105	2	0	2	2	0	2	2	2	0	0	2	2	2	2	2	2	2	0	2	2	0	0	0	0	2	2	0	0	0	0	2	2	0	0	2	0	2	2	0	0	2	0	2	2	2
	wsnp_Ex_c296_574790	4B	1.1	106.1	2	0	2	2	0	2	2	2	0	0	2	2	2	2	2	2	2	0	2	2	0	0	0	0	2	2	0	0	0	0	2	2	0	0	2	0	2	2	0	0	2	0	2	2	0
	wsnp_Ex_c20377_29442562	4B	1.1	107.2	2	0	2	2	0	2	2	2	0	0	2	2	2	2	2	2	2	0	2	2	0	0	0	0	2	2	0	0	0	0	2	2	0	0	2	0	2	2	0	0	2	0	2	2	0
	wsnp_JD_c2488_3379427	4B	0.6	107.8	2	0	2	2	0	2	2	2	0	0	2	2	2	2	2	2	2	0	2	2	0	0	0	0	2	2	0	0	0	0	2	2	0	0	2	0	2	2	0	0	2	0	2	2	0
	wsnp_Ex_c42895_49355806	4B	0.6	108.4	2	0	2	2	0	2	2	2	0	0	2	2	2	2	2	2	2	0	2	2	0	0	0	0	2	2	0	0	0	0	2	2	0	0	2	0	2	2	0	0	2	0	2	2	0
	wsnp_CAP12_c1101_569479	4B	5.6	114	2	0	2	0	0	2	2	2	0	0	0	2	2	2	2	2	2	0	2	-1	0	0	0	0	0	2	0	2	0	0	2	2	0	0	2	0	2	2	-1	0	2	2	2	2	-1
	wsnp_CAP12_c1101_569783	4B	0.2	114.2	2	0	2	0	0	2	2	2	0	2	0	2	2	2	2	2	2	0	2	2	0	0	0	0	0	2	0	2	0	0	2	2	0	0	2	0	2	2	0	0	2	2	2	2	0
	wsnp_CAP7_rep_c12539_5292305	4B	2.4	116.6	2	0	2	0	0	2	2	2	2	2	0	2	2	2	2	2	2	0	2	2	0	0	0	0	0	2	0	2	0	0	2	2	0	0	2	0	2	2	0	0	2	2	2	2	-1
	wsnp_Ra_c1146_2307483	4B	2.7	119.3	2	0	2	2	0	2	2	2	2	2	0	2	2	2	2	2	2	0	2	2	0	0	0	0	0	2	0	2	0	0	2	2	0	0	2	0	2	2	0	0	2	2	2	2	0
	wsnp_Ex_rep_c67159_65649966	4B	3.9	123.2	2	0	2	2	0	2	2	2	2	-1	0	2	2	2	2	2	2	0	2	2	0	0	0	0	0	2	0	2	0	0	2	0	0	0	2	0	2	2	0	0	2	2	2	2	2
	wsnp_Ex_c26285_35531535	4B	2	125.2	2	0	2	2	0	2	2	2	2	2	0	2	2	2	2	2	2	0	2	2	0	0	0	0	0	2	0	2	0	0	2	0	0	0	2	0	2	2	0	0	2	2	2	2	0
	wsnp_Ku_c5566_9864771	4B	7	132.2	2	0	2	2	0	0	2	2	2	0	0	2	2	2	2	2	2	0	2	2	0	0	0	0	2	2	0	2	0	0	2	0	0	0	2	0	2	2	0	0	2	0	2	0	0
	Xcau6.1	4B	3.2	135.4	2	0	2	2	0	0	2	2	2	0	0	2	2	2	2	2	2	0	2	2	0	0	0	0	2	2	0	-1	0	0	2	0	0	0	2	2	0	2	0	0	2	0	2	0	0
Group 13	wsnp_Ex_c4185_7559420	4D	0	0	2	0	2	2	0	2	0	0	0	0	0	2	2	0	2	0	0	0	2	0	0	2	2	0	2	2	2	0	2	0	0	2	2	2	2	2	2	0	2	0	2	2	2	2	2
	Xcfd71	4D	8.9	8.9	2	0	2	2	0	2	0	0	0	-1	2	2	2	2	2	0	0	0	2	2	0	2	2	0	2	2	2	0	-1	0	0	2	2	0	2	2	2	0	2	2	2	2	2	2	-1
	wsnp_Ku_c16998_25992746	4D	2.6	11.5	2	0	2	2	0	2	2	0	0	2	2	0	2	2	2	0	0	0	2	0	0	2	2	0	2	2	2	0	2	0	0	2	2	2	2	2	2	0	2	2	2	2	2	2	0
	wsnp_JD_rep_c51623_35119179	4D	2.5	14	2	0	2	-1	0	2	0	0	0	0	2	0	2	2	2	0	0	0	2	0	0	2	2	0	2	2	2	0	2	0	0	2	2	2	2	2	2	0	2	0	2	2	2	2	0
	wsnp_Ex_rep_c67216_65726223	4D	5.1	19.1	2	0	2	0	0	0	0	0	0	0	2	0	2	2	2	0	0	0	2	0	0	2	2	0	2	2	2	0	2	0	0	2	2	2	2	2	2	0	2	2	2	2	2	0	0
Group 14	wsnp_Ex_c11992_19213600	5A	0	0	2	0	0	2	0	0	2	2	2	2	0	0	0	2	2	0	0	0	2	2	2	0	2	2	0	2	2	0	2	0	0	0	0	2	2	0	0	0	2	-1	2	2	0	0	2
	wsnp_Ex_rep_c69526_68472665	5A	12.8	12.8	2	0	0	2	-1	0	0	0	2	-1	0	0	0	2	2	2	2	2	2	2	2	-1	2	2	0	2	2	2	2	0	0	0	2	-1	2	0	0	0	2	2	0	2	0	0	2
	Xgwm205	5A	1.2	14	2	0	0	2	0	0	0	2	2	2	0	0	0	2	2	2	2	2	2	0	2	2	2	2	0	2	2	2	2	0	0	0	2	0	2	0	0	0	2	2	0	2	0	0	2
	Xcfd81	5A	12.7	26.7	2	0	0	2	2	0	0	2	2	2	0	2	0	2	2	2	2	2	2	2	0	2	2	2	0	0	2	2	2	0	0	0	0	0	0	-1	2	0	2	2	2	2	0	0	0
	wsnp_Ex_c15046_23216392	5A	2.5	29.2	2	0	0	2	-1	0	0	0	2	2	0	0	0	2	2	2	2	2	2	2	0	-1	2	2	0	0	2	2	2	0	0	0	0	2	0	2	0	0	2	2	2	-1	0	0	0
	wsnp_Ra_rep_c69221_66574260	5A	2.4	31.6	2	0	0	0	0	0	0	0	2	2	2	0	0	2	2	2	2	2	2	2	0	-1	2	2	0	0	2	2	2	0	0	0	0	2	0	2	0	0	2	2	2	0	0	0	0
	wsnp_Ex_c30178_39124189	5A	1.3	32.9	2	0	0	0	0	0	0	0	2	2	2	0	0	2	2	2	2	0	2	2	0	2	2	2	0	0	2	2	2	0	0	0	0	2	0	2	0	0	2	2	2	0	0	0	0
	wsnp_Ex_c5267_9318903	5A	1.2	34.1	2	0	0	0	0	0	0	0	2	2	2	0	0	2	2	2	2	0	2	2	0	-1	2	2	0	2	2	2	2	0	0	0	0	2	0	2	0	0	2	2	2	0	0	0	0
	wsnp_Ku_c48254_54492007	5A	0.6	34.7	2	0	0	0	0	0	0	0	2	2	2	0	0	2	2	2	2	0	2	2	0	-1	2	2	0	0	2	2	2	0	0	0	0	2	0	2	0	0	2	2	2	0	0	0	0
	wsnp_Ex_c62351_62025537	5A	0.4	35.1	2	0	0	0	0	0	0	0	2	2	2	0	0	2	2	2	2	0	2	2	0	0	2	2	0	0	2	2	2	0	0	0	0	2	0	2	0	0	-1	2	2	0	0	0	0
	Xcfa2250	5A	5.1	40.2	2	0	0	-1	-1	0	0	2	2	0	2	0	0	2	2	2	2	0	2	2	0	2	2	2	0	-1	2	2	2	0	0	0	0	0	0	0	2	0	2	2	2	0	0	0	0
	Xbarc186	5A	3.2	43.4	2	0	-1	2	2	0	0	2	2	2	2	0	0	2	2	2	2	0	2	2	0	2	2	2	0	2	2	2	2	0	0	0	0	0	0	0	2	0	2	2	2	0	0	0	0
	Xgwm304	5A	2.5	45.9	2	0	0	-1	-1	0	0	2	2	2	2	-1	0	2	2	2	2	0	2	2	0	2	2	2	0	-1	2	2	2	0	0	0	0	0	0	0	-1	0	2	2	2	0	0	0	0
	Xwmc25	5A	2.6	48.5	2	0	0	2	-1	0	0	2	2	2	2	0	0	2	2	2	2	0	2	2	0	2	2	-1	0	0	2	2	2	0	0	0	0	0	0	0	2	0	2	2	2	0	0	0	0
	Xgwm293	5A	3.6	52.1	2	0	0	-1	0	0	0	2	2	2	2	0	0	2	2	2	2	0	2	2	0	2	2	2	0	2	2	2	2	0	0	0	0	0	0	0	-1	0	2	2	2	0	0	0	0
	5ABD_wsnp_BE500291A_Ta_2_1	5A	3.8	55.9	2	0	0	0	0	0	0	0	2	2	2	0	0	2	2	2	2	0	2	2	0	2	2	2	0	0	2	2	2	0	0	0	0	2	0	2	0	0	2	2	2	0	0	0	0
	wsnp_Ra_c10053_16636851	5A	0.2	56.1	2	0	0	0	0	0	0	0	2	2	2	0	0	2	2	2	2	0	2	2	0	2	2	2	0	0	2	2	2	0	0	0	0	2	0	2	0	0	2	2	2	0	0	0	0
	wsnp_Ex_rep_c68117_66883366	5A	0.2	56.3	2	0	0	0	0	0	0	0	2	2	2	0	0	2	2	2	2	0	2	2	0	2	2	2	0	0	2	2	2	0	0	0	0	2	0	2	0	0	2	2	2	0	0	0	0
	wsnp_Ex_c3369_6192815	5A	0.4	56.7	2	0	0	0	0	0	0	0	2	2	2	0	0	2	2	2	2	0	2	2	0	2	2	2	0	0	2	2	2	0	0	0	0	2	0	2	0	0	2	2	2	0	0	0	0
	wsnp_Ex_c7841_13337935	5A	0.6	57.3	2	0	0	0	-1	0	0	0	2	2	2	0	0	2	2	2	2	0	2	2	0	2	2	2	0	0	2	2	2	0	0	0	0	2	0	2	0	0	2	0	2	0	0	0	0
	wsnp_Ex_c19820_28829623	5A	0.6	57.9	2	0	0	0	0	0	0	0	2	2	2	0	0	2	2	2	2	0	2	2	0	2	2	2	0	0	2	2	2	0	0	0	0	2	0	2	0	0	2	0	2	0	0	0	0
	wsnp_Ku_c11110_18216209	5A	0.6	58.5	2	0	0	-1	-1	0	0	0	2	2	2	0	0	2	2	2	2	0	2	2	0	2	2	2	0	0	2	2	2	0	0	0	0	2	0	2	0	0	2	0	2	-1	0	0	0
	wsnp_Ku_c5071_9049540	5A	1.9	60.4	2	0	0	0	2	0	0	0	2	-1	2	0	0	2	2	2	2	0	2	2	0	2	2	2	0	2	2	2	2	2	0	0	0	2	0	2	0	0	2	0	2	0	0	0	0
	wsnp_Ex_rep_c68441_67261679	5A	8.5	68.9	2	0	2	0	0	0	0	0	-1	-1	2	0	2	2	2	2	2	0	0	2	0	0	2	2	0	2	2	2	0	2	0	0	2	2	0	2	0	0	2	0	2	0	2	0	0
	wsnp_Ex_rep_c68829_67704044	5A	4.1	73	2	0	2	-1	0	0	0	0	-1	-1	2	0	2	2	2	2	2	0	0	2	0	0	2	2	0	2	2	2	0	2	0	0	2	2	0	2	0	0	2	0	2	0	2	2	2
	wsnp_Ex_c2474_4619730	5A	2.4	75.4	2	0	2	-1	0	0	0	0	-1	2	2	0	2	2	2	2	2	0	0	2	0	0	2	2	0	2	2	2	0	2	0	0	2	2	0	2	0	0	2	0	2	0	2	2	2
	wsnp_Ku_c28245_38183393	5A	1	76.4	2	0	2	-1	0	0	0	0	-1	2	2	0	2	2	2	2	2	0	0	2	0	0	2	2	0	2	2	2	0	2	0	0	2	2	0	2	0	0	2	0	2	0	2	2	0
	Xbarc165	5A	2.4	78.8	2	0	2	-1	0	0	0	2	2	2	2	2	2	2	2	2	2	0	0	2	0	0	2	2	0	2	2	2	0	2	0	0	2	0	0	0	2	0	2	0	2	0	2	2	2
	5ABD_wsnp_BE442676A_Ta_2_1	5A	4	82.8	2	0	2	-1	0	0	0	0	-1	2	2	0	2	2	2	2	2	0	0	2	0	0	2	2	0	2	2	2	0	2	0	0	2	2	0	2	0	0	2	0	2	0	2	2	2
	wsnp_CAP11_rep_c4151_1963100	5A	0.9	83.7	2	0	2	0	0	0	0	0	-1	-1	2	0	2	2	2	2	2	0	0	2	0	0	2	2	0	2	2	2	0	2	0	0	2	2	0	2	0	0	2	0	2	0	2	2	2
	wsnp_Ex_c16826_25388915	5A	1.3	85	2	0	2	0	0	0	0	0	-1	2	2	0	2	2	2	2	2	0	0	2	0	0	2	2	0	2	2	2	0	2	0	0	2	2	0	2	0	0	2	0	2	0	2	2	2
	wsnp_Ex_rep_c66900_65314631	5A	0.2	85.2	2	0	2	0	0	0	0	0	0	2	2	0	2	2	2	2	2	0	0	2	0	0	2	2	0	2	2	2	0	2	0	0	2	2	0	2	0	0	2	0	2	0	2	2	2
	wsnp_Ex_c2433_4556063	5A	0.2	85.4	2	0	2	0	0	0	0	0	0	2	2	0	2	2	2	2	2	0	0	2	0	0	2	2	0	2	2	2	0	2	0	0	2	2	0	2	0	0	2	0	2	0	2	2	2
	wsnp_Ex_c19647_28632858	5A	0.9	86.3	2	0	2	0	0	0	0	0	2	2	2	0	2	2	2	2	2	0	0	2	0	0	2	2	0	2	2	2	0	2	0	0	2	2	0	2	0	0	2	0	2	0	2	2	2
	wsnp_Ra_rep_c71060_69068805	5A	0.8	87.1	2	0	2	0	0	0	0	0	2	2	2	0	2	2	2	2	2	0	0	2	0	2	2	2	0	2	2	2	0	2	0	0	2	2	0	2	0	0	2	0	2	0	2	2	2
	wsnp_Ex_c28957_38032772	5A	0.4	87.5	2	0	2	0	0	0	0	0	2	2	2	0	2	2	2	2	2	0	0	2	0	0	2	2	0	2	2	2	0	2	0	0	2	2	0	2	0	0	2	0	2	0	2	2	2
	wsnp_Ex_c19057_27975510	5A	0.6	88.1	2	0	2	-1	0	0	0	0	-1	2	2	0	2	2	2	2	2	0	0	2	0	-1	2	2	0	2	2	2	0	2	0	0	2	2	0	2	0	0	2	0	2	0	2	2	2
	wsnp_Ku_c31317_41063833	5A	0.1	88.2	2	0	2	0	0	0	0	0	-1	2	2	0	2	2	2	2	2	0	0	2	0	0	2	2	0	2	2	2	0	2	0	0	2	2	0	2	0	0	2	0	2	0	2	2	2
	wsnp_JD_c9510_10342089	5A	0.1	88.3	2	0	2	0	0	0	0	0	0	2	2	0	2	2	2	2	2	0	0	2	0	0	2	2	0	2	2	2	0	2	0	0	2	2	0	2	0	0	2	0	2	0	2	2	2
	wsnp_Ex_rep_c102281_87481676	5A	0.2	88.5	2	0	2	0	0	0	0	0	0	2	2	0	2	2	2	2	2	0	0	2	0	0	2	2	0	2	2	2	0	2	0	0	2	2	0	2	0	0	2	0	2	0	2	2	2
	wsnp_Ra_c23878_33418076	5A	0.2	88.7	2	0	2	0	0	0	0	0	0	2	2	0	2	2	2	2	2	0	0	2	0	0	2	2	0	2	2	2	0	2	0	0	2	2	0	2	0	0	2	0	2	0	2	2	2
	wsnp_JD_c3499_4517072	5A	0.1	88.8	2	0	2	0	0	0	0	0	-1	2	2	0	2	2	2	2	2	0	0	2	0	0	2	2	0	2	2	2	0	2	0	0	2	2	0	2	0	0	2	0	2	0	2	2	2
	wsnp_Ex_c28957_38032895	5A	0.1	88.9	2	0	2	0	0	0	0	0	-1	2	2	0	2	2	2	2	2	0	0	2	0	0	2	2	0	2	2	2	0	2	0	0	2	2	0	2	0	0	2	0	2	0	2	2	2
	wsnp_Ex_c26509_35754592	5A	1.1	90	2	0	2	0	0	0	0	0	2	0	2	0	2	2	2	2	2	0	0	2	0	0	2	2	0	2	2	2	0	2	0	0	2	2	0	2	0	0	-1	0	2	0	2	2	2
	wsnp_Ex_c4921_8763722	5A	2.8	92.8	2	0	2	0	0	0	0	0	0	0	2	0	2	2	2	2	2	0	0	2	0	0	2	2	0	2	2	2	0	2	0	0	2	2	0	2	0	0	2	0	2	0	2	2	2
	wsnp_Ex_rep_c103402_88371152	5A	1.4	94.2	2	0	2	-1	0	0	0	0	-1	2	2	0	2	2	2	2	2	0	0	2	0	0	2	2	0	2	2	2	0	2	0	0	2	2	0	2	0	0	2	0	2	0	2	2	2
	wsnp_Ku_c14958_23427256	5A	1	95.2	2	0	2	-1	0	0	0	0	-1	2	2	0	2	2	2	2	2	0	0	2	0	0	2	2	0	2	2	2	0	2	-1	0	2	2	0	0	0	0	2	0	2	-1	2	2	2
	wsnp_CAP11_c299_251594	5A	5.2	100.4	2	0	2	0	0	2	0	0	-1	2	0	0	2	2	2	2	2	0	0	2	0	-1	2	2	0	2	2	2	0	2	0	0	2	2	0	0	0	0	0	0	2	0	2	0	2
	wsnp_CAP11_c299_251533	5A	4.5	104.9	2	0	2	2	0	2	0	0	-1	2	0	0	2	2	2	2	2	0	0	2	0	-1	2	2	0	2	2	2	0	2	0	0	2	2	0	2	0	0	2	0	2	0	2	2	2
	wsnp_Ku_c35386_44598937	5A	5.9	110.8	2	0	2	2	0	0	0	0	2	2	0	0	2	2	2	0	0	0	0	2	0	0	2	2	0	2	0	2	0	2	0	0	2	2	0	2	2	0	2	0	2	0	2	2	2
	wsnp_Ku_c15816_24541712	5A	2.7	113.5	2	0	2	2	0	0	0	0	2	2	0	0	0	2	2	0	0	0	0	2	0	-1	2	2	0	2	0	2	0	2	0	0	2	2	0	2	0	0	2	0	2	0	2	2	2
	wsnp_Ex_c49211_53875575	5A	3.7	117.2	2	0	2	-1	0	0	0	2	0	2	0	0	0	2	2	0	0	0	0	2	0	-1	2	2	0	2	0	2	2	2	2	0	2	2	0	2	0	0	2	0	2	0	2	2	2
	wsnp_Ku_rep_c103857_90489584	5A	6	123.2	2	0	2	-1	0	0	0	2	0	-1	0	0	0	2	2	0	0	0	0	2	0	-1	2	2	0	2	0	2	0	2	0	0	2	2	0	0	0	0	0	0	2	0	2	0	2
	wsnp_CAP8_rep_c5486_2606556	5A	1	124.2	2	0	2	0	0	0	0	2	0	2	0	0	0	2	2	0	0	0	0	2	0	-1	2	2	0	2	0	2	2	2	2	0	2	2	0	0	0	0	0	0	2	0	2	0	2
	wsnp_Ex_c27298_36506245	5A	4.1	128.3	2	0	2	-1	0	0	0	2	0	2	0	0	0	2	2	0	0	0	0	2	0	-1	-1	2	0	2	0	2	2	2	2	0	0	2	0	0	0	0	0	0	2	-1	2	0	-1
	wsnp_Ex_c31914_40647363	5A	7.3	135.6	2	0	2	2	0	0	0	2	0	-1	0	2	0	2	2	0	0	0	0	2	0	0	2	2	0	0	2	2	0	2	2	0	0	0	0	0	0	0	0	0	2	0	2	2	2
	wsnp_Ra_c17216_26044790	5A	9.3	144.9	2	0	2	2	0	0	0	2	0	2	2	0	0	2	2	0	0	0	0	2	0	2	2	0	2	0	2	2	0	2	2	0	0	0	0	0	0	0	2	0	2	0	2	2	2
	wsnp_RFL_Contig3939_4369467	5A	6.2	151.1	2	0	2	2	0	0	0	2	0	2	2	2	0	2	2	0	0	0	0	2	0	2	2	0	2	0	2	2	0	2	2	0	0	0	0	2	0	0	2	0	2	0	2	2	2
	wsnp_Ex_c9927_16346100	5A	13	164.1	2	0	2	-1	2	0	0	2	0	2	2	2	0	2	2	0	0	0	0	2	0	2	2	2	2	0	2	2	0	2	2	0	0	2	0	2	2	0	2	0	2	0	0	2	2
	wsnp_JD_c23511_20069005	5A	3.5	167.6	2	0	2	-1	2	0	0	2	0	2	2	2	0	2	2	0	0	0	0	2	0	2	2	2	2	0	2	2	0	2	2	0	2	2	0	2	2	0	2	0	2	0	0	2	2
	wsnp_Ra_c29586_38941694	5A	0.6	168.2	2	0	2	-1	2	0	0	2	0	2	2	2	0	2	2	0	0	0	0	2	0	2	2	2	2	0	2	2	0	2	2	0	2	2	0	2	2	0	2	0	0	0	0	2	2
	wsnp_Ex_c53983_57033048	5A	1.5	169.7	2	0	2	0	2	0	0	2	0	2	2	2	0	2	2	0	0	0	0	-1	0	2	2	2	2	0	2	2	0	2	-1	0	2	2	0	2	2	0	-1	0	0	0	0	-1	2
	wsnp_Ex_c53983_57032473	5A	1.2	170.9	2	0	2	-1	2	0	0	2	0	2	2	2	0	2	2	0	0	0	0	2	0	2	2	2	2	0	2	2	0	2	2	0	2	2	0	2	2	0	2	0	0	0	0	2	2
	wsnp_Ex_c10545_17226769	5A	0.4	171.3	2	0	2	-1	2	0	0	2	0	2	2	2	0	2	2	0	0	0	0	-1	0	2	2	2	2	0	2	2	0	2	-1	0	2	2	0	2	2	0	-1	0	0	0	0	-1	2
	wsnp_Ex_rep_c69647_68598487	5A	1.6	172.9	2	0	2	-1	2	0	0	2	0	2	2	2	0	2	2	0	0	0	0	-1	0	2	2	2	2	0	2	2	0	2	-1	0	2	2	0	2	2	0	-1	0	0	0	0	2	2
	wsnp_Ku_c20011_29589289	5A	9.9	182.8	2	0	2	-1	2	0	0	2	0	2	0	2	0	2	2	0	0	0	0	2	0	2	2	2	2	0	2	2	0	2	2	0	2	2	2	2	2	0	2	2	0	0	0	2	2
	wsnp_Ex_c62818_62296518	5A	0.1	182.9	2	0	2	-1	2	0	0	2	0	2	0	2	0	2	2	0	0	0	0	2	0	2	2	2	2	0	2	2	0	2	2	0	2	2	2	2	2	0	2	2	0	0	0	2	2
	wsnp_Ex_c621_1231444	5A	17.8	200.7	2	0	2	-1	0	0	0	0	0	2	0	2	2	2	2	0	0	0	0	2	2	2	2	2	2	2	2	2	2	2	2	2	2	2	2	2	2	0	2	2	0	0	0	2	2
	wsnp_Ku_c6977_12078885	5A	0.2	200.9	2	0	2	-1	0	0	0	0	0	2	-1	2	2	2	2	0	0	0	0	2	2	2	2	2	2	2	2	2	2	2	2	2	2	2	2	2	2	0	2	2	0	0	0	2	2
	wsnp_Ex_rep_c101994_87256479	5A	0.6	201.5	2	0	2	2	0	0	0	0	0	2	-1	2	2	2	2	0	0	0	0	2	2	2	2	2	2	2	2	2	2	2	2	2	2	2	2	2	2	0	2	2	0	0	0	2	2
	wsnp_Ex_c23787_33024604	5A	4.1	205.6	2	0	2	-1	0	0	0	0	0	0	0	2	2	0	0	0	0	0	2	2	2	2	2	2	2	2	2	2	2	2	2	2	2	2	2	2	2	2	2	2	0	0	0	2	2
	wsnp_Ex_c5978_10478584	5A	3	208.6	2	0	2	-1	0	0	0	0	0	2	0	2	2	2	2	0	0	0	0	2	2	2	2	2	2	2	2	2	2	2	2	2	2	2	2	2	2	-1	2	2	0	0	0	2	2
	wsnp_Ra_c3966_7286546	5A	5.8	214.4	2	0	2	-1	0	0	0	0	0	2	0	2	0	2	2	0	0	0	0	0	0	2	2	2	2	0	2	0	0	2	2	2	2	2	2	2	2	-1	2	2	0	0	0	2	2
	wsnp_Ku_c3973_7261765	5A	9.3	223.7	2	0	2	2	0	0	0	0	0	2	0	2	0	0	0	0	0	0	2	2	0	2	0	2	2	0	2	0	0	2	2	2	2	2	2	2	2	2	2	2	0	0	0	2	0
	wsnp_JD_c29939_23694256	5A	1.8	225.5	2	0	2	-1	0	0	0	0	0	2	0	2	0	0	0	0	0	0	2	2	0	2	0	2	2	0	2	0	0	2	2	2	2	2	2	2	2	2	0	2	0	0	0	0	0
	wsnp_Ex_c40019_47166980	5A	3.2	228.7	2	0	2	2	0	0	0	0	0	2	0	2	0	0	0	0	0	0	2	2	0	0	0	2	2	0	2	0	0	2	2	2	2	2	2	2	2	2	2	2	0	0	0	2	0
	wsnp_Ex_c2526_4715978	5A	3.7	232.4	2	0	2	-1	0	0	0	0	0	2	0	2	0	0	0	0	0	0	2	2	0	0	0	2	2	0	2	0	0	2	2	2	2	2	0	2	0	2	0	2	0	0	0	2	0
	wsnp_Ex_c31672_40435001	5A	7.4	239.8	2	0	2	2	0	0	2	0	0	2	2	2	2	0	0	2	2	0	2	2	0	0	0	2	2	0	0	0	0	2	2	2	2	2	0	0	0	2	0	2	0	0	0	2	0
	Xcfa2155	5A	3.5	243.3	2	0	2	2	0	0	2	2	0	2	2	2	2	0	0	2	2	0	2	2	0	0	0	0	2	0	0	0	0	2	2	0	2	2	0	0	2	2	0	2	0	0	0	2	0
	wsnp_Ex_c54655_57455562	5A	15.7	259	2	0	2	2	0	0	-1	0	0	2	2	2	2	0	0	0	0	0	0	2	0	2	0	0	2	0	0	0	0	2	2	2	2	2	2	0	2	2	2	2	0	0	0	0	0
	wsnp_Ex_c54655_57455110	5A	0.2	259.2	2	0	2	2	0	0	-1	0	0	2	2	2	2	0	0	0	0	0	0	2	0	2	0	0	2	0	0	0	0	2	2	2	2	2	2	0	2	2	2	2	0	0	0	0	0
	wsnp_Ku_c3953_7233359	5A	0.2	259.4	2	0	2	2	0	0	-1	0	0	2	2	2	2	0	0	0	0	0	0	2	0	2	0	0	2	0	0	0	0	2	2	2	2	2	2	0	2	2	2	2	0	0	0	0	0
	wsnp_CAP11_c923_558715	5A	0.4	259.8	2	0	2	0	0	0	-1	0	0	2	2	2	2	0	0	0	0	0	0	2	0	2	0	0	2	0	0	0	0	2	2	2	2	2	2	0	2	2	2	2	0	0	0	0	0
	wsnp_Ex_rep_c107017_90850230	5A	7.3	267.1	2	0	2	0	0	0	-1	0	0	2	2	2	2	0	0	0	0	0	0	0	0	2	0	2	2	0	0	0	0	2	0	2	2	2	2	0	2	2	2	2	0	0	2	0	0
	wsnp_Ex_c2332_4371926	5A	9.9	277	2	0	2	-1	0	0	2	0	0	2	0	2	2	0	0	2	2	0	2	0	0	2	0	2	0	0	0	2	0	2	0	2	0	2	2	0	0	2	2	0	0	0	2	2	0
	wsnp_Ku_c7078_12236807	5A	2.4	279.4	2	0	2	2	0	0	2	0	0	2	0	2	2	0	0	2	2	0	2	0	0	2	0	2	0	0	0	2	0	2	0	2	0	2	2	0	0	2	2	0	0	0	2	2	0
	wsnp_Ex_c23795_33033150	5A	0.2	279.6	2	0	2	2	0	0	2	0	0	2	0	2	2	0	0	2	2	0	2	0	0	2	0	2	0	0	0	2	0	2	0	2	0	2	2	0	0	2	2	0	0	0	2	2	0
	wsnp_CAP11_c1116_654975	5A	3.6	283.2	2	0	2	-1	0	0	2	0	0	2	0	2	2	0	0	2	2	0	2	0	0	0	0	2	0	0	0	2	0	2	0	2	0	2	2	0	0	2	2	0	0	0	2	2	0
	wsnp_Ex_c32414_41076471	5A	1	284.2	2	0	0	-1	0	0	2	0	0	0	0	2	2	0	0	2	2	0	2	0	0	0	0	2	0	0	0	2	0	2	0	2	0	2	2	0	0	2	2	0	0	0	2	2	0
	wsnp_Ku_rep_c72362_72059764	5A	4	288.2	2	0	2	-1	0	0	2	0	2	2	0	2	2	0	0	2	2	0	2	0	0	0	0	2	0	0	0	2	0	2	0	2	0	2	2	0	2	0	2	0	0	0	2	0	0
	Xgwm291	5A	4.7	292.9	2	0	2	2	0	0	2	2	2	0	0	2	2	0	0	2	2	0	2	0	0	0	0	2	0	0	0	2	0	2	0	2	0	0	2	0	2	0	2	0	0	2	0	0	0
Group 15	wsnp_Ex_c9301_15450818	5B	0	0	2	0	0	2	2	2	0	0	0	2	0	0	2	2	2	0	0	0	2	2	2	2	-1	0	2	2	2	0	0	2	2	2	2	2	2	2	0	0	2	0	2	0	0	0	0
	Xgwm234	5B	10	10	2	0	0	2	2	2	0	2	2	2	0	0	2	0	0	2	2	0	2	2	2	2	0	0	2	2	2	0	0	2	0	0	2	0	2	0	2	0	2	0	0	0	0	0	-1
	wsnp_Ex_c607_1204733	5B	10.3	20.3	2	0	0	0	2	2	0	0	2	2	0	0	2	0	0	2	2	0	2	0	2	2	0	2	2	2	2	2	0	0	0	0	2	2	2	2	0	0	2	0	2	0	0	2	2
	wsnp_Ex_c2459_4591075	5B	4.1	24.4	2	0	0	2	2	2	0	0	2	2	0	0	2	0	0	-1	2	0	2	0	2	2	0	2	2	2	2	2	0	0	-1	0	2	2	2	-1	0	0	-1	0	2	0	0	-1	2
	wsnp_Ex_c2459_4591276	5B	0.5	24.9	2	0	0	2	2	2	0	0	2	2	0	0	2	0	0	2	2	0	2	0	2	2	0	2	2	2	2	2	0	0	2	0	2	2	2	2	0	0	2	0	2	0	0	2	-1
	wsnp_Ex_c2459_4591587	5B	0.6	25.5	2	0	0	2	2	2	0	0	2	2	0	0	2	0	0	2	2	0	2	0	2	2	0	2	2	2	2	2	0	0	-1	0	2	2	2	2	0	0	2	0	2	0	0	2	2
	wsnp_Ex_rep_c68504_67334656	5B	0.2	25.7	2	0	0	2	2	2	0	0	2	2	0	0	2	0	0	2	2	0	2	0	2	2	0	2	2	2	2	2	0	0	-1	0	2	2	2	-1	0	0	2	0	2	0	0	2	2
	wsnp_JD_c1845_2564931	5B	1.9	27.6	2	0	0	2	0	2	0	0	2	2	0	0	2	0	0	2	2	0	2	0	2	2	0	2	2	2	2	2	0	0	2	0	2	2	2	2	0	0	2	0	2	0	0	2	2
	5ABD_wsnp_BF201102B_Ta_2_1	5B	17	44.6	2	0	0	0	0	0	0	2	2	2	0	-1	0	0	0	0	0	0	2	0	2	2	0	2	0	2	2	2	2	0	2	0	0	2	2	0	0	2	2	0	2	0	0	2	0
	wsnp_Ex_c26252_35497729	5B	3	47.6	2	0	0	2	0	0	0	2	2	2	0	2	0	0	0	0	0	0	2	0	2	2	0	2	0	2	2	2	2	0	2	0	0	2	2	0	0	2	0	0	2	0	0	2	0
	wsnp_Ex_c8962_14947544	5B	0.4	48	2	0	0	2	0	0	0	2	2	2	0	2	0	0	0	0	0	0	2	0	2	2	0	2	0	2	2	2	2	0	2	0	0	2	2	0	0	2	0	0	2	0	0	2	0
	wsnp_Ex_c936_1797024	5B	0.2	48.2	2	0	0	2	0	0	0	2	2	2	0	2	0	0	0	0	0	0	2	0	2	2	0	2	0	2	2	2	2	0	2	0	0	2	2	0	0	2	0	0	2	0	0	2	0
	wsnp_Ku_c6125_10773757	5B	1	49.2	2	0	0	2	0	0	0	2	2	2	0	-1	0	0	0	0	0	0	2	0	2	2	0	2	0	2	2	2	2	0	2	0	0	2	2	0	0	2	0	0	2	0	0	2	2
	wsnp_CAP8_c1210_739365	5B	0.6	49.8	2	0	0	2	0	0	0	2	2	2	0	-1	0	0	0	0	0	0	2	0	2	2	0	2	0	2	2	2	2	0	2	0	0	2	2	0	0	2	0	0	2	0	0	2	2
	wsnp_Ex_c214_421541	5B	7.2	57	2	0	0	2	0	0	0	2	2	2	2	2	0	0	0	0	0	0	2	2	2	2	0	2	0	0	2	0	2	2	2	0	0	2	2	0	0	0	0	0	2	0	0	2	2
	wsnp_Ex_c214_422365	5B	0.4	57.4	2	0	0	2	0	0	0	2	2	2	2	2	0	0	0	0	0	0	2	2	2	2	0	2	0	0	2	0	2	2	2	0	0	2	2	0	0	0	0	0	2	0	0	2	2
	wsnp_Ex_c12029_19258493	5B	2.7	60.1	2	0	0	2	0	0	0	2	2	2	2	-1	0	0	0	0	0	0	2	2	2	0	0	2	0	0	2	0	2	2	2	0	0	2	2	0	0	0	0	0	2	0	0	2	0
	wsnp_Ex_c17450_26162037	5B	2.2	62.3	2	0	0	2	0	0	0	2	2	2	2	2	0	0	0	0	0	0	2	2	2	0	0	2	0	0	2	0	2	2	2	0	2	2	2	0	0	0	0	0	2	0	0	2	0
	wsnp_Ex_c58012_59490259	5B	1.5	63.8	2	0	0	2	0	2	0	2	2	2	2	2	0	0	0	0	0	0	2	2	2	0	0	2	0	0	2	0	2	2	2	0	2	0	2	0	0	0	0	0	2	0	0	2	2
	wsnp_Ku_c7872_13484038	5B	0.4	64.2	2	0	0	2	0	2	0	2	2	2	2	2	0	0	0	0	0	0	2	2	2	0	0	2	0	0	2	0	2	2	2	0	2	0	2	0	0	0	0	0	2	0	0	2	2
	wsnp_Ex_c10842_17637744	5B	0.4	64.6	2	0	0	2	0	2	0	2	2	2	2	2	0	0	0	0	0	0	2	2	2	0	0	2	0	0	2	0	2	2	2	0	2	0	2	0	0	0	0	0	2	0	0	2	2
	Xgwm159.1	5B	4.9	69.5	2	0	0	2	0	2	0	2	2	2	2	0	0	0	0	0	0	0	2	0	2	0	0	2	0	0	2	0	2	2	2	0	2	2	2	-1	2	0	0	0	2	0	0	2	2
	Xgwm159.2	5B	2.2	71.7	2	0	0	2	0	2	0	2	2	2	2	0	0	0	0	0	0	0	2	0	2	0	0	2	0	0	2	0	2	2	2	0	2	2	2	-1	2	0	0	0	2	0	0	2	2
	wsnp_Ex_c2904_5355509	5B	2	73.7	2	0	0	2	0	2	0	2	2	2	2	2	0	0	0	0	0	0	2	2	2	0	0	2	0	0	2	0	2	2	2	0	2	0	2	0	0	0	0	0	2	0	0	2	2
	wsnp_Ku_c1535_3032624	5B	0.2	73.9	2	0	0	2	0	2	0	2	2	2	2	2	0	0	0	0	0	0	2	2	2	0	0	2	0	0	2	0	2	2	2	0	2	0	2	0	0	0	0	0	2	0	0	2	2
	wsnp_Ku_c27243_37190781	5B	0.3	74.2	2	0	0	2	0	-1	0	2	2	2	2	-1	0	0	0	0	0	0	2	2	2	0	0	2	0	0	2	0	2	2	2	0	2	0	2	0	0	0	0	0	2	0	0	2	2
	wsnp_CAP8_c2693_1401039	5B	0.1	74.3	2	0	0	2	0	-1	0	2	2	2	2	-1	0	0	0	0	0	0	2	-1	2	0	0	2	0	0	2	0	2	2	-1	0	2	0	2	0	0	0	0	0	2	0	0	-1	2
	wsnp_Ex_rep_c103024_88075347	5B	0.3	74.6	2	0	0	2	0	2	0	2	2	2	2	2	0	0	0	0	0	0	2	2	2	0	0	2	0	0	2	0	2	2	2	0	2	0	2	0	0	0	0	0	2	0	0	2	2
	wsnp_Ex_c18519_27369737	5B	0.4	75	2	0	0	2	0	2	0	2	2	2	2	2	0	0	0	0	0	0	2	2	2	0	0	2	0	0	2	0	2	2	2	0	2	0	2	0	0	0	0	0	2	0	0	2	2
	wsnp_Ku_c15630_24304954	5B	0.3	75.3	2	0	0	2	0	2	0	2	2	2	2	2	0	0	0	0	0	0	2	2	2	0	0	2	0	0	2	0	2	2	2	0	2	0	2	0	0	0	0	0	2	0	0	2	2
	wsnp_JD_c46002_31546230	5B	0.3	75.6	2	0	0	2	0	2	0	2	2	2	2	-1	0	0	0	0	0	0	2	2	2	0	0	2	0	0	2	0	2	2	2	0	2	0	2	0	0	0	0	0	2	0	0	2	2
	wsnp_JD_c4585_5720296	5B	0.4	76	2	0	0	2	0	2	0	2	2	2	2	2	0	0	0	0	0	0	2	2	2	0	0	2	0	0	2	0	2	2	2	0	2	0	2	0	0	0	0	0	2	0	0	2	2
	wsnp_Ku_c1963_3820177	5B	0.9	76.9	2	0	0	2	0	-1	0	2	2	2	2	-1	0	0	0	0	0	0	2	2	2	0	0	2	0	0	2	0	2	2	2	0	2	0	2	0	0	0	0	0	2	0	0	2	0
	wsnp_Ra_rep_c73864_71913206	5B	0.2	77.1	2	0	0	2	0	2	0	2	2	2	2	2	0	0	0	0	0	0	2	2	2	0	0	2	0	0	2	0	2	2	2	0	2	0	2	0	0	0	0	0	2	0	0	2	0
	wsnp_Ex_rep_c104290_89051908	5B	0.2	77.3	2	0	0	2	0	-1	0	2	2	2	2	-1	0	0	0	0	0	0	2	2	2	0	0	2	0	0	2	0	2	2	2	0	2	0	2	0	0	0	0	0	2	0	0	2	0
	wsnp_Ku_c3849_7064369	5B	0.2	77.5	2	0	0	2	0	-1	0	2	2	2	2	-1	0	0	0	0	0	0	2	2	2	0	0	2	0	0	2	0	2	2	2	0	2	0	2	0	0	0	0	0	2	0	0	2	0
	wsnp_Ex_c2645_4907017	5B	0.6	78.1	2	0	0	2	0	2	0	2	2	2	2	2	0	0	0	0	0	0	2	2	2	0	0	2	0	0	2	0	2	2	2	2	2	0	2	0	0	0	0	0	2	0	0	2	0
	wsnp_Ku_c14597_22958285	5B	0.4	78.5	2	0	0	2	0	2	0	2	2	2	2	2	0	0	0	0	0	0	2	2	2	0	0	2	0	2	2	0	2	2	2	2	2	0	2	0	0	0	0	0	2	0	0	2	0
	wsnp_Ra_c46527_52361888	5B	0.4	78.9	2	0	0	2	0	2	0	2	2	2	2	2	0	0	0	0	0	0	2	2	2	0	0	2	0	2	2	0	2	2	2	2	2	0	2	0	0	0	0	0	2	0	0	2	2
	wsnp_Ex_rep_c69760_68718561	5B	0.4	79.3	2	0	0	2	0	2	0	2	2	2	2	2	0	0	0	0	0	0	2	2	2	0	0	2	0	2	2	0	2	2	2	2	2	0	2	0	0	2	2	0	2	0	0	2	2
	5AB_wsnp_BE606403B_Ta_2_1	5B	0.2	79.5	2	0	0	2	0	2	0	2	2	2	2	2	0	0	0	0	0	0	2	2	2	0	0	2	0	2	2	0	2	2	2	2	2	0	2	0	0	2	2	0	2	0	0	2	2
	wsnp_Ex_c44230_50338772	5B	0.3	79.8	2	0	0	2	0	2	0	2	2	2	2	2	0	0	0	0	0	0	2	2	2	0	0	2	0	2	2	0	2	2	2	2	2	0	2	0	0	2	2	0	2	0	0	2	2
	wsnp_Ex_rep_c69760_68719014	5B	0.3	80.1	2	0	0	2	0	-1	0	2	2	2	2	-1	0	0	0	0	0	0	2	2	2	0	0	2	0	2	2	0	2	2	2	2	2	0	2	0	0	2	2	0	2	0	0	2	2
	Xwmc429	5B	3.6	83.7	2	0	0	2	0	2	0	2	2	2	2	0	0	0	0	0	0	0	2	0	2	0	0	-1	0	2	2	0	2	2	2	2	0	2	2	0	0	2	2	0	2	0	0	2	2
	2AB5ABD_wsnp_BE426080B_Ta_2_1	5B	1.3	85	2	0	0	2	0	2	0	2	2	2	2	2	0	0	0	0	0	0	2	2	2	0	0	2	0	2	2	0	2	2	2	2	0	0	2	0	0	2	2	0	2	0	0	2	2
	wsnp_JD_c11594_12033647	5B	0.2	85.2	2	0	0	2	0	2	0	2	2	2	2	2	0	0	0	0	0	0	2	2	2	0	0	2	0	2	2	0	2	2	2	2	0	0	0	0	0	2	2	0	2	0	0	2	2
	5ABD_wsnp_BE497820B_Ta_2_1	5B	1.1	86.3	2	0	0	2	0	2	0	2	2	2	2	2	0	0	0	0	0	0	2	2	2	0	0	0	0	2	2	0	2	2	2	2	0	0	0	0	0	2	2	0	2	0	0	2	2
	wsnp_Ku_c50354_55979952	5B	0.8	87.1	2	0	0	2	0	2	0	2	2	2	2	2	0	0	0	0	0	0	2	2	2	0	0	0	0	2	2	0	2	2	2	2	0	0	0	0	0	2	2	0	2	0	0	2	2
	5ABD_wsnp_BE443187B_Ta_2_1	5B	0.2	87.3	2	0	0	2	0	2	0	2	2	2	2	2	0	0	0	0	0	0	2	2	2	0	0	0	0	2	2	0	2	2	2	2	0	0	0	0	0	2	2	0	2	0	0	2	2
	wsnp_Ex_c6100_10676217	5B	0.4	87.7	2	0	0	2	0	2	0	2	2	2	2	2	0	0	0	0	0	0	2	2	2	0	0	0	0	2	2	0	2	2	2	2	0	0	0	0	0	2	2	0	2	0	0	2	0
	wsnp_RFL_Contig4565_5399994	5B	1.1	88.8	2	0	0	0	0	2	0	2	2	2	2	2	0	0	0	0	0	0	2	2	2	0	0	0	0	2	2	0	2	2	2	2	0	0	0	0	0	2	2	0	2	0	0	2	2
	wsnp_Ex_c6548_11355524	5B	1	89.8	2	0	0	0	0	2	0	2	2	2	2	2	0	0	0	0	0	0	2	2	2	0	0	0	0	0	2	0	2	2	2	0	0	0	0	0	0	2	2	0	2	0	0	2	2
	wsnp_Ku_c3826_7020810	5B	0.2	90	2	0	0	0	0	2	0	2	2	2	2	2	0	0	0	0	0	0	2	2	2	0	0	0	0	0	2	0	2	2	2	2	0	0	0	0	0	2	2	0	2	0	0	2	2
	wsnp_Ex_c23238_32474842	5B	0.7	90.7	2	0	0	0	0	2	0	2	2	2	2	2	0	0	0	0	0	0	2	2	2	0	0	0	0	0	2	0	2	2	2	2	0	0	0	0	0	2	2	0	2	0	0	2	0
	wsnp_Ku_c3869_7094615	5B	0.6	91.3	2	0	0	2	0	2	0	2	2	2	2	2	0	0	0	0	0	0	2	2	2	0	0	0	0	0	2	0	2	2	2	2	0	0	0	0	0	2	2	0	2	0	0	2	0
	wsnp_Ex_c113235_94249366	5B	0.4	91.7	2	0	0	2	0	2	0	2	2	2	2	2	0	0	0	0	0	0	2	2	2	0	0	0	0	0	2	0	2	2	2	2	0	0	0	0	0	2	2	0	2	0	0	2	2
	wsnp_RFL_Contig2504_2093982	5B	0.8	92.5	2	0	0	2	0	2	0	2	2	2	2	2	0	0	0	0	0	0	2	2	2	0	0	0	0	0	2	0	2	2	2	0	0	0	0	0	0	2	2	0	2	0	0	2	2
	wsnp_Ex_c16963_25554152	5B	0.6	93.1	2	0	0	2	0	2	0	2	2	2	2	2	0	0	0	0	0	0	2	2	2	0	0	0	0	0	2	0	2	2	2	0	0	0	0	0	0	2	2	0	2	0	0	2	2
	5AD_wsnp_BE443745A_Ta_2_1	5B	0.4	93.5	2	0	0	-1	0	2	0	2	2	2	2	2	0	0	0	0	0	0	2	2	2	0	0	0	0	0	2	0	2	2	2	0	0	0	0	0	0	2	2	0	2	-1	0	2	0
	wsnp_Ra_c11257_18287816	5B	0.6	94.1	2	0	0	2	0	2	0	2	2	2	2	2	0	0	0	0	0	0	2	2	2	0	0	0	0	0	2	0	2	2	2	0	0	0	0	0	0	2	2	0	2	0	0	2	2
	wsnp_Ex_c16963_25554400	5B	0.6	94.7	2	0	0	2	0	2	0	2	2	2	2	2	0	0	0	0	0	0	2	2	2	0	0	0	0	0	2	0	2	2	2	0	0	0	0	0	0	2	2	0	2	0	0	2	2
	wsnp_Ex_c10674_17400603	5B	0.8	95.5	2	0	0	0	0	2	0	2	0	2	2	2	0	0	0	0	0	0	2	2	2	0	0	0	0	0	2	0	2	2	2	0	0	0	0	0	0	2	2	0	2	0	0	2	2
	wsnp_Ex_rep_c66375_64566329	5B	1.6	97.1	2	0	0	0	0	0	0	2	0	2	2	2	0	0	0	0	0	0	2	2	2	0	0	0	0	0	2	0	2	2	2	0	0	0	0	0	0	2	2	0	2	0	0	2	2
	wsnp_Ex_rep_c102070_87317640	5B	1.5	98.6	2	0	0	2	0	0	0	2	0	2	2	2	0	0	0	0	0	0	2	2	2	0	0	0	0	0	2	0	2	2	2	0	0	0	0	0	0	2	2	0	2	0	0	2	2
	wsnp_Ku_c29780_39658445	5B	0.4	99	2	0	0	2	0	0	0	2	0	2	2	2	0	0	0	0	0	0	2	2	2	0	0	0	0	0	2	0	2	2	2	0	0	0	0	0	0	2	2	0	2	0	0	2	0
	wsnp_Ex_rep_c102070_87317290	5B	0.2	99.2	2	0	0	2	0	0	0	2	0	2	2	2	0	0	0	0	0	0	2	2	2	0	0	0	0	0	2	0	2	2	2	0	0	0	0	0	0	2	2	0	2	0	0	2	-1
	wsnp_Ex_rep_c66667_64981526	5B	0.2	99.4	2	0	0	0	0	0	0	2	0	2	2	2	0	0	0	0	0	0	2	2	2	0	0	0	0	0	2	0	2	2	2	0	0	0	0	0	0	2	2	0	2	0	0	2	0
	wsnp_Ku_c10296_17072695	5B	0.2	99.6	2	0	0	0	0	0	0	2	0	2	2	2	0	0	0	0	0	0	2	2	2	0	0	0	0	0	2	0	2	2	2	0	0	0	0	0	0	2	2	0	2	0	0	2	0
	wsnp_Ex_c974_1865513	5B	1.7	101.3	2	0	0	0	0	0	0	2	0	2	2	2	0	0	0	0	0	0	2	2	2	0	0	0	0	0	2	0	2	2	2	0	0	0	0	0	0	2	2	0	2	0	0	2	0
	wsnp_Ex_c57667_59284398	5B	1.1	102.4	2	0	0	0	0	0	0	2	0	2	2	2	0	0	0	0	0	0	2	2	2	0	0	0	0	0	2	0	2	2	2	0	0	0	0	0	0	2	2	0	2	0	0	2	0
	wsnp_Ku_c12562_20256747	5B	1.7	104.1	2	0	0	0	0	0	0	2	0	2	2	2	0	0	0	0	0	0	2	-1	2	0	0	0	0	0	2	0	2	2	2	0	0	0	0	0	0	2	2	0	2	2	0	2	0
	wsnp_Ex_c10644_17356566	5B	0.2	104.3	2	0	0	0	0	0	0	2	0	2	2	2	0	0	0	0	0	0	2	-1	2	0	0	0	0	0	2	0	2	2	2	0	0	0	0	0	0	2	2	0	2	2	0	2	0
	wsnp_Ex_c19724_28721580	5B	0.6	104.9	2	0	0	0	0	0	0	2	0	2	2	2	0	0	0	0	0	0	2	2	2	0	0	0	0	0	2	0	2	2	2	2	0	0	0	0	0	2	2	0	2	2	0	2	0
	wsnp_CAP12_c303_168502	5B	3.6	108.5	2	0	0	2	0	0	0	2	0	2	2	2	0	0	0	0	0	0	2	0	2	0	0	0	0	0	2	0	2	2	2	2	0	0	0	0	0	2	2	0	2	2	0	2	0
	wsnp_CAP12_c303_168436	5B	0.7	109.2	2	0	0	2	0	0	0	2	0	2	2	2	0	0	0	0	0	0	2	-1	2	0	0	0	0	0	2	0	2	2	2	2	0	0	0	0	0	2	2	0	2	2	0	2	0
	wsnp_CAP12_c303_168418	5B	0.3	109.5	2	0	0	2	0	0	0	2	0	2	2	2	0	0	0	0	0	0	2	-1	2	0	0	0	0	0	2	0	2	2	2	2	0	0	0	0	0	2	2	0	2	2	0	2	0
	wsnp_Ra_rep_c70152_67862271	5B	0.5	110	2	0	0	2	0	0	0	2	0	2	2	2	0	0	0	0	0	0	2	-1	2	0	0	0	0	0	2	0	2	2	2	2	0	0	0	0	0	2	2	0	2	2	0	2	0
	wsnp_Ra_c5131_9153817	5B	0.8	110.8	2	0	0	2	0	0	0	2	0	2	2	2	0	0	0	0	0	0	2	-1	2	0	0	0	0	0	2	0	2	2	2	2	0	0	0	0	0	2	2	0	2	2	0	2	-1
	wsnp_Ex_c24936_34192036	5B	0.5	111.3	2	0	0	2	0	0	0	2	0	2	2	2	0	0	0	0	0	0	2	-1	2	0	0	0	0	0	2	0	2	2	2	2	0	0	0	0	0	2	2	0	2	2	0	2	0
	wsnp_Ku_rep_c68797_67943795	5B	3.5	114.8	2	0	0	0	0	0	0	2	0	2	2	2	0	0	0	0	0	0	2	-1	2	0	0	0	0	0	2	0	2	2	2	2	0	0	0	0	0	2	2	0	2	2	0	2	2
	wsnp_Ra_c26091_35652620	5B	1.8	116.6	2	0	0	0	0	0	0	2	0	2	2	2	0	0	0	0	0	0	2	-1	2	0	0	0	0	0	2	0	2	2	2	2	0	0	0	0	0	2	2	0	2	2	0	2	2
	wsnp_Ku_c2185_4218722	5B	1.5	118.1	2	0	0	2	0	0	0	2	0	2	2	0	0	0	0	0	0	0	2	2	2	0	0	0	0	2	2	0	2	2	2	2	0	0	0	0	0	2	2	0	2	2	0	2	2
	wsnp_Ku_c3201_5970486	5B	0.4	118.5	2	0	0	0	0	0	0	2	0	2	2	0	0	0	0	0	0	0	2	2	2	0	0	0	0	2	2	0	2	2	2	2	0	0	0	0	0	2	2	0	2	2	0	2	2
	wsnp_Ex_c3834_6971680	5B	0.6	119.1	2	0	0	0	0	0	0	2	0	2	2	0	0	0	0	0	0	0	2	2	2	0	0	0	0	2	2	0	2	2	2	2	0	0	0	0	0	2	2	0	2	2	0	2	0
	wsnp_Ex_c3834_6971529	5B	0.2	119.3	2	0	0	0	0	0	0	2	0	2	2	0	0	0	0	0	0	0	2	2	2	0	0	0	0	2	2	0	2	2	2	2	0	0	0	0	0	2	2	0	2	2	0	2	0
	wsnp_Ex_c6695_11577150	5B	1.9	121.2	2	0	0	0	0	0	0	2	0	2	2	0	0	0	0	0	0	0	2	2	2	0	0	0	0	2	2	0	2	2	2	2	0	0	0	0	0	2	2	0	2	2	0	2	2
	wsnp_Ex_c30185_39132025	5B	3.1	124.3	2	0	0	2	0	0	0	2	0	0	2	0	0	0	0	0	0	0	2	2	2	0	0	0	0	2	2	0	2	2	2	2	0	0	0	2	0	2	2	0	2	2	0	2	0
	wsnp_RFL_Contig3411_3541929	5B	0.3	124.6	2	0	0	2	0	0	0	2	0	0	2	0	0	0	0	0	0	0	2	2	2	0	0	0	0	2	2	0	2	2	2	2	0	0	0	2	0	2	2	0	2	2	0	2	0
	wsnp_Ku_rep_c104021_90610162	5B	0.5	125.1	2	0	0	2	0	0	0	2	0	0	2	0	0	0	0	0	0	0	2	2	2	0	0	0	0	2	2	0	2	2	2	2	0	0	0	2	0	2	2	0	2	2	0	2	0
	wsnp_Ex_c56866_58816359	5B	0.3	125.4	2	0	0	2	0	0	0	2	0	0	2	0	0	0	0	0	0	0	2	2	2	0	0	0	0	2	2	0	2	2	2	2	0	0	0	2	0	2	2	0	2	2	0	2	0
	wsnp_Ex_c21625_30775155	5B	0.3	125.7	2	0	0	2	0	0	0	2	0	0	2	0	0	0	0	0	0	0	2	2	2	0	0	0	0	2	2	0	2	2	2	2	0	0	0	2	0	2	2	0	2	2	0	2	-1
	wsnp_JD_c2415_3292425	5B	1.4	127.1	2	0	0	0	0	0	0	2	0	0	2	0	0	0	0	0	0	0	2	2	2	0	0	0	0	2	2	0	2	2	2	2	0	0	0	2	0	2	2	0	2	2	0	2	0
	wsnp_Ku_c21770_31551190	5B	1.1	128.2	2	0	0	0	0	0	0	2	0	0	2	0	0	0	0	0	0	0	2	2	2	0	0	0	0	2	2	0	2	2	2	2	0	0	0	2	0	2	2	0	2	2	0	2	-1
	wsnp_Ra_c5212_9291784	5B	0.4	128.6	2	0	0	0	0	0	0	2	0	0	2	0	0	0	0	0	0	0	2	2	2	0	0	0	0	2	2	0	2	2	2	2	0	0	0	2	0	2	2	0	2	2	0	2	0
	5BD_wsnp_BE446509B_Ta_2_6	5B	10.9	139.5	2	0	0	0	0	0	0	2	0	-1	2	0	0	0	0	2	2	0	0	2	0	0	0	0	2	2	2	0	2	2	2	0	0	0	0	2	0	2	2	0	2	2	0	2	0
	Xbarc59	5B	7.3	146.8	2	0	0	2	0	0	0	2	0	2	2	2	0	0	0	2	2	0	0	0	0	0	0	0	0	0	0	0	2	2	2	0	0	0	0	0	0	0	2	0	2	2	0	2	0
	wsnp_Ex_c4710_8412517	5B	6.5	153.3	2	0	0	2	0	0	0	2	0	2	2	0	0	0	0	2	2	0	0	2	0	0	0	0	2	2	2	0	2	2	2	0	0	0	0	2	0	2	2	0	2	2	0	2	-1
	wsnp_Ex_c8019_13598142	5B	7.5	160.8	2	0	0	2	0	0	2	2	0	-1	2	0	0	0	0	0	0	0	2	2	0	0	0	0	2	2	2	0	2	2	2	0	0	0	0	2	0	2	0	0	2	2	0	2	0
	wsnp_Ex_c53170_56501500	5B	0.2	161	2	0	0	0	0	0	2	2	0	0	2	0	0	0	0	0	0	0	2	2	0	0	0	0	2	2	2	0	2	2	2	0	0	0	0	2	0	2	0	0	2	2	0	2	0
	wsnp_Ra_c48052_53424445	5B	0.7	161.7	2	0	0	0	0	0	2	2	0	-1	2	0	0	0	0	0	0	0	2	2	0	0	0	0	2	2	2	0	2	2	2	0	0	0	0	2	0	2	0	0	2	2	0	2	2
	wsnp_Ex_c1925_3632756	5B	0.2	161.9	2	0	0	0	0	0	2	2	0	-1	2	0	0	0	0	0	0	0	2	2	0	0	0	0	2	2	2	0	2	2	2	0	0	0	0	2	0	2	0	0	2	2	0	2	2
	wsnp_Ex_c34842_43092205	5B	0.2	162.1	2	0	0	2	0	0	2	2	0	-1	2	0	0	0	0	0	0	0	2	2	0	0	0	0	2	2	2	0	2	2	2	0	0	0	0	2	0	2	0	0	2	2	0	2	2
	wsnp_Ra_c48052_53424490	5B	15.8	177.9	2	0	0	0	0	0	2	0	2	-1	2	2	2	0	0	0	0	0	2	2	0	0	2	0	2	2	2	0	2	2	2	2	0	0	2	0	0	0	0	0	2	0	0	2	2
	wsnp_Ra_c12489_19996904	5B	0.4	178.3	2	0	0	0	0	0	2	0	2	-1	2	2	2	0	0	0	0	0	2	2	0	0	2	0	2	2	2	0	2	2	2	2	0	0	2	0	0	0	0	0	2	0	0	2	2
	wsnp_Ex_c8019_13598348	5B	0.8	179.1	2	0	0	2	0	0	2	0	2	-1	2	2	2	0	0	0	0	0	2	2	0	0	2	0	2	2	2	0	2	2	2	2	0	0	2	0	0	0	0	0	2	0	0	2	-1
	wsnp_RFL_Contig2791_2558632	5B	23.1	202.2	2	0	0	0	0	0	2	0	2	0	2	2	2	0	0	0	0	2	2	0	0	0	2	2	0	0	2	0	2	2	2	2	0	0	0	0	0	0	2	0	2	0	2	2	0
	Xbarc1120	5B	8.1	210.3	2	0	0	0	0	0	2	2	0	2	2	2	2	0	0	0	0	0	2	2	0	0	0	2	0	0	2	0	2	2	2	2	2	2	0	0	2	0	2	0	2	2	2	2	0
	wsnp_Ex_c1857_3498024	5B	4.8	215.1	2	0	0	0	0	0	2	0	0	2	2	2	2	0	0	0	0	0	2	-1	0	0	0	2	0	0	2	0	2	2	2	-1	0	2	0	0	0	0	2	0	2	0	2	2	0
	wsnp_JD_c12221_12509932	5B	9.1	224.2	2	0	0	0	0	0	2	2	0	0	2	2	-1	0	0	0	0	2	2	-1	0	0	2	2	0	0	2	0	2	2	2	0	0	0	0	2	0	2	2	0	2	2	2	2	0
	wsnp_Ex_c57209_59016692	5B	0.2	224.4	2	0	0	0	0	0	2	2	0	0	2	2	-1	0	0	0	0	2	2	-1	0	0	2	2	0	0	2	0	2	2	2	0	0	0	0	2	0	2	2	0	2	2	2	2	-1
	wsnp_Ex_c1857_3498746	5B	3.1	227.5	2	0	0	0	0	0	2	-1	0	2	2	2	-1	0	0	0	0	0	2	-1	0	0	0	2	0	0	2	0	2	2	2	0	0	2	0	2	0	2	2	0	2	2	2	2	0
	wsnp_Ex_c16045_24471413	5B	0.6	228.1	2	0	0	0	0	0	2	2	0	2	2	2	-1	0	0	0	0	0	2	-1	0	0	0	2	0	0	2	0	2	2	2	0	0	2	0	2	0	2	2	0	2	2	2	2	0
	wsnp_Ex_c7781_13255634	5B	7.4	235.5	2	0	0	0	0	0	2	0	0	2	2	2	2	0	0	0	0	0	2	0	0	0	0	2	0	0	2	0	2	2	2	2	0	2	0	0	0	0	2	0	2	0	2	2	0
	wsnp_CAP11_c442_324312	5B	3.5	239	2	0	0	0	0	0	0	0	0	2	2	-1	-1	0	0	0	0	0	2	0	0	0	0	2	0	0	2	0	2	2	2	2	0	0	2	0	0	0	2	0	2	0	2	2	-1
	wsnp_Ex_c1357_2598793	5B	5.5	244.5	2	0	0	0	0	0	0	0	0	2	2	2	2	2	2	0	0	0	2	0	0	0	0	2	0	0	2	0	2	2	2	2	0	0	2	0	0	0	2	0	2	0	2	2	0
	wsnp_Ku_c4427_8029592	5B	0.7	245.2	2	0	0	0	0	0	0	0	0	2	2	2	2	2	2	0	0	0	2	0	0	0	0	2	0	0	2	0	2	2	2	0	0	0	2	0	0	0	2	0	2	0	2	2	0
	wsnp_BE403214B_Ta_2_2	5B	1.7	246.9	2	0	0	2	0	0	0	0	0	2	2	2	2	2	2	2	2	0	2	-1	0	0	0	2	0	0	2	0	2	2	2	-1	0	0	2	0	0	0	2	0	2	0	2	2	0
	wsnp_BE403214B_Ta_2_1	5B	6.3	253.2	2	0	0	2	0	0	0	2	0	2	2	2	2	2	2	2	2	0	2	-1	0	0	0	2	0	0	2	0	2	2	2	0	0	0	-1	2	0	2	2	0	2	2	2	2	0
	Xgwm497	5B	26.4	279.6	2	0	0	0	0	0	0	0	0	2	2	2	0	2	2	0	0	0	2	0	0	0	0	-1	0	0	0	0	2	2	2	0	0	2	0	0	0	2	-1	0	2	2	0	-1	0
Group 16	Xcfd8	5D	0	0	2	0	0	0	0	0	0	0	2	0	0	2	2	0	-1	0	0	0	2	0	2	0	2	0	2	-1	2	0	2	2	2	2	0	2	0	0	2	0	2	0	2	-1	0	2	2
	Xwmc215	5D	12.7	12.7	2	0	0	2	0	0	2	0	2	0	2	2	2	0	0	0	0	0	2	0	0	0	2	0	2	2	2	0	2	2	2	2	2	2	-1	-1	-1	0	2	0	2	0	0	2	2
	Xcfd29	5D	6.4	19.1	2	0	0	0	0	0	0	0	2	-1	2	0	2	0	0	0	0	0	2	0	0	0	2	0	2	2	2	0	2	2	2	2	0	2	2	-1	0	0	-1	0	2	0	0	2	2
	wsnp_Ex_rep_c101445_86808057	5D	16.8	35.9	2	0	0	2	0	0	2	0	2	0	2	0	2	0	0	0	0	0	2	2	0	0	2	0	0	0	2	0	2	2	2	2	0	0	0	0	0	0	0	2	2	0	0	2	2
	wsnp_JD_rep_c50025_34123405	5D	1	36.9	2	0	0	2	0	0	2	0	2	0	2	0	0	0	0	0	0	0	2	2	0	0	2	0	0	0	2	0	2	2	2	2	0	0	0	0	0	0	0	2	2	0	0	2	2
	wsnp_Ex_rep_c67164_65655648	5D	0.9	37.8	2	0	0	2	0	0	2	0	2	-1	2	0	0	0	0	0	0	0	2	2	0	0	-1	0	0	0	2	0	2	2	2	2	0	0	0	0	0	0	0	2	2	0	0	-1	2
	Xgwm159.3	5D	2.2	40	2	0	0	2	0	0	2	2	2	2	2	0	0	0	0	0	0	0	2	0	0	0	2	0	0	0	2	0	0	2	2	2	0	0	0	0	0	0	0	2	2	0	0	2	2
	Xcfd78	5D	4.3	44.3	2	0	0	2	0	0	2	2	2	0	2	0	0	0	0	0	0	0	2	0	0	0	2	0	0	0	2	0	2	2	2	0	0	0	0	-1	0	0	0	2	2	0	0	2	2
Group 17	wsnp_Ex_c431_848217	6A	0	0	2	0	0	0	2	2	0	2	0	0	0	0	2	2	2	0	0	0	0	0	0	2	2	0	0	0	2	2	2	0	0	0	0	2	2	0	0	0	0	0	0	2	0	0	0
	wsnp_Ex_rep_c67563_66193104	6A	0.6	0.6	2	0	0	0	2	2	0	2	0	0	0	0	2	2	2	0	0	0	0	0	0	2	2	0	0	0	2	2	2	0	0	0	0	2	2	0	0	0	0	0	0	2	0	0	0
	wsnp_Ku_c39334_47795461	6A	0.2	0.8	2	0	0	0	2	2	0	2	0	0	0	0	2	2	2	0	0	0	0	0	0	2	2	0	0	0	2	2	2	0	0	0	0	2	2	0	0	0	0	0	0	2	0	0	0
	wsnp_Ku_c7471_12865509	6A	3.2	4	2	0	0	0	2	2	0	2	2	2	0	0	2	2	2	0	0	0	0	0	0	2	2	0	0	0	2	2	2	0	0	0	0	2	2	0	0	0	0	0	0	2	0	0	0
	wsnp_Ex_rep_c68175_66950387	6A	0.9	4.9	2	0	0	0	2	2	0	2	2	2	0	0	2	2	2	0	0	0	0	0	0	2	2	0	0	2	2	2	2	0	0	0	0	2	2	0	0	0	0	0	0	2	0	0	0
	wsnp_Ra_rep_c79566_75592262	6A	1.5	6.4	2	0	0	-1	2	2	0	2	2	2	0	0	2	2	2	0	0	0	0	0	0	2	2	0	0	2	2	2	2	0	0	0	0	2	2	0	0	0	0	0	0	2	0	0	0
	wsnp_Ex_rep_c68175_66950470	6A	1	7.4	2	0	0	-1	2	2	0	2	2	2	0	0	2	2	2	0	0	0	0	0	0	2	2	0	0	2	2	2	2	0	0	0	0	2	2	0	0	0	0	0	0	2	0	0	0
	wsnp_CAP11_c4938_2315244	6A	8.6	16	2	0	2	0	2	2	0	2	2	0	0	0	2	2	2	0	0	0	0	0	2	2	2	0	2	2	2	2	2	0	0	0	2	0	2	0	2	0	0	2	0	2	2	0	0
	wsnp_Ku_rep_c68790_67934066	6A	37	53	2	0	2	0	2	0	2	0	2	2	0	2	2	2	2	0	0	2	2	0	2	0	2	2	2	2	2	2	2	0	0	0	0	0	2	0	2	0	0	2	0	2	2	2	0
	wsnp_Ex_c31149_39976103	6A	1.4	54.4	2	0	2	0	2	0	2	0	0	2	0	0	2	2	2	0	0	2	2	0	2	0	2	2	2	2	2	2	2	0	0	0	0	0	2	0	2	0	0	2	0	2	2	2	0
	wsnp_Ex_c31149_39976066	6A	0.2	54.6	2	0	2	0	2	0	2	0	0	2	0	0	2	2	2	0	0	2	2	0	2	0	2	2	2	2	2	2	2	0	0	0	0	0	2	0	2	0	0	2	0	2	2	2	0
	wsnp_Ku_c26784_36748247	6A	11.5	66.1	2	0	0	0	2	0	2	0	0	2	0	2	2	2	2	0	0	2	2	0	2	0	2	2	2	2	0	2	0	0	0	0	0	0	2	0	0	0	0	2	0	2	2	2	0
	wsnp_BE490604A_Ta_2_1	6A	0.6	66.7	2	0	0	0	2	0	2	0	0	2	0	2	2	2	2	0	0	2	2	0	2	0	2	2	2	2	0	2	0	0	0	0	0	0	2	0	0	0	0	2	0	2	2	2	2
	wsnp_Ku_c4296_7807837	6A	15.7	82.4	2	0	0	0	2	0	0	2	0	0	0	0	2	2	2	0	0	2	2	0	2	2	0	2	2	0	2	2	0	0	0	0	0	0	2	0	2	0	2	0	2	2	0	0	0
	wsnp_JD_rep_c48797_33040150	6A	0.4	82.8	2	0	0	0	2	0	0	2	0	0	0	0	2	2	2	0	0	2	2	0	2	2	0	2	2	0	2	2	0	0	0	0	0	0	2	0	2	0	2	0	2	2	0	0	0
	wsnp_CAP12_c1226_628910	6A	0.2	83	2	0	0	0	2	0	0	2	0	0	0	0	2	2	2	0	0	2	2	0	2	2	0	2	2	0	2	2	0	0	0	0	0	0	2	0	2	0	2	0	2	2	0	0	0
	wsnp_Ex_c26098_35349418	6A	0.2	83.2	2	0	0	0	2	0	0	2	0	0	0	0	2	2	2	0	0	2	2	0	2	2	0	2	2	0	2	2	0	0	0	0	0	0	2	0	2	0	2	0	2	2	0	0	0
	wsnp_CAP11_c1244_714229	6A	0.6	83.8	2	0	0	0	2	0	0	2	0	2	0	0	2	2	2	0	0	2	2	0	2	2	0	2	2	0	-1	2	0	0	0	0	0	0	2	0	2	0	2	0	2	2	0	0	0
	wsnp_Ku_c22358_32187765	6A	0.8	84.6	2	0	0	0	2	0	0	2	0	2	0	0	2	2	2	0	0	2	2	0	2	2	0	2	2	0	-1	2	0	0	0	0	0	0	2	0	2	0	2	0	2	2	0	0	0
	wsnp_Ex_c7844_13341797	6A	0.9	85.5	2	0	0	0	2	0	0	2	0	2	0	2	2	2	2	2	2	2	2	0	2	2	0	2	2	0	-1	2	0	0	0	0	0	0	2	0	2	0	2	0	2	2	0	0	0
	wsnp_Ex_c18639_27511306	6A	0.2	85.7	2	0	0	0	2	0	0	2	0	0	0	2	2	2	2	2	2	2	2	0	2	2	0	2	2	0	-1	2	0	0	0	0	0	0	2	0	2	0	-1	0	2	2	0	0	0
	wsnp_Ex_c11578_18655261	6A	0.2	85.9	2	0	0	0	2	0	0	2	0	2	0	2	2	2	2	2	2	2	2	0	2	2	0	2	2	0	-1	2	0	0	0	0	0	0	2	0	2	0	2	0	2	2	0	0	0
	wsnp_RFL_Contig1871_1020122	6A	0.2	86.1	2	0	0	0	2	0	0	2	0	2	0	2	2	2	2	2	2	2	2	0	2	2	0	2	2	0	2	2	0	0	0	0	0	0	2	0	2	0	2	0	2	2	0	0	0
	wsnp_Ex_c24379_33621872	6A	0.2	86.3	2	0	0	0	2	0	0	2	0	2	0	2	2	2	2	2	2	2	2	0	2	2	0	2	2	0	-1	2	0	0	0	0	0	0	2	0	2	0	-1	0	2	2	0	0	0
	wsnp_Ex_c4124_7454026	6A	0.4	86.7	2	0	0	0	2	0	0	2	0	2	0	2	2	2	2	2	2	2	2	0	2	2	0	2	2	0	2	2	0	0	0	0	0	0	2	0	2	0	2	0	2	2	0	0	2
	wsnp_Ra_c17221_26052231	6A	0.2	86.9	2	0	0	0	2	0	0	2	0	2	0	2	2	2	2	2	2	2	2	0	2	2	0	2	2	0	-1	2	0	0	0	0	0	0	2	0	2	0	2	0	2	2	0	0	2
	wsnp_Ku_c2700_5121331	6A	0.2	87.1	2	0	0	0	2	0	0	2	0	2	0	2	2	2	2	2	2	2	2	0	2	2	0	2	2	0	2	2	0	0	0	0	0	0	2	0	2	0	2	0	2	2	0	0	2
	wsnp_Ex_rep_c67689_66353644	6A	0.4	87.5	2	0	0	0	2	0	0	2	0	2	0	2	2	2	2	2	2	2	2	0	2	2	0	2	2	0	2	2	0	0	0	0	0	0	2	0	2	0	2	0	2	2	0	0	2
	wsnp_Ex_rep_c102807_87894515	6A	0.1	87.6	2	0	0	0	2	0	0	2	0	2	0	2	2	2	2	2	2	2	2	0	2	2	0	2	2	0	2	2	0	0	0	0	0	0	2	0	2	0	2	0	2	2	0	0	2
	wsnp_Ex_rep_c102807_87894833	6A	0.1	87.7	2	0	0	0	2	0	0	2	0	2	0	2	2	2	2	2	2	2	2	0	2	2	0	2	2	0	-1	2	0	0	0	0	0	0	2	0	2	0	-1	0	2	2	0	0	2
	wsnp_Ku_c15096_23605606	6A	4.5	92.2	2	0	0	0	2	0	0	2	2	2	0	2	2	2	2	2	2	2	2	0	0	2	0	2	2	0	2	2	0	0	0	0	0	0	2	2	2	0	2	0	2	2	0	0	2
	wsnp_Ku_c14219_22455933	6A	2.7	94.9	2	0	0	-1	2	0	0	2	2	2	0	2	2	2	2	2	2	2	2	0	0	2	-1	2	2	0	2	2	0	0	0	0	2	0	2	2	2	0	2	0	2	2	0	0	2
	wsnp_Ex_c6870_11844501	6A	7.4	102.3	2	0	0	2	2	0	2	2	2	0	0	2	2	2	2	2	2	2	2	0	2	2	0	2	2	0	2	2	0	0	0	0	2	0	2	0	2	0	2	0	2	0	0	0	0
	6AD_wsnp_BE495143A_Ta_2_2	6A	0.2	102.5	2	0	0	2	2	0	2	2	2	0	0	2	2	2	2	2	2	2	2	0	2	2	0	2	2	0	2	2	0	0	0	0	2	0	2	0	2	0	-1	0	2	0	0	0	0
	wsnp_Ex_c965_1845447	6A	2.4	104.9	2	0	0	2	2	0	2	2	2	-1	0	2	2	2	2	2	2	2	2	0	2	2	0	2	2	0	2	2	0	0	0	0	2	0	2	0	0	0	2	0	2	0	0	0	0
	wsnp_Ex_rep_c105594_89968727	6A	2.7	107.6	2	0	0	-1	2	0	2	2	2	-1	0	2	2	2	2	2	2	2	2	0	0	2	0	2	2	0	2	2	0	0	0	0	0	0	2	0	2	0	2	0	2	0	0	0	0
	wsnp_Ex_c34641_42914170	6A	1	108.6	2	0	0	-1	2	0	2	2	2	-1	0	2	2	2	2	2	2	2	2	0	0	2	0	2	2	0	2	2	0	0	0	0	0	0	2	0	0	0	2	0	2	0	0	0	0
	wsnp_JD_c11443_11907542	6A	17.1	125.7	2	0	2	0	2	2	2	0	0	0	2	2	2	2	2	0	0	2	2	0	2	2	0	0	2	0	2	2	0	0	0	2	0	0	2	0	0	0	2	0	2	0	0	0	0
	wsnp_Ex_c20457_29526260	6A	1.7	127.4	2	0	2	0	2	2	2	0	0	0	0	2	2	2	2	0	0	2	2	0	2	2	2	0	2	2	0	2	0	0	0	2	0	0	2	0	0	0	2	0	2	0	0	0	0
	wsnp_Ex_c16423_24920805	6A	3.2	130.6	2	0	2	0	2	2	2	0	0	0	0	2	2	2	2	0	0	2	2	0	2	2	2	0	2	2	0	2	0	0	0	2	0	0	2	0	0	0	2	0	2	2	0	0	0
	wsnp_Ex_c34597_42879693	6A	6.8	137.4	2	0	2	0	2	2	2	0	0	0	0	2	2	2	2	0	0	2	0	0	2	2	2	0	2	2	0	2	0	0	0	2	2	0	2	2	0	0	2	2	2	2	0	2	2
	wsnp_Ex_c632_1250362	6A	8.4	145.8	2	0	2	0	2	2	2	0	0	0	0	0	2	2	2	0	0	2	0	0	2	0	2	0	2	2	0	2	0	0	0	2	0	0	0	0	0	0	2	2	2	2	0	0	0
	wsnp_Ku_c1318_2624758	6A	0.8	146.6	2	0	2	0	2	2	2	0	0	0	0	0	2	2	2	0	0	2	0	0	2	0	2	0	2	2	0	2	0	0	0	2	0	0	0	0	0	0	2	2	2	2	0	0	0
Group 18	6ABD_wsnp_BQ167224B_Ta_2_1	6B	0	0	2	0	2	0	2	0	0	2	0	-1	2	2	2	0	0	2	2	0	0	0	0	0	2	2	2	2	2	2	0	0	2	0	0	0	0	0	2	0	2	0	0	2	2	0	0
	wsnp_Ku_c7002_12116034	6B	2.6	2.6	2	0	2	2	2	0	0	2	0	2	2	2	2	0	0	2	2	0	0	-1	0	0	2	2	2	2	2	2	0	0	2	0	0	0	0	0	2	0	2	0	0	2	2	2	2
	wsnp_Ex_rep_c66659_64972637	6B	3	5.6	2	0	2	0	2	0	0	2	0	0	2	2	2	0	0	2	2	0	0	0	0	0	2	2	2	2	2	2	0	0	2	0	0	0	0	0	2	0	0	0	2	2	2	2	0
	wsnp_JD_c46225_31654736	6B	0.4	6	2	0	2	0	2	0	0	2	0	-1	2	2	2	0	0	2	2	0	0	0	0	0	2	2	2	2	2	2	0	0	2	0	0	0	0	0	2	0	-1	0	2	2	2	2	0
	wsnp_Ex_rep_c67887_66598188	6B	0.4	6.4	2	0	2	0	2	0	0	2	0	-1	2	2	2	0	0	2	2	0	0	0	0	0	2	2	2	2	2	2	0	0	2	0	0	0	0	0	2	0	-1	0	2	2	2	2	2
	wsnp_Ku_c9872_16447091	6B	1.5	7.9	2	0	2	0	2	0	0	2	0	-1	2	2	2	0	0	2	2	0	0	0	0	0	2	2	2	2	2	2	0	0	2	0	0	0	0	0	2	0	-1	0	2	2	2	2	2
	wsnp_Ra_rep_c108218_91556581	6B	0.6	8.5	2	0	2	0	2	0	0	2	0	-1	2	2	2	0	0	2	2	0	0	0	0	0	2	2	2	2	2	2	0	0	2	0	0	0	0	0	2	0	-1	0	2	2	2	2	2
	wsnp_Ex_c24301_33540742	6B	0.4	8.9	2	0	2	0	2	0	0	2	0	2	2	2	2	0	0	2	2	0	0	0	0	0	2	2	2	2	2	2	0	0	2	0	0	0	0	0	2	0	2	0	2	2	2	2	0
	wsnp_Ra_c2730_5190002	6B	1.7	10.6	2	0	2	0	2	0	0	2	0	-1	2	2	2	0	0	2	2	0	0	0	0	0	2	2	2	2	2	2	0	2	2	0	0	0	0	0	2	0	-1	0	2	2	2	2	2
	wsnp_Ex_c14530_22549132	6B	1.1	11.7	2	0	2	2	2	0	0	2	0	-1	2	2	2	0	0	2	2	0	0	2	0	0	2	2	2	2	2	2	0	2	2	0	0	0	0	0	2	0	-1	0	2	2	2	2	2
	wsnp_Ex_c12577_20022294	6B	0.9	12.6	2	0	2	2	2	0	0	2	2	-1	2	2	2	0	0	2	2	0	0	2	0	0	2	2	2	2	2	2	0	2	2	0	0	0	0	0	2	0	-1	0	2	2	2	2	0
	wsnp_Ex_c3183_5876523	6B	1.9	14.5	2	0	2	2	2	0	0	2	2	2	2	2	2	0	0	2	2	0	0	2	0	0	2	2	2	2	2	2	0	2	2	0	0	0	0	0	2	0	-1	0	2	2	2	2	0
	wsnp_JD_c3834_4899033	6B	0.6	15.1	2	0	2	2	2	0	0	2	2	2	2	2	2	0	0	2	2	0	0	2	0	0	2	2	2	2	2	2	0	2	2	0	0	0	0	0	2	0	2	0	2	2	2	2	0
	wsnp_Ku_c12559_20251082	6B	0.2	15.3	2	0	2	2	2	0	0	2	2	-1	2	2	2	0	0	2	2	0	0	2	0	0	2	2	2	2	2	2	0	2	2	0	0	0	0	0	2	0	-1	0	2	2	2	2	0
	wsnp_Ex_c19467_28423197	6B	1.5	16.8	2	0	2	2	2	0	0	2	2	2	2	2	2	0	0	2	2	0	0	2	0	0	2	2	2	2	2	2	0	2	2	0	0	0	0	0	2	0	-1	0	2	2	2	2	0
	wsnp_Ex_c33113_41653134	6B	0.4	17.2	2	0	2	2	2	0	0	2	2	2	2	2	2	0	0	2	2	0	0	2	0	0	2	2	2	2	2	2	0	2	2	0	0	0	0	0	2	0	-1	0	2	2	2	2	0
	wsnp_Ra_c25255_34824465	6B	0.9	18.1	2	0	2	2	2	0	0	2	2	2	2	2	2	0	0	2	2	0	0	2	0	0	2	2	2	2	2	2	0	2	2	0	0	0	0	0	2	0	-1	0	2	2	2	2	0
	wsnp_Ex_c39304_46634878	6B	2.5	20.6	2	0	2	0	2	0	0	2	2	2	2	2	2	0	0	0	0	0	0	2	0	0	2	2	2	2	2	2	0	2	2	0	0	0	0	0	2	0	-1	0	2	2	2	2	0
	wsnp_Ex_c25505_34771897	6B	1.1	21.7	2	0	2	0	2	0	0	2	2	-1	2	2	2	0	0	0	0	0	0	2	0	0	2	2	2	2	2	2	0	2	2	0	0	0	0	0	2	0	-1	0	2	2	2	2	0
	wsnp_Ex_c16466_24967033	6B	2.8	24.5	2	0	2	0	2	0	0	0	0	-1	2	2	2	0	0	2	2	2	0	2	0	0	2	2	2	2	2	2	0	2	2	0	0	0	0	0	2	0	2	0	2	2	2	2	0
	wsnp_Ex_c17667_26408733	6B	0.2	24.7	2	0	2	2	2	0	0	0	0	2	2	2	2	0	0	2	2	2	0	2	0	0	2	2	2	2	2	2	0	2	2	0	0	0	0	0	2	0	2	0	2	2	2	2	-1
	6BD_wsnp_BQ159615B_Ta_2_1	6B	0.2	24.9	2	0	2	2	2	0	0	0	0	2	0	2	2	0	0	2	2	2	0	2	0	0	2	2	2	2	2	2	0	2	2	0	0	0	0	0	2	0	2	0	2	2	2	2	0
	wsnp_Ex_c50022_54446632	6B	0.9	25.8	2	0	2	2	2	0	0	0	0	2	0	2	2	0	0	2	2	2	0	2	0	0	2	2	2	2	2	2	0	2	2	0	0	0	0	0	2	0	2	0	2	2	2	2	-1
	wsnp_Ex_c1603_3056546	6B	0.2	26	2	0	2	2	2	0	0	0	0	2	2	2	2	0	0	2	2	2	0	2	0	0	2	2	2	2	2	2	0	2	2	0	0	0	0	0	2	0	2	0	2	2	2	2	0
	wsnp_CAP11_c1724_940246	6B	0.2	26.2	2	0	2	0	2	0	0	0	0	-1	2	2	2	0	0	2	2	2	0	2	0	0	2	2	2	2	2	2	0	2	2	0	0	0	0	0	2	0	2	0	2	2	2	2	0
	wsnp_Ex_c38198_45786860	6B	0.8	27	2	0	2	0	2	0	0	0	0	2	2	2	2	0	0	0	0	2	0	2	0	0	2	2	2	2	2	2	0	2	2	0	0	0	0	0	2	0	-1	0	2	2	2	2	0
	Xcau108	6B	4.7	31.7	2	0	2	0	2	0	0	2	2	2	2	2	2	0	0	2	2	2	0	2	0	0	2	2	2	2	2	-1	0	2	2	0	0	0	0	2	2	0	0	0	2	2	2	2	0
	Xbarc211	6B	7.8	39.5	2	0	2	2	2	0	0	2	2	2	0	2	2	0	2	2	2	2	0	0	0	0	2	2	2	2	2	2	2	2	2	-1	0	2	0	2	2	0	2	0	2	2	2	2	0
	wsnp_Ex_c34011_42398664	6B	4.1	43.6	2	0	2	0	2	0	0	2	2	2	0	2	2	0	0	2	2	2	0	2	0	0	2	2	2	2	2	2	0	2	2	0	0	0	0	0	2	0	2	0	2	2	2	2	0
	wsnp_Ex_c34011_42398362	6B	0.2	43.8	2	0	2	0	2	0	0	2	2	2	0	2	2	0	0	2	2	2	0	2	0	0	2	2	2	2	2	2	0	2	2	0	0	0	0	0	2	0	2	0	2	2	2	2	0
	wsnp_CAP12_rep_c3885_1758057	6B	0.2	44	2	0	2	0	2	0	0	2	2	2	0	2	2	0	0	2	2	2	0	2	0	0	2	2	2	2	2	2	0	2	2	0	0	0	0	0	2	0	2	0	2	2	2	2	0
	wsnp_Ra_rep_c70110_67803925	6B	0.4	44.4	2	0	2	0	2	0	0	0	-1	-1	0	2	2	0	0	2	2	2	0	2	0	0	2	2	2	2	2	2	0	2	2	0	0	0	0	0	2	0	2	0	2	2	2	2	-1
	Xbarc1097	6B	6.3	50.7	2	0	2	0	2	0	0	0	2	0	0	0	2	0	0	2	2	2	0	0	0	0	2	2	2	2	0	2	0	2	0	0	0	2	0	2	0	0	0	0	2	2	2	2	0
	Xgwm58	6B	2.4	53.1	2	0	2	-1	2	0	0	-1	2	-1	0	-1	2	0	0	2	2	2	0	0	0	0	2	2	2	2	0	2	0	-1	-1	0	0	2	0	2	0	0	0	0	2	2	2	2	0
	Xcfa2110	6B	11.6	64.7	2	0	2	0	2	0	0	-1	2	2	0	2	2	0	0	2	2	2	0	0	0	0	2	2	2	2	2	2	0	2	2	0	0	2	0	2	2	0	2	0	2	2	2	2	0
	wsnp_Ex_c41790_48535809	6B	8.3	73	2	0	2	0	2	0	0	2	-1	2	0	2	2	0	0	2	2	2	0	2	0	0	2	2	2	2	2	2	0	2	2	0	0	0	0	0	2	0	2	0	2	2	2	2	0
	wsnp_Ex_c51654_55525572	6B	0.2	73.2	2	0	2	2	2	0	0	2	-1	2	0	2	2	0	0	2	2	2	0	2	0	0	2	2	2	2	2	2	0	2	2	0	0	0	0	0	2	0	2	0	2	2	2	2	0
	wsnp_Ra_c27839_37354085	6B	1	74.2	2	0	2	2	2	0	0	2	-1	2	0	2	2	0	0	2	2	2	0	2	0	0	2	2	2	2	2	2	0	2	2	0	0	0	0	0	2	0	2	0	2	2	2	2	0
	wsnp_Ex_c6186_10806657	6B	1.2	75.4	2	0	2	2	2	0	0	2	-1	2	0	2	2	0	0	2	2	2	0	2	0	0	2	2	2	2	2	2	0	2	2	0	0	0	0	0	2	0	2	0	2	2	2	2	0
	wsnp_Ex_c11917_19110580	6B	0.8	76.2	2	0	2	2	2	0	0	2	-1	2	0	2	2	0	0	2	2	2	0	2	0	0	2	2	2	2	2	2	0	2	2	0	0	0	0	0	2	0	2	0	2	2	2	2	0
	wsnp_Ex_c6401_11124623	6B	0.6	76.8	2	0	2	2	2	0	0	2	-1	-1	0	2	2	0	0	2	2	2	0	2	0	0	2	2	2	0	2	2	0	2	2	0	0	0	0	0	2	0	2	0	2	2	2	2	0
	wsnp_Ex_c1145_2198433	6B	1.3	78.1	2	0	2	2	2	0	0	2	0	0	0	2	2	0	0	2	2	2	0	0	0	0	2	2	2	2	2	2	0	2	2	0	0	0	0	-1	2	0	-1	0	2	2	2	2	0
	Xwmc748	6B	3.4	81.5	2	0	2	2	2	0	0	0	2	2	0	2	2	0	0	2	2	2	0	0	0	0	2	2	2	0	2	2	0	2	2	0	0	2	0	-1	2	0	2	-1	2	2	2	2	0
	wsnp_Ex_c5731_10066430	6B	1.9	83.4	2	0	2	2	2	0	0	2	2	2	0	2	2	0	0	2	2	2	0	2	0	0	2	2	2	0	2	2	0	2	2	0	0	0	0	0	2	0	2	0	2	2	2	2	0
	wsnp_Ex_c6143_10747643	6B	0.6	84	2	0	2	2	2	0	0	2	2	2	0	2	2	0	0	2	2	2	0	2	0	0	2	2	2	0	2	2	0	2	2	0	0	0	0	0	2	0	2	0	2	2	2	2	0
	wsnp_Ex_c3640_6644345	6B	0.3	84.3	2	0	2	0	2	0	0	2	-1	-1	0	2	2	0	0	2	2	2	0	2	0	0	2	2	2	0	2	2	0	2	2	0	0	0	0	0	2	0	2	0	2	2	2	2	0
	wsnp_Ex_rep_c69660_68614071	6B	0.3	84.6	2	0	2	2	2	0	0	2	-1	-1	0	2	2	0	0	2	2	2	0	2	0	0	2	2	2	0	2	2	0	2	2	0	0	0	0	0	2	0	2	0	2	2	2	2	0
	wsnp_Ku_c4565_8238445	6B	0.6	85.2	2	0	2	2	2	0	0	2	0	0	0	2	2	0	0	2	2	2	0	2	0	0	2	2	2	0	2	2	0	2	2	0	0	0	0	0	2	0	2	0	2	2	2	2	0
	wsnp_JD_rep_c60379_39026853	6B	0.2	85.4	2	0	2	2	2	0	0	2	-1	-1	0	2	2	0	0	2	2	2	0	2	0	0	2	2	2	0	2	2	0	2	2	0	0	0	0	0	2	0	-1	0	2	2	2	2	0
	wsnp_Ex_rep_c71062_69901558	6B	0.2	85.6	2	0	2	0	2	0	0	2	-1	-1	0	2	2	0	0	2	2	2	0	2	0	0	2	2	2	0	2	2	0	2	2	0	0	0	0	0	2	0	2	0	2	2	2	2	0
	wsnp_Ex_c15785_24157360	6B	0.2	85.8	2	0	2	0	2	0	0	2	2	0	0	2	2	0	0	2	2	2	0	2	0	0	2	2	2	0	2	2	0	2	2	0	0	0	0	0	2	0	2	0	2	2	2	2	0
	wsnp_Ex_c3990_7223090	6B	1	86.8	2	0	2	0	2	0	0	2	-1	0	0	2	2	0	0	2	2	2	0	2	0	0	2	2	2	0	2	2	0	2	2	0	0	0	0	0	2	0	2	0	2	2	2	2	0
	wsnp_Ku_c16522_25425455	6B	1	87.8	2	0	2	0	2	0	0	2	-1	-1	0	2	2	0	0	2	2	2	0	2	0	0	2	2	2	0	2	2	0	2	2	0	0	0	0	0	2	0	2	0	2	2	2	2	-1
	wsnp_Ku_c3074_5763996	6B	0.4	88.2	2	0	2	0	2	0	0	2	-1	0	0	2	2	0	0	2	2	2	0	2	0	0	2	2	2	0	2	2	0	2	2	0	0	0	0	0	2	0	2	0	2	2	2	2	0
	wsnp_Ku_c3074_5764102	6B	0.2	88.4	2	0	2	0	2	0	0	2	-1	0	0	2	2	0	0	2	2	2	0	2	0	0	2	2	2	0	2	2	0	2	2	0	0	0	0	0	2	0	2	0	2	2	2	2	0
	wsnp_Ex_rep_c106072_90285324	6B	0.5	88.9	2	0	2	0	2	0	0	2	-1	0	0	2	2	0	0	2	2	2	0	2	0	0	2	2	2	0	2	2	0	2	2	0	0	0	0	0	2	0	2	0	2	2	2	2	0
	wsnp_Ra_c66232_64690650	6B	0.5	89.4	2	0	2	2	2	0	0	2	-1	-1	0	2	2	0	0	2	2	2	0	2	0	0	2	2	2	0	2	2	0	2	2	0	0	0	0	0	2	0	2	0	2	2	2	2	0
	wsnp_Ex_c7016_12086734	6B	0.2	89.6	2	0	2	2	2	0	0	2	-1	-1	0	2	2	0	0	2	2	2	0	2	0	0	2	2	2	0	2	2	0	2	2	0	0	0	0	0	2	0	-1	0	2	2	2	2	0
	wsnp_Ex_c41077_47991013	6B	1.4	91	2	0	2	2	2	0	0	2	-1	-1	0	2	2	0	0	2	2	2	0	2	0	0	2	2	2	0	2	2	0	2	2	0	0	0	0	0	2	0	2	0	2	2	2	2	0
	wsnp_Ku_rep_c72013_71735741	6B	0.2	91.2	2	0	2	2	2	0	0	2	-1	-1	0	2	2	0	0	2	2	2	0	2	0	0	2	2	2	0	2	2	0	2	2	0	0	0	0	0	2	0	2	0	2	2	2	2	0
	wsnp_RFL_Contig2747_2479869	6B	2.4	93.6	2	0	2	2	2	2	0	2	-1	-1	0	2	2	2	2	2	2	2	0	2	0	0	2	2	2	0	2	2	0	2	2	0	0	0	0	0	2	0	-1	0	-1	2	2	2	0
	wsnp_CV776265A_Ta_2_2	6B	0.2	93.8	2	0	2	2	2	2	0	2	2	2	0	2	2	2	2	2	2	2	0	2	0	0	2	2	2	0	2	2	0	2	2	0	0	0	0	0	2	0	2	0	-1	2	2	2	-1
	wsnp_JD_c41732_29490776	6B	0.4	94.2	2	0	2	2	2	2	0	0	2	2	0	2	2	2	2	2	2	2	0	2	0	0	2	2	2	0	2	2	0	2	2	0	0	0	0	0	2	0	2	0	2	2	2	2	0
	Xbarc24	6B	3.6	97.8	2	0	2	2	2	2	0	2	2	2	0	2	2	2	2	2	2	2	0	0	0	0	2	2	2	0	2	2	0	2	2	0	0	2	0	2	2	0	2	0	2	2	2	2	0
	Xcau44	6B	8.1	105.9	2	0	2	2	2	2	0	2	2	2	0	2	2	0	0	2	2	2	-1	-1	-1	-1	-1	-1	-1	-1	-1	-1	-1	-1	-1	-1	0	0	0	2	2	0	2	0	-1	2	-1	2	0
	Xcau204	6B	5.3	111.2	2	0	2	0	2	2	0	0	2	2	0	2	2	2	2	2	2	2	0	2	-1	0	-1	2	2	0	2	-1	0	2	2	0	0	0	0	2	2	0	2	0	-1	2	2	2	0
	6ABD_wsnp_BE498419B_Ta_1_2	6B	4.8	116	2	0	2	0	2	2	0	0	-1	-1	0	2	2	2	2	2	2	2	0	2	0	0	2	2	2	0	2	0	0	2	2	0	0	0	0	0	2	0	-1	0	-1	2	2	2	0
	wsnp_Ex_c12433_19826311	6B	4.9	120.9	2	0	2	2	2	2	0	0	0	-1	0	2	2	2	2	2	2	2	0	2	0	0	2	2	2	2	2	0	2	2	0	0	0	0	0	0	2	0	-1	0	-1	-1	2	2	0
Group 19	wsnp_Ex_rep_c66622_64925813	6D	0	0	2	0	0	-1	0	2	0	2	2	-1	2	0	2	2	2	2	0	2	2	2	-1	0	0	2	0	2	2	0	0	0	0	0	0	0	2	0	0	0	-1	2	0	2	0	0	0
	wsnp_Ku_c19587_29102203	6D	4.7	4.7	2	0	0	2	0	2	0	2	2	2	2	0	2	2	2	2	2	2	2	2	2	0	2	2	0	2	2	0	0	0	0	0	0	0	2	0	0	0	2	2	0	2	0	0	2
	wsnp_Ex_c14439_22426200	6D	0.6	5.3	2	0	0	2	0	2	0	2	2	2	2	0	2	2	2	2	2	2	2	2	2	0	2	2	0	2	2	0	0	0	0	0	0	0	2	0	0	0	2	2	0	2	0	0	0
	wsnp_Ex_c18664_27540810	6D	0.6	5.9	2	0	0	2	0	2	0	2	2	2	2	0	2	2	2	2	2	2	2	2	2	0	2	2	0	2	2	0	0	0	0	0	0	0	2	0	0	0	2	2	0	2	0	0	0
	Xpsp3200	6D	6.7	12.6	2	0	0	2	0	2	0	2	0	2	2	2	2	2	2	2	2	2	2	0	2	0	2	2	2	2	2	0	2	0	2	0	0	0	2	0	0	0	2	2	2	2	0	0	0
	Xwmc671	6D	33.2	45.8	2	0	2	2	0	2	2	2	2	2	2	2	2	0	2	2	2	0	2	2	0	0	2	0	2	2	2	2	2	2	2	2	0	0	2	0	2	2	2	0	0	2	2	2	0
	Xcfd132.3	6D	17	62.8	2	0	0	-1	0	2	0	0	0	0	2	0	2	0	0	2	2	0	2	0	0	2	2	0	0	0	2	2	0	2	2	0	0	0	2	-1	0	2	0	0	0	0	2	0	0
	Xcfd132.2	6D	9.1	71.9	2	0	0	-1	0	2	0	2	0	2	2	2	2	0	2	2	2	0	2	0	0	2	2	0	2	0	2	2	2	2	2	0	0	0	2	-1	2	2	2	0	0	2	2	2	0
	Xcfd132.1	6D	9.9	81.8	2	0	0	-1	0	2	0	0	0	0	2	0	2	0	0	2	2	0	-1	0	0	2	0	0	0	0	2	0	0	2	0	0	0	0	2	-1	0	2	0	0	0	0	2	2	0
	Xwmc773	6D	45.2	127	2	0	2	0	0	0	0	0	0	0	2	0	2	2	2	2	2	2	2	0	2	2	2	0	2	2	2	2	0	2	2	0	0	2	0	2	-1	2	-1	0	2	0	0	-1	0
	wsnp_CAP12_c79_46308	6D	4.8	131.8	2	0	2	2	0	0	0	0	0	2	2	2	2	2	2	2	2	2	2	2	2	2	2	0	0	2	2	2	0	2	2	0	0	0	0	2	2	2	2	0	2	2	0	2	2
	wsnp_BE636872A_Ta_2_6	6D	1.4	133.2	2	0	2	2	0	0	0	0	0	-1	2	2	2	2	2	2	2	2	2	2	2	2	2	0	2	2	2	2	0	2	2	0	0	0	0	2	2	2	2	0	2	2	0	2	2
	wsnp_Ku_rep_c102077_89125383	6D	1.2	134.4	2	0	2	2	0	0	0	0	0	2	2	2	2	2	2	2	2	2	2	2	2	2	2	0	2	2	2	2	0	2	2	0	0	0	0	2	2	2	0	0	2	2	0	0	2
	wsnp_JD_c2755_3691183	6D	0.3	134.7	2	0	2	2	0	0	0	0	0	2	2	2	2	2	2	2	2	2	2	2	2	2	2	0	2	2	2	2	0	2	2	0	0	0	0	2	2	2	0	0	2	2	0	0	2
	wsnp_Ex_c54772_57528275	6D	0.6	135.3	2	0	2	2	0	0	0	0	0	0	2	2	2	2	2	2	2	2	2	2	2	2	2	0	2	2	2	2	0	2	2	0	0	0	0	2	2	2	0	0	2	2	0	0	2
	wsnp_Ex_c4391_7909906	6D	0.3	135.6	2	0	2	2	0	0	0	0	-1	0	2	2	2	2	2	2	2	2	2	2	2	2	2	0	2	2	2	2	0	2	2	0	0	0	0	2	2	2	-1	0	2	2	0	0	2
	wsnp_CAP8_rep_c4776_2319078	6D	0.3	135.9	2	0	2	2	0	0	0	0	0	0	2	2	2	2	2	2	2	2	2	2	2	2	2	0	2	2	2	2	0	2	2	0	0	0	0	2	2	2	0	0	2	2	0	0	2
	wsnp_Ex_c12450_19850827	6D	0.5	136.4	2	0	2	2	0	0	0	0	0	0	2	2	2	2	2	2	2	2	2	2	2	2	2	0	2	2	2	2	0	2	2	0	0	0	0	2	2	2	0	0	2	2	0	0	0
	wsnp_Ex_rep_c67100_65576619	6D	0.2	136.6	2	0	2	0	0	0	0	0	0	-1	2	2	2	2	2	2	2	2	2	2	2	2	2	0	2	2	2	2	0	2	2	0	0	0	0	2	2	2	0	0	2	2	0	0	0
	wsnp_Ku_c1468_2913072	6D	0.4	137	2	0	2	0	0	0	0	0	0	0	2	2	2	2	2	2	2	2	2	2	2	2	2	0	2	2	2	2	0	2	2	0	0	0	0	2	2	2	-1	0	2	2	0	-1	0
	wsnp_Ex_c13188_20825019	6D	0.9	137.9	2	0	2	0	0	0	0	0	0	-1	2	2	2	2	2	2	2	2	2	2	2	2	2	0	2	2	2	2	0	2	-1	0	0	0	0	2	2	2	0	0	2	-1	0	0	0
	wsnp_Ex_c14691_22765150	6D	0.6	138.5	2	0	2	0	0	0	0	0	0	2	2	2	2	2	2	2	2	2	2	2	2	2	2	0	2	2	2	2	0	2	2	0	0	0	0	2	2	2	0	0	2	2	0	0	0
	wsnp_Ex_c14691_22763171	6D	0.7	139.2	2	0	2	0	0	0	0	0	0	-1	2	2	2	2	2	2	2	2	2	2	2	2	2	0	2	2	2	2	0	2	2	0	0	0	0	2	2	2	0	0	2	-1	0	0	0
	wsnp_Ex_c14691_22763609	6D	0.7	139.9	2	0	2	0	0	0	0	0	0	-1	2	2	2	2	2	2	2	2	2	2	2	2	2	0	2	2	2	2	0	2	-1	0	0	0	0	2	2	2	0	0	2	-1	0	0	0
	wsnp_Ku_c3459_6406579	6D	0.4	140.3	2	0	2	0	0	0	0	0	0	-1	2	2	2	2	2	2	2	2	2	2	2	2	2	0	0	2	2	2	0	2	2	0	0	0	0	2	2	2	0	0	2	2	0	0	0
	wsnp_Ex_c30754_39633948	6D	0.2	140.5	2	0	2	0	0	0	0	0	0	2	2	2	2	2	2	2	2	2	2	2	2	2	2	0	0	2	2	2	0	2	2	0	0	0	0	2	2	2	0	0	2	2	0	0	0
	wsnp_Ra_c7200_12462543	6D	0.1	140.6	2	0	2	0	0	0	0	0	0	-1	2	2	2	2	2	2	2	2	2	2	2	2	2	0	0	2	2	2	0	2	2	0	0	0	0	2	2	2	0	0	2	-1	0	0	0
	wsnp_Ex_c30754_39633791	6D	0.1	140.7	2	0	2	0	0	0	0	0	0	0	2	2	2	2	2	2	2	2	2	2	2	2	2	0	0	2	2	2	0	2	2	0	0	0	0	2	2	2	0	0	2	2	0	0	0
	wsnp_Ex_rep_c110800_93014110	6D	0.2	140.9	2	0	2	0	0	0	0	0	0	-1	2	2	2	2	2	2	2	2	2	2	2	2	2	0	0	2	2	2	0	2	2	0	0	0	0	2	2	2	0	0	2	-1	0	0	0
	wsnp_Ex_c4480_8054926	6D	5.3	146.2	2	0	2	-1	0	0	0	0	0	-1	2	2	2	2	2	2	2	2	2	2	2	2	2	0	2	2	2	2	0	2	2	0	0	0	0	2	2	2	0	0	2	2	0	0	0
	wsnp_Ex_c4480_8057184	6D	1.3	147.5	2	0	2	0	0	0	0	0	0	-1	2	2	2	2	2	2	2	2	2	2	2	2	2	0	2	2	2	2	0	2	2	0	0	0	0	2	2	2	0	0	2	-1	0	0	0
	wsnp_BE403950D_Ta_2_1	6D	0.7	148.2	2	0	2	0	0	0	0	0	0	0	2	2	2	2	2	2	2	2	2	2	2	2	2	0	2	2	2	2	0	2	2	0	0	0	0	2	2	2	-1	0	2	2	0	0	0
	wsnp_BE445121A_Ta_1_8	6D	0.8	149	2	0	2	-1	0	0	-1	-1	0	0	2	2	2	2	2	2	2	2	2	2	2	2	2	0	2	2	2	2	0	2	2	0	0	0	0	2	2	2	2	0	2	2	0	0	0
	wsnp_Ex_c14984_23137713	6D	1.6	150.6	2	0	2	-1	0	0	0	0	0	-1	2	2	2	2	2	2	2	2	2	2	2	2	2	0	2	2	2	2	0	2	2	2	0	0	0	2	2	2	2	0	2	2	0	0	0
Group 20	wsnp_JD_c513_777807	7A	0	0	2	0	2	2	2	0	0	0	0	2	0	0	2	2	2	0	0	2	2	0	2	2	0	0	0	0	-1	2	2	0	2	0	0	2	0	0	2	0	0	0	0	0	0	-1	2
	wsnp_CAP12_c3056_1439567	7A	4.7	4.7	2	0	2	2	2	0	0	0	2	-1	0	0	2	0	0	0	0	2	2	0	2	2	0	2	0	0	-1	2	2	0	2	0	0	0	0	0	0	0	0	0	0	0	0	2	0
	Xwmc636	7A	3.1	7.8	2	0	2	0	2	0	0	0	2	2	0	2	2	0	0	0	-1	2	2	0	2	2	0	2	0	0	2	2	2	0	2	0	0	0	0	0	0	-1	-1	0	0	0	0	2	-1
	wsnp_Ku_c139_279238	7A	11.5	19.3	2	0	2	0	2	2	0	0	2	2	0	0	2	0	0	0	0	0	2	2	2	2	0	0	0	0	0	2	2	0	2	0	0	0	0	0	0	2	2	0	0	0	0	2	0
	wsnp_Ku_c2376_4562448	7A	5.5	24.8	2	0	2	2	2	2	0	0	2	2	0	0	2	0	0	0	0	0	2	2	2	2	0	2	0	0	2	2	2	0	2	0	0	0	0	0	2	2	2	0	2	0	0	2	2
	wsnp_Ku_c5938_10491100	7A	3.8	28.6	2	0	2	2	2	2	0	0	2	2	0	0	2	0	0	0	0	2	2	2	2	2	0	2	0	0	2	2	2	0	2	0	0	0	0	0	2	2	2	0	2	0	0	2	2
	wsnp_Ku_c7873_13486065	7A	0.2	28.8	2	0	2	2	2	2	0	0	2	-1	0	0	2	0	0	0	0	2	2	2	2	2	0	2	0	0	2	2	2	0	2	0	0	0	0	0	2	2	2	0	2	0	0	2	2
	wsnp_Ex_c1402_2686072	7A	0.2	29	2	0	2	2	2	2	0	0	2	-1	0	0	2	0	0	0	0	2	2	2	2	2	0	2	0	0	2	2	2	0	2	0	0	0	0	0	2	2	2	0	2	0	0	2	2
	wsnp_Ex_c2017_3787478	7A	0.6	29.6	2	0	2	2	2	2	0	0	2	-1	0	0	2	0	0	0	0	2	2	2	2	0	0	2	0	0	2	2	2	0	2	0	0	0	0	0	2	2	2	0	2	0	0	2	2
	wsnp_Ex_c13735_21548067	7A	0.8	30.4	2	0	2	2	2	2	0	0	2	-1	0	0	2	0	0	0	0	2	2	2	2	2	0	2	0	0	2	2	2	0	2	0	0	0	0	0	2	2	2	0	2	0	0	2	2
	wsnp_Ex_c41150_48040078	7A	2.3	32.7	2	0	0	2	2	2	0	0	2	2	0	0	2	0	0	0	0	2	2	2	2	2	0	2	2	0	2	2	2	0	2	0	0	0	0	0	0	2	2	0	2	0	0	2	2
	wsnp_Ex_c13337_21022241	7A	4.2	36.9	2	0	0	2	2	2	0	0	2	2	0	0	2	0	0	0	0	2	2	2	2	2	0	2	2	0	2	2	2	0	2	0	0	0	0	0	0	2	2	0	2	0	0	2	2
	wsnp_Ex_c10567_17253901	7A	2.3	39.2	2	0	0	0	2	2	0	0	2	0	0	0	2	0	0	0	0	2	2	2	2	2	0	2	2	0	-1	2	2	0	2	0	0	0	0	0	0	2	2	0	2	0	0	2	0
	wsnp_Ex_c61210_61355280	7A	1.4	40.6	2	0	0	2	2	2	0	0	2	-1	0	0	2	0	0	0	0	2	2	2	2	2	0	2	2	0	2	2	2	0	2	0	0	0	0	0	0	2	2	0	2	0	0	2	0
	wsnp_Ex_c20062_29096408	7A	6.1	46.7	2	0	0	2	2	2	0	0	2	-1	0	0	2	2	2	0	0	2	2	2	2	2	-1	0	2	0	2	2	2	0	2	0	0	0	0	0	0	2	2	2	2	0	0	2	-1
	wsnp_Ex_c5341_9442913	7A	4.2	50.9	2	0	0	2	2	2	0	0	2	-1	0	0	2	2	2	0	0	2	2	2	0	2	2	0	2	0	2	2	2	0	2	0	0	0	0	0	0	2	2	2	2	0	0	2	0
	wsnp_Ra_c4418_8012732	7A	4.1	55	2	0	0	2	0	2	0	0	2	2	0	0	2	2	2	0	0	2	2	2	0	2	2	0	2	0	2	2	2	0	2	0	0	0	0	0	0	2	2	2	2	0	0	2	0
	wsnp_Ex_c2360_4422599	7A	4.5	59.5	2	0	0	2	0	2	0	0	0	0	0	0	2	2	2	2	2	2	2	2	0	2	2	0	2	0	2	2	2	0	2	0	0	0	0	0	0	0	2	2	2	0	0	2	0
	wsnp_BE590553A_Ta_2_1	7A	0.8	60.3	2	0	0	2	0	2	0	0	0	0	0	0	2	2	2	2	2	2	2	2	0	2	2	0	2	0	2	2	2	0	2	0	0	0	0	0	0	0	2	2	2	0	0	2	0
	wsnp_CAP11_rep_c8666_3740175	7A	2.1	62.4	2	0	0	2	0	2	0	0	0	2	0	0	2	2	2	2	2	2	2	2	0	2	2	2	2	0	2	2	2	0	2	0	0	0	0	0	0	0	2	2	2	0	0	2	2
	wsnp_be500615A_Ta_1_1	7A	0.2	62.6	2	0	0	2	0	2	0	0	0	2	0	0	2	2	2	2	2	2	2	2	0	2	2	2	2	0	2	2	2	0	2	0	0	0	0	0	0	0	2	2	2	0	0	2	2
	wsnp_Ex_c28707_37811644	7A	0.8	63.4	2	0	0	2	0	2	0	0	0	2	0	0	2	2	2	2	2	2	2	2	0	2	2	2	2	0	2	2	2	0	2	0	0	0	0	0	0	0	2	2	2	0	0	2	0
	wsnp_Ku_rep_c71755_71490557	7A	0.6	64	2	0	0	2	0	2	0	0	0	0	0	0	2	2	2	2	2	2	2	2	0	2	2	2	2	0	2	2	2	0	2	0	0	0	0	0	0	0	2	2	2	0	0	2	0
	7AB_wsnp_be446380A_Ta_2_3	7A	0.2	64.2	2	0	0	-1	0	2	0	0	0	0	0	0	2	2	2	2	2	2	2	2	0	2	2	2	2	0	2	2	2	0	2	0	0	0	0	0	0	0	2	2	2	0	0	2	0
	7ABD_wsnp_BQ168298A_Ta_1_1	7A	0.4	64.6	2	0	0	2	0	2	0	0	0	0	0	0	2	2	2	2	2	2	2	2	0	2	2	2	2	0	2	2	2	0	2	0	0	0	0	0	0	0	2	2	2	0	0	2	-1
	2ABD7ABD_wsnp_BE424391A_Ta_2_1	7A	0.2	64.8	2	0	0	-1	0	2	0	0	0	0	0	0	2	2	2	2	2	2	2	2	0	2	2	2	2	0	2	2	2	0	2	0	0	0	0	0	0	0	2	2	2	0	0	2	0
	wsnp_Ra_rep_c105976_89839782	7A	0.1	64.9	2	0	0	-1	0	2	0	0	0	-1	0	0	2	2	2	2	2	2	2	2	0	2	2	2	2	0	2	2	2	0	2	0	0	0	0	0	0	0	2	2	2	0	0	2	0
	7ABD_wsnp_bf474966A_Ta_2_1	7A	0.1	65	2	0	0	-1	0	2	0	0	0	2	0	0	2	2	2	2	2	2	2	2	0	2	2	2	2	0	2	2	2	0	2	0	0	0	0	0	0	0	2	2	2	0	0	2	0
	wsnp_JD_c18167_16742264	7A	0.2	65.2	2	0	0	-1	0	2	0	0	0	2	0	0	2	2	2	2	2	2	2	2	0	2	2	2	2	0	2	2	2	0	2	0	0	0	0	0	0	0	2	2	2	0	0	2	0
	wsnp_Ex_c200_391493	7A	1.7	66.9	2	0	0	-1	0	2	0	0	0	-1	0	0	2	2	2	2	2	2	2	2	0	2	2	2	2	0	2	2	2	0	2	0	0	0	0	0	0	0	2	2	2	0	0	2	0
	wsnp_Ex_c31123_39956138	7A	0.4	67.3	2	0	0	-1	0	2	0	0	0	2	0	0	2	2	2	2	2	2	2	2	0	2	2	2	2	0	2	2	2	0	2	0	0	0	0	0	0	0	2	2	2	0	0	2	-1
	wsnp_Ex_c2219_4159221	7A	0.1	67.4	2	0	0	0	0	2	0	0	0	-1	0	0	2	2	2	2	2	2	2	2	0	2	2	2	2	0	2	2	2	0	2	0	0	0	0	0	0	0	2	2	2	0	0	2	0
	wsnp_Ra_c4961_8879713	7A	0.3	67.7	2	0	0	2	0	2	0	0	0	0	0	0	2	2	2	2	2	2	2	2	0	2	2	2	2	0	2	2	2	0	2	0	0	0	0	0	0	0	2	2	-1	0	0	2	0
	wsnp_Ex_c25188_34454616	7A	0.2	67.9	2	0	0	-1	0	2	0	0	0	0	0	0	2	2	2	2	2	2	2	2	0	2	2	2	2	0	2	2	2	0	2	0	0	0	0	0	0	0	2	2	2	0	0	2	0
	wsnp_Ex_rep_c105174_89674370	7A	0.1	68	2	0	0	2	0	2	0	0	0	0	0	0	2	2	2	2	2	2	2	2	0	2	2	2	2	0	2	2	2	0	2	0	0	0	0	0	0	0	2	2	2	0	0	2	0
	wsnp_Ex_rep_c70629_69539466	7A	0.1	68.1	2	0	0	2	0	2	0	0	-1	0	0	0	2	2	2	2	2	2	2	2	0	2	2	2	2	0	2	2	2	0	2	0	0	0	0	0	0	0	2	2	2	0	0	2	0
	wsnp_CAP11_c383_294401	7A	0.4	68.5	2	0	0	2	0	2	0	0	0	-1	0	0	2	2	2	2	2	2	2	2	0	2	2	2	2	0	2	2	2	0	2	0	0	0	0	0	0	0	2	2	2	0	0	2	0
	wsnp_Ex_c29371_38412298	7A	0.4	68.9	2	0	0	2	0	2	0	0	0	2	0	0	2	2	2	2	2	2	2	2	0	2	2	2	2	0	2	2	2	0	2	0	0	0	0	0	0	0	2	2	2	0	0	2	0
	wsnp_Ex_c17693_26439725	7A	0.4	69.3	2	0	0	2	0	2	0	0	2	2	0	0	2	2	2	2	2	2	2	2	0	2	2	2	2	0	2	2	2	0	2	0	0	0	0	0	0	0	2	2	2	0	0	2	0
	wsnp_JD_c14118_13933380	7A	0.6	69.9	2	0	0	2	0	2	0	0	2	0	0	0	2	2	2	2	2	2	2	2	0	2	2	2	2	0	2	2	2	0	2	0	0	0	0	0	0	0	2	2	2	0	0	2	-1
	Xcau31	7A	1.7	71.6	2	0	0	2	0	2	0	2	2	0	0	0	2	2	2	2	2	2	2	0	0	2	2	2	2	0	2	2	2	0	2	0	0	0	0	0	0	2	2	2	2	0	0	2	0
	wsnp_Ex_c42836_49314564	7A	2.1	73.7	2	0	0	2	0	2	0	0	2	0	0	0	2	2	2	2	2	2	2	2	0	2	2	2	2	0	2	2	2	0	2	0	0	0	0	0	0	0	2	2	2	0	0	2	-1
	wsnp_Ex_c18352_27178789	7A	0.8	74.5	2	0	0	-1	0	2	0	0	2	0	0	0	2	2	2	2	2	2	2	2	0	2	2	2	2	0	2	2	2	0	2	0	0	0	0	0	0	0	2	2	2	-1	0	-1	-1
	wsnp_Ex_c27122_36340642	7A	0.2	74.7	2	0	0	-1	0	2	0	0	2	0	0	0	2	2	2	2	2	2	2	2	0	2	2	2	2	0	2	2	2	0	2	0	0	0	0	0	0	0	2	2	2	0	0	2	0
	wsnp_Ex_c2277_4267788	7A	6	80.7	2	0	0	0	0	2	0	0	2	0	0	0	2	2	2	2	2	2	2	2	0	2	2	2	2	0	2	2	2	0	2	0	0	0	0	0	0	0	2	0	2	0	0	2	0
	wsnp_Ex_c13342_21028920	7A	0.1	80.8	2	0	0	0	0	2	0	0	2	0	0	0	2	2	2	2	2	2	2	2	0	2	2	2	2	0	2	2	2	0	2	0	0	0	0	0	0	0	2	0	2	0	0	2	-1
	wsnp_Ex_c8692_14557179	7A	0.1	80.9	2	0	0	0	0	2	0	0	2	0	0	0	2	2	2	2	2	2	2	2	0	2	2	2	2	0	2	2	2	0	2	0	0	0	0	0	0	0	2	0	2	0	0	2	0
	wsnp_Ex_rep_c67660_66321934	7A	0.4	81.3	2	0	0	0	0	2	0	0	2	0	0	0	2	2	2	2	2	2	2	2	0	2	2	2	2	0	2	2	2	0	2	0	0	0	0	0	0	0	2	0	2	0	0	2	-1
	wsnp_Ra_rep_c72915_71066676	7A	0.2	81.5	2	0	0	0	0	2	0	0	2	0	0	0	2	2	2	2	2	2	2	2	0	2	2	2	2	0	2	2	2	0	2	0	0	0	0	0	0	0	2	0	2	0	0	2	-1
	wsnp_Ku_c14483_22820120	7A	0.6	82.1	2	0	0	0	0	2	0	0	2	0	0	0	2	2	2	2	2	2	2	2	0	2	2	2	2	0	2	2	2	0	2	0	0	0	0	0	0	2	2	0	2	0	0	2	0
	7ABD_wsnp_BF293181A_Ta_2_4	7A	0.2	82.3	2	0	0	0	0	2	0	0	2	0	0	0	2	2	2	2	2	2	2	2	0	2	2	2	2	0	2	2	2	0	2	0	0	0	0	0	0	2	2	0	2	0	0	2	0
	4ABD7ABD_wsnp_BF474379A_Ta_2_2	7A	0.2	82.5	2	0	0	0	0	2	0	0	2	0	0	0	2	2	2	2	2	0	2	2	0	2	2	2	2	0	2	2	2	0	2	0	0	0	0	0	0	2	2	0	2	0	0	2	-1
	wsnp_Ex_c451_885212	7A	0.6	83.1	2	0	0	0	0	2	0	0	2	0	0	0	2	2	2	2	2	0	2	2	0	2	2	2	2	0	2	2	2	0	2	0	0	0	0	2	0	2	2	0	2	0	0	2	0
	wsnp_Ex_c1482_2834254	7A	0.8	83.9	2	0	0	0	0	2	0	0	2	0	0	0	2	2	2	2	2	0	2	2	0	2	2	2	2	0	2	2	2	0	2	0	0	0	0	2	0	2	2	0	2	0	0	2	0
	wsnp_CAP11_c78_114341	7A	0.9	84.8	2	0	0	0	0	2	0	0	2	0	0	0	2	2	2	2	2	0	2	2	0	2	2	2	2	0	2	2	2	0	2	0	0	0	0	2	0	2	2	0	2	0	0	2	-1
	wsnp_Ex_rep_c68405_67220227	7A	0.4	85.2	2	0	0	2	0	2	0	0	2	0	0	0	2	2	2	2	2	0	2	2	0	2	2	2	2	0	2	2	2	0	2	0	0	0	0	2	0	2	2	0	2	0	0	2	0
	wsnp_Ex_c11035_17897914	7A	1	86.2	2	0	0	-1	0	2	0	0	2	0	0	0	2	2	2	2	2	0	2	2	0	2	2	2	2	0	2	2	2	0	2	0	0	0	0	2	0	2	2	0	2	0	0	2	-1
	wsnp_CAP11_c2211_1157166	7A	0.4	86.6	2	0	0	-1	0	2	0	0	2	0	0	0	2	2	2	2	2	0	2	2	0	2	2	2	2	0	2	2	2	0	2	0	0	0	0	2	0	2	2	0	2	0	0	2	0
	wsnp_CAP11_c827_513472	7A	1.4	88	2	0	0	2	0	2	0	0	2	0	0	0	2	2	2	2	2	0	2	2	0	2	2	2	2	0	2	2	2	0	2	0	0	0	0	2	0	2	2	0	2	0	0	2	0
	wsnp_Ex_c8823_14754501	7A	2.2	90.2	2	0	0	2	0	2	0	0	2	0	0	2	2	2	2	2	2	0	2	2	0	2	-1	2	2	0	2	0	2	0	2	0	0	0	-1	0	0	2	2	0	2	0	2	2	-1
	wsnp_Ex_c5177_9174930	7A	0.2	90.4	2	0	0	2	0	2	0	0	2	0	0	2	2	2	2	2	2	0	2	2	0	2	0	2	2	0	2	0	2	0	2	0	0	0	0	0	0	2	2	0	2	0	2	2	0
	wsnp_Ra_c10878_17788898	7A	0.8	91.2	2	0	0	2	0	2	0	0	2	0	0	2	2	2	2	2	2	0	2	2	0	2	0	2	2	0	2	0	2	0	2	0	0	0	0	0	0	2	2	0	2	0	2	2	2
	wsnp_Ku_c44600_51841068	7A	0.4	91.6	2	0	0	2	0	2	0	0	2	0	0	2	2	2	2	2	2	0	2	2	-1	2	0	2	2	0	2	0	2	0	2	0	0	0	0	0	0	2	2	0	2	0	2	2	2
	wsnp_Ex_c12102_19361467	7A	6.6	98.2	2	0	0	2	0	2	2	0	2	0	0	2	2	2	2	2	2	0	2	2	0	2	0	2	2	0	2	0	2	0	2	0	0	0	0	0	0	2	2	0	0	0	0	2	2
	wsnp_Ra_c8394_14242442	7A	3.8	102	2	0	0	-1	0	2	0	0	2	0	0	2	2	0	0	2	2	0	0	2	0	2	0	2	2	0	2	0	2	0	2	0	0	0	0	0	0	2	2	0	0	0	0	2	0
	wsnp_JD_c1201_1745777	7A	10.5	112.5	2	0	0	2	2	2	2	0	2	0	2	2	2	0	0	2	2	0	0	2	0	2	0	2	2	2	2	2	2	0	2	0	0	0	0	0	0	0	2	0	0	0	0	2	0
	wsnp_JD_c1201_1745713	7A	1.4	113.9	2	0	0	2	2	2	2	0	2	2	2	2	2	0	0	2	2	0	0	2	0	2	-1	2	2	2	2	2	2	0	2	0	0	0	0	0	0	0	2	0	0	0	0	2	2
	wsnp_JD_rep_c49381_33599909	7A	1.1	115	2	0	0	-1	2	2	2	0	2	-1	2	2	2	0	0	2	2	0	0	2	0	2	0	2	2	2	2	2	2	0	2	0	0	0	0	0	0	0	-1	0	0	0	0	-1	-1
	wsnp_Ex_c11047_17915103	7A	1.5	116.5	2	0	0	-1	2	2	2	0	2	-1	2	2	2	0	0	2	2	0	0	2	0	2	0	2	2	2	2	2	2	0	2	0	0	0	0	-1	0	0	2	0	0	0	0	2	-1
	wsnp_Ra_c1308_2604804	7A	1.8	118.3	2	0	0	2	2	0	2	0	2	0	2	2	2	0	0	2	2	0	0	2	0	2	0	2	2	2	2	2	2	0	2	0	0	0	0	0	0	0	2	0	0	0	0	2	0
	wsnp_Ku_c14678_23061894	7A	1.4	119.7	2	0	0	-1	2	0	2	0	2	-1	2	2	2	0	0	2	2	0	0	2	0	2	0	2	2	2	2	2	2	0	2	0	0	0	0	0	0	0	2	0	0	0	0	2	0
	wsnp_Ex_rep_c108367_91621570	7A	6.4	126.1	2	0	0	2	2	0	2	0	2	0	2	2	2	0	0	2	2	0	0	2	0	2	0	2	2	2	2	2	2	2	2	0	0	0	2	0	0	0	2	0	0	0	0	2	0
	wsnp_RFL_Contig2136_1423367	7A	2.6	128.7	2	0	0	2	2	0	2	0	2	0	0	2	2	0	0	2	2	0	0	2	0	2	0	2	2	2	2	2	2	2	2	0	2	0	2	0	0	0	2	0	0	0	0	2	2
	wsnp_Ex_c7121_12243681	7A	0.6	129.3	2	0	0	2	2	0	2	0	2	0	0	2	2	0	0	2	2	0	0	2	0	2	0	2	2	2	2	2	2	2	2	0	2	0	2	0	0	0	2	0	0	0	0	2	2
Group 21	Xwmc606	7B	0	0	2	0	2	0	2	2	0	0	2	2	0	2	2	0	0	0	0	0	2	0	2	2	0	2	0	0	0	2	2	0	2	2	0	2	2	2	2	2	0	0	0	0	0	2	-1
	wsnp_Ra_c56439_58965239	7B	16.5	16.5	2	0	2	2	0	0	2	2	0	0	2	2	0	0	0	0	0	2	0	2	2	2	0	2	0	0	0	2	2	0	2	2	0	2	2	2	2	0	0	0	0	0	0	2	0
	wsnp_Ex_c2103_3947695	7B	6.1	22.6	2	0	2	0	0	0	2	2	0	0	2	2	0	0	0	0	-1	2	0	2	0	2	0	2	0	0	0	0	2	0	0	2	2	2	2	2	2	0	0	0	2	0	0	2	2
	wsnp_Ex_c9813_16193645	7B	2.6	25.2	2	0	2	2	0	0	2	2	0	-1	2	2	0	0	0	0	-1	2	0	2	0	2	0	2	0	0	2	0	2	0	0	2	2	2	2	2	2	0	0	0	2	0	0	2	2
	wsnp_Ra_c1654_3265291	7B	1.6	26.8	2	0	2	2	0	0	2	2	0	-1	2	2	0	0	0	0	-1	2	0	2	0	2	0	2	0	0	2	0	2	0	0	2	2	2	2	2	2	0	0	0	2	0	0	2	2
	Xbarc219.1	7B	5	31.8	2	0	2	2	0	0	0	2	0	0	2	2	0	0	0	0	2	2	0	2	0	2	0	2	0	0	2	0	2	0	0	2	2	2	2	2	2	0	0	0	2	0	0	2	0
	Xbarc219.2	7B	1.1	32.9	2	0	2	2	0	0	2	2	-1	0	2	2	0	0	0	0	2	2	0	2	0	2	0	2	0	0	2	0	2	0	0	2	2	2	2	2	2	0	0	0	2	0	0	2	0
	wsnp_Ex_c9909_16316813	7B	3.1	36	2	0	2	2	0	0	2	2	0	-1	2	2	0	0	0	0	-1	2	0	2	0	2	0	2	0	0	2	0	2	0	0	2	2	2	2	2	2	0	0	0	2	0	0	2	0
	wsnp_Ku_c31419_41152151	7B	0.2	36.2	2	0	2	2	0	0	2	2	0	-1	2	2	0	0	0	0	-1	2	0	2	0	2	0	2	0	0	2	0	2	0	0	2	2	2	2	2	2	0	0	0	2	0	0	-1	0
	wsnp_Ra_rep_c71101_69119989	7B	0.2	36.4	2	0	2	2	0	0	2	2	0	0	2	2	0	0	0	0	-1	2	0	2	0	2	0	2	0	0	2	0	2	0	0	2	2	2	2	2	2	0	0	0	2	0	0	2	0
	wsnp_Ex_c16146_24585291	7B	0.2	36.6	2	0	2	0	0	0	2	2	0	0	2	2	0	0	0	0	0	2	0	2	0	2	0	2	0	0	2	0	2	0	0	2	2	2	2	2	2	0	0	0	2	0	0	2	0
	wsnp_Ex_c23755_32994701	7B	1.6	38.2	2	0	2	0	0	0	2	2	0	-1	2	2	0	0	0	0	2	2	0	2	0	2	0	2	0	0	2	0	0	0	0	2	2	2	2	2	2	0	0	0	2	0	0	2	0
	wsnp_Ex_c36325_44308589	7B	2.8	41	2	0	2	0	0	0	2	2	0	2	2	2	0	0	0	0	2	2	0	2	0	2	2	2	0	0	2	0	0	0	0	2	2	2	2	2	2	0	2	0	2	0	0	2	0
	wsnp_Ex_c3501_6407527	7B	0.8	41.8	2	0	2	0	0	0	2	2	0	2	2	2	0	0	0	0	2	2	0	2	0	2	2	2	0	0	2	0	0	0	0	2	2	2	2	2	2	0	2	0	2	0	0	2	0
	7AB_wsnp_BF485380B_Ta_2_1	7B	0.8	42.6	2	0	2	2	0	0	2	2	0	2	2	2	0	0	0	0	2	2	0	2	0	2	2	2	0	0	2	0	0	0	0	2	2	2	2	2	2	0	2	0	2	0	0	2	2
	wsnp_Ex_c3501_6407678	7B	1.3	43.9	2	0	2	0	0	0	2	2	0	2	2	2	0	0	0	0	2	2	0	2	0	2	2	2	0	0	2	0	0	0	0	2	2	2	2	2	2	0	2	0	2	0	0	2	0
	wsnp_Ku_c46846_53470970	7B	2	45.9	2	0	2	0	0	0	2	2	0	-1	2	2	0	0	0	0	2	2	0	2	0	2	2	2	0	0	2	0	0	0	0	2	2	2	2	2	2	0	2	0	2	0	0	2	0
	2ABD7ABD_wsnp_be496863B_Ta_2_1	7B	0.4	46.3	2	0	2	0	0	0	2	2	0	-1	2	2	0	0	0	0	2	2	0	2	0	2	2	2	0	0	2	0	0	0	0	0	2	2	2	2	2	0	2	0	2	0	0	2	0
	wsnp_Ex_c64709_63402325	7B	1	47.3	2	0	2	0	0	0	2	2	0	2	2	2	0	0	0	0	2	2	0	2	0	2	2	2	0	0	2	0	0	0	0	2	2	2	2	2	2	0	2	0	2	0	0	2	0
	2ABD7ABD_wsnp_be496863B_Ta_2_2	7B	0.2	47.5	2	0	2	0	0	0	2	2	0	-1	2	2	0	0	0	0	2	2	0	2	0	2	2	2	0	0	2	0	0	0	0	0	2	2	2	2	2	0	2	0	2	0	0	2	0
	Xgwm573	7B	11.3	58.8	2	0	2	2	0	0	2	2	0	2	2	2	0	2	2	0	2	2	0	2	0	2	2	2	0	0	0	0	0	0	0	0	2	2	2	2	2	0	2	0	2	0	0	2	0
	Xgwm46.2	7B	12.9	71.7	2	0	2	0	0	0	2	2	0	2	2	2	0	2	2	0	0	2	0	0	0	2	2	2	0	0	0	2	0	0	0	0	2	2	2	2	2	0	2	0	2	2	2	2	0
	wsnp_Ku_c26213_36167499	7B	9	80.7	2	0	2	0	0	0	2	2	0	2	2	2	0	2	2	0	0	2	0	2	0	2	2	2	0	0	0	2	0	0	0	0	2	0	2	0	2	0	2	0	2	2	0	2	0
	wsnp_Ex_c11860_19030807	7B	4.1	84.8	2	0	2	2	0	0	2	2	0	2	2	2	0	2	2	0	0	2	0	2	0	2	2	2	0	0	0	2	0	0	0	0	2	0	2	2	2	0	2	0	2	2	0	2	2
	wsnp_Ex_rep_c66351_64532511	7B	3.4	88.2	2	0	2	0	0	0	2	2	0	2	2	2	0	2	2	0	0	2	0	2	0	2	2	2	0	0	0	2	0	0	0	0	2	0	2	0	2	0	2	0	2	2	0	2	0
	7BD_wsnp_CD454314B_Ta_2_1	7B	5.2	93.4	2	0	2	0	0	0	2	0	0	-1	2	2	0	0	0	0	0	2	0	2	0	2	2	2	0	0	0	2	0	0	0	0	2	0	2	0	2	0	2	0	2	2	0	2	0
	wsnp_Ex_c65605_63952614	7B	1.1	94.5	2	0	2	2	0	0	2	0	0	-1	2	2	0	0	0	0	0	2	0	2	0	2	2	2	0	0	0	2	0	0	0	0	2	0	2	0	2	0	2	0	2	2	0	2	0
	wsnp_Ex_c5830_10233776	7B	0.2	94.7	2	0	2	2	0	0	2	0	0	-1	2	2	0	0	0	0	0	2	0	2	0	2	2	2	0	0	0	2	0	0	0	0	2	0	2	0	2	0	2	0	2	2	0	2	0
	wsnp_Ex_c52527_56097039	7B	1.3	96	2	0	2	2	0	0	2	0	0	-1	2	2	0	0	0	0	0	2	0	2	0	2	2	2	0	0	0	2	0	0	0	0	2	0	2	0	2	0	2	0	2	2	2	2	0
	wsnp_JD_rep_c65181_41511534	7B	1.3	97.3	2	0	2	2	0	0	2	0	0	2	2	2	0	0	0	0	0	2	0	2	0	2	2	2	0	0	0	2	0	0	0	0	2	0	2	0	2	0	2	0	2	2	0	2	0
	7ABD_wsnp_be442619B_Ta_2_1	7B	1.1	98.4	2	0	2	0	0	0	2	0	0	2	2	2	0	0	0	0	0	2	0	2	0	2	2	2	0	0	0	2	0	0	0	0	2	0	2	0	2	0	2	0	2	2	0	2	0
	Xgwm333	7B	2.2	100.6	2	0	2	0	0	0	2	0	0	-1	2	2	0	0	0	2	2	2	0	0	0	2	2	2	0	0	0	2	0	0	0	0	2	2	2	-1	2	0	2	0	2	2	-1	2	0
	2ABD7ABD_wsnp_BE443010B_Ta_2_1	7B	4.2	104.8	2	0	2	0	0	0	2	0	0	2	2	2	0	0	0	2	2	2	0	2	0	2	2	2	0	0	0	2	0	2	0	0	2	0	2	0	2	0	2	0	2	2	0	2	0
	7ABD_wsnp_be518436B_Ta_2_1	7B	0.4	105.2	2	0	2	0	0	0	2	0	0	2	2	2	0	0	0	2	2	2	0	2	0	2	2	2	0	0	0	2	0	2	0	0	2	0	2	0	2	0	2	0	2	2	0	2	0
	7ABD_wsnp_be518436B_Ta_2_3	7B	0.6	105.8	2	0	2	2	0	0	2	0	0	2	2	2	0	0	0	2	2	2	0	2	0	2	2	2	0	0	0	2	0	2	0	0	2	0	2	0	2	0	2	0	2	2	0	2	-1
	wsnp_Ex_c5270_9324025	7B	3.1	108.9	2	0	2	0	0	0	2	0	0	2	2	2	2	0	0	2	2	2	0	2	0	2	2	2	0	0	0	0	0	2	0	0	2	0	2	0	2	0	2	0	2	0	0	2	0
	6ABD7ABD_wsnp_BE498323B_Ta_2_1	7B	0.8	109.7	2	0	2	2	0	0	2	0	0	2	2	2	2	0	0	2	2	2	0	2	0	2	2	2	0	0	0	0	0	2	0	0	2	0	2	0	2	0	2	0	2	0	0	2	0
	wsnp_Ex_c33461_41945399	7B	0.4	110.1	2	0	2	2	0	0	2	0	0	2	2	2	2	0	0	2	2	2	0	2	0	2	2	2	0	0	0	0	0	2	0	0	2	0	2	0	2	0	2	0	2	0	0	2	0
	wsnp_RFL_Contig4753_5709032	7B	0.8	110.9	2	0	2	0	0	0	2	0	0	2	2	2	2	0	0	2	2	2	0	2	0	2	2	2	0	0	0	0	0	2	0	0	2	0	2	0	2	0	2	0	2	0	0	2	0
	wsnp_Ex_c47153_52447514	7B	4.7	115.6	2	0	2	2	0	0	2	0	0	2	2	2	2	0	0	2	2	2	0	2	0	2	2	2	0	0	0	2	0	2	0	0	2	0	2	2	2	0	2	0	2	2	0	2	2
	wsnp_RFL_Contig3405_3533915	7B	0.8	116.4	2	0	2	2	0	0	2	0	0	2	2	2	2	0	0	2	2	2	0	2	0	2	2	2	0	0	0	0	0	2	0	0	2	0	2	2	2	0	2	0	2	2	0	2	2
	wsnp_Ex_c8963_14948293	7B	4.3	120.7	2	0	2	0	0	0	2	0	0	2	2	2	2	0	0	2	2	2	2	2	0	2	2	2	0	0	0	0	0	2	0	0	2	0	2	2	2	0	2	0	2	0	0	2	2
	7ABD_wsnp_BF482403B_Ta_1_1	7B	1.5	122.2	2	0	2	2	0	0	2	0	0	0	2	2	2	0	0	2	2	2	2	2	0	2	2	2	0	0	0	0	0	2	0	0	2	0	2	2	2	0	2	0	2	0	0	2	2
	Xcau6.2	7B	25.5	147.7	2	0	2	2	0	0	2	2	2	0	2	2	2	2	2	2	2	2	2	2	0	2	2	2	2	2	0	-1	0	0	2	0	2	0	2	2	2	2	2	0	2	2	2	2	2
Group 22	7AB_wsnp_BE443521B_Ta_2_1	7B	0	147.7	2	0	0	0	0	0	0	0	0	0	0	2	0	0	0	2	2	2	0	0	0	2	0	0	0	2	2	2	2	2	2	2	2	0	2	0	0	0	-1	2	0	2	2	2	0
	wsnp_Ex_rep_c105131_89643770	7B	14.3	162	2	0	0	-1	0	0	2	2	0	2	0	2	2	0	0	2	2	2	0	0	2	0	0	0	0	2	2	2	0	2	0	2	2	0	2	0	0	0	0	2	0	2	0	2	0
	wsnp_Ex_c13064_20670748	7B	8.9	170.9	2	0	0	2	0	0	0	2	0	0	0	2	2	0	0	2	2	2	0	0	2	2	2	0	0	2	2	2	2	2	0	2	2	0	2	2	0	0	-1	2	0	-1	-1	2	2
	wsnp_Ku_c1455_2890228	7B	0.1	171	2	0	0	2	0	0	0	2	0	0	0	2	2	0	0	2	2	2	0	0	2	2	2	0	0	2	2	2	2	2	0	2	2	0	2	2	0	0	2	2	0	2	-1	2	2
	wsnp_Ex_c19_38763	7B	0.1	171.1	2	0	0	2	0	0	0	2	0	0	0	2	2	0	0	2	2	2	0	0	2	2	2	0	0	2	2	2	2	2	0	2	2	0	2	2	0	0	2	2	0	2	2	2	2
	7B_wsnp_BF202806B_Ta_2_1	7B	8.5	179.6	2	0	0	-1	0	0	0	0	0	0	0	2	0	0	0	2	2	2	0	0	2	2	2	0	0	2	2	2	2	2	2	2	2	0	2	2	0	0	2	2	0	2	2	2	2
	wsnp_Ex_c17176_25816766	7B	1.2	180.8	2	0	0	-1	0	0	0	0	0	0	0	2	0	0	0	2	2	2	0	0	0	2	2	0	0	2	2	2	2	2	2	2	2	0	2	2	0	0	2	2	-1	2	2	2	2
	wsnp_Ex_c323_629581	7B	8	188.8	2	0	2	0	0	0	0	0	0	-1	0	2	0	0	0	2	2	2	0	2	2	2	0	0	0	2	2	2	2	2	2	2	2	0	2	0	2	0	0	2	-1	2	2	2	-1
	wsnp_JD_c13673_13606066	7B	1.5	190.3	2	0	2	0	2	0	0	0	0	-1	0	2	0	0	0	2	2	2	0	2	2	2	0	0	0	2	2	2	2	2	2	2	2	0	2	0	2	0	0	2	0	2	2	2	0
	wsnp_Ex_c2365_4431737	7B	0.8	191.1	2	0	2	0	2	0	0	0	0	0	0	2	0	0	0	2	2	2	0	-1	2	2	0	0	0	2	2	2	2	0	2	2	2	0	2	0	2	0	0	2	0	-1	2	2	0
	wsnp_CAP7_c4513_2055201	7B	1	192.1	2	0	2	0	2	0	0	0	0	0	0	2	0	0	0	2	2	2	0	2	0	2	0	0	0	2	2	2	2	0	2	2	2	0	2	0	2	0	0	2	0	2	2	2	0
	Xcau112	7B	2.3	194.4	1	0	2	0	2	0	0	0	0	0	0	2	0	0	0	2	-1	2	0	2	0	-1	0	0	0	2	2	-1	2	0	2	2	2	0	2	2	2	0	0	2	0	2	2	2	0
	Xcau102.1	7B	2	196.4	2	0	2	0	2	0	-1	2	0	0	0	2	0	0	0	2	2	2	0	2	0	2	0	0	0	2	2	-1	2	0	2	2	2	0	2	2	2	0	0	2	0	2	2	2	0
	wsnp_Ex_c2365_4431185	7B	4.2	200.6	2	0	2	2	2	0	0	0	0	-1	0	2	0	0	0	2	2	2	0	2	0	2	2	0	0	2	2	2	2	0	2	2	2	0	2	2	2	0	2	2	0	2	2	2	0
	wsnp_Ex_c25821_35085420	7B	3.8	204.4	2	0	2	2	2	0	0	0	0	-1	0	2	0	0	0	2	2	2	0	2	2	0	2	0	0	2	2	2	2	2	2	2	2	0	2	2	2	0	2	2	0	2	2	2	0
	wsnp_BF483039A_Ta_2_1	7B	4.2	208.6	2	0	2	0	2	0	0	0	0	0	0	2	2	0	0	2	2	2	0	2	-1	0	2	0	0	2	2	2	2	2	2	2	2	2	2	2	2	0	2	2	0	2	2	2	0
	wsnp_Ex_c3930_7127883	7B	0.8	209.4	2	0	2	2	2	0	0	0	0	0	0	2	2	0	0	2	2	2	0	2	0	0	2	0	0	2	2	2	2	2	2	2	2	2	2	2	2	0	2	2	0	2	2	2	0
	wsnp_Ex_c5098_9047611	7B	1	210.4	2	0	2	2	2	0	0	0	0	0	0	2	2	0	0	2	2	2	0	2	2	0	2	0	0	2	2	2	2	2	2	2	2	2	2	2	2	0	2	2	0	2	2	2	0
	wsnp_Ex_c16577_25095267	7B	1.3	211.7	2	0	2	2	2	0	0	0	0	0	0	2	2	0	0	2	2	2	0	2	0	0	2	0	0	2	2	2	2	2	2	2	2	2	2	2	2	0	2	2	0	2	2	2	2
	wsnp_CAP11_c639_424059	7B	0.4	212.1	1.3	0	2	2	2	0	0	0	0	2	0	2	2	0	0	2	2	2	0	2	0	0	2	0	0	2	2	2	2	2	2	2	2	2	2	2	2	0	2	2	0	2	2	2	2
	Xcfa2040	7B	3.3	215.4	2	0	2	2	2	0	0	0	0	2	0	2	2	0	0	2	2	2	0	2	2	0	2	0	0	2	2	2	0	2	2	2	2	2	2	2	2	0	2	2	2	2	2	2	0
	Xbarc182	7B	6.3	221.7	2	0	-1	2	2	0	0	0	0	0	0	0	2	0	0	2	2	2	0	2	0	0	0	0	0	2	2	2	0	2	2	2	2	2	2	-1	0	0	0	2	0	0	2	2	0
Group 23	Xcau102.2	7D	0	0	2	0	0	0	0	0	-1	2	0	0	0	0	0	0	0	2	2	0	0	0	0	0	0	0	0	0	0	-1	2	0	2	2	0	0	0	0	2	0	0	0	0	2	0	0	0
	Xcau22	7D	12.8	12.8	2	0	0	0	0	2	-1	2	2	0	2	0	0	2	2	2	2	0	0	0	0	0	-1	0	0	0	0	-1	2	0	2	2	0	2	0	0	2	2	0	0	0	2	0	0	0
	Xcau66	7D	0.8	13.6	2	0	-1	0	0	2	-1	2	2	0	2	0	0	2	2	2	2	0	0	-1	0	0	2	0	0	0	0	-1	2	0	2	2	0	2	0	0	2	2	0	0	0	2	0	0	0
	Xcau55	7D	0.5	14.1	2	0	0	0	0	2	2	2	2	0	2	0	0	2	2	2	2	0	0	0	0	0	2	0	0	0	0	-1	2	0	2	2	0	2	0	0	2	2	0	0	-1	2	0	0	0
	wsnp_Ex_c1755_3320389	7D	3	17.1	2	0	0	0	0	2	2	2	2	2	2	0	0	2	2	2	2	0	0	0	0	0	-1	0	0	0	0	0	2	0	2	2	0	2	0	0	0	2	0	0	0	2	0	0	0
	wsnp_JD_c5853_7011562	7D	3.2	20.3	2	0	0	0	0	2	2	2	2	2	2	0	0	2	2	2	2	0	0	0	0	0	2	0	0	0	0	0	2	0	2	2	0	2	0	0	0	2	0	0	0	2	0	0	2
	wsnp_BM137749D_Ta_2_1	7D	1.7	22	2	0	0	0	0	2	2	2	2	2	2	0	0	2	2	2	2	0	0	0	-1	0	2	0	0	0	0	0	2	0	2	2	0	2	0	0	0	2	0	0	0	2	0	0	0
	wsnp_Ku_c5693_10079343	7D	0.4	22.4	2	0	0	0	0	2	2	2	2	2	2	0	0	2	2	2	2	0	0	0	0	0	2	2	0	0	0	0	2	0	2	2	0	2	0	0	0	2	0	0	0	2	0	0	-1
	Xgwm428	7D	4.8	27.2	2	0	0	0	0	2	2	0	2	2	2	0	0	2	2	2	2	0	0	2	0	0	2	2	0	0	0	0	2	0	0	2	0	0	0	-1	0	0	0	0	-1	0	0	0	0
	Xwmc634	7D	10	37.2	2	0	0	0	0	0	2	0	2	2	2	0	0	2	2	0	0	0	0	2	0	0	0	2	0	0	0	0	2	0	2	2	0	0	0	-1	2	2	0	0	0	2	0	0	2
Group 24	Xbarc128	7D	0	37.2	2	0	0	2	2	0	2	2	0	-1	2	2	0	2	2	0	0	2	0	0	2	0	2	-1	0	0	0	0	2	0	2	0	0	0	2	-1	2	2	2	2	2	2	2	2	2
	Xwmc221	7D	4.5	41.7	2	0	0	2	2	0	2	0	0	0	2	2	0	2	2	0	0	2	0	0	2	0	2	2	0	2	0	0	2	0	2	0	0	0	2	-1	-1	2	2	2	2	-1	2	2	0
	wsnp_Ex_c11813_18968198	7D	7.7	49.4	2	0	0	0	2	0	2	0	0	2	2	0	0	2	2	0	0	2	0	2	2	0	2	2	0	2	0	0	2	0	2	0	0	0	2	0	0	2	2	2	2	2	2	2	2
	Xwmc94	7D	20.3	69.7	2	0	0	0	2	0	2	-1	0	0	2	2	-1	2	2	0	0	2	-1	2	2	2	-1	0	0	2	0	-1	0	2	2	0	-1	0	2	-1	-1	2	2	2	2	2	-1	2	-1
[truncated: 226 more columns]
