# Supplementary material for: High-Density Genetic Linkage Map Construction and QTL Mapping of Grain Shape and Size in the Wheat Population Yanda1817 × Beinong6
Source: PLoS One. 2015 Feb 12;10(2):e0118144. doi: 10.1371/journal.pone.0118144 (PMC4326355; doi:10.1371/journal.pone.0118144)
Supplement: S3 Table — (XLSX) [file pone.0118144.s004.xlsx]

## Sheet: Sheet1
SDR	Marker Name	Chromosome	Position	Genotype in RILs			Chi-Square	Direction of skewed
				Yanda1817Size(2)	Beinong6 Size(0)	Absence Size(-1)
	wsnp_Ku_c3844_7053669	1A	10.8	116	150	3	4.3459	Beinong6
	1ABD_wsnp_BE399999A_Ta_2_1	1A	21.2	115	152	2	5.1273	Beinong6
	wsnp_Ex_c44263_50363536	1A	22.2	116	151	2	4.588	Beinong6
	Xwmc93	1A	34	111	151	7	6.1069	Beinong6
	1AD_wsnp_BG263358A_Ta_2_1	1A	41.3	117	149	3	3.8496	Beinong6
	Xcfd51	2D	4.4	109	148	12	5.9183	Beinong6
	wsnp_Ku_c4568_8243646	3A	1.9	116	150	3	4.3459	Beinong6
	Xcfd46	3B	0	116	149	4	4.1094	Beinong6
	3D_wsnp_BE426287D_Ta_1_1	3B	37.8	114	148	7	4.4122	Beinong6
	wsnp_Ku_c9009_15185650	3B	78.4	113	151	5	5.4697	Beinong6
	wsnp_Ku_c29429_39332178	3B	80.7	115	153	1	5.3881	Beinong6
	wsnp_Ku_c17718_26860963	3B	137.9	118	151	0	4.0483	Beinong6
	wsnp_JD_rep_c63654_40605158	3B	151.3	115	151	3	4.8722	Beinong6
	wsnp_CAP11_c530_369045	3B	171.5	113	146	10	4.2046	Beinong6
	Xgwm3	3D	0	116	149	4	4.1094	Beinong6
	Xgdm72	3D	167.5	104	155	10	10.0425	Beinong6
	4ABD_wsnp_BM138178A_Ta_2_1	4A	23.1	112	149	8	5.2452	Beinong6
	Xbarc343	4A	34.1	108	148	13	6.25	Beinong6
	wsnp_Ra_c2078_4037878	4B	0	115	154	0	5.6543	Beinong6
	wsnp_Ex_c7841_13337935	5A	57.3	117	149	3	3.8496	Beinong6
	wsnp_CAP11_c299_251594	5A	100.4	114	150	5	4.9091	Beinong6
	wsnp_JD_c29939_23694256	5A	225.5	112	151	6	5.7833	Beinong6
	wsnp_Ra_rep_c70152_67862271	5B	110	117	150	2	4.0787	Beinong6
	wsnp_Ra_c26091_35652620	5B	116.6	115	150	4	4.6226	Beinong6
	wsnp_Ex_c3834_6971680	5B	119.1	112	151	6	5.7833	Beinong6
	wsnp_Ra_c5212_9291784	5B	128.6	115	150	4	4.6226	Beinong6
	Xbarc59	5B	146.8	95	140	34	8.617	Beinong6
	wsnp_Ex_c53170_56501500	5B	161	117	150	2	4.0787	Beinong6
	Xgwm497	5B	279.6	53	80	136	5.4812	Beinong6
	wsnp_Ex_rep_c66622_64925813	6D	0	106	148	15	6.9449	Beinong6
	Xcfd132.3	6D	62.8	109	154	6	7.6996	Beinong6
	Xcfd132.1	6D	81.8	105	158	6	10.6806	Beinong6
	Xcau102.2	7D	0	62	161	46	43.9507	Beinong6
	Xgwm428	7D	27.2	102	152	15	9.8425	Beinong6
	wsnp_Ex_c17884_26647952	1D	19.6	152	117	0	4.5539	Yanda1817
	Xcfa2129	1D	92.4	159	100	10	13.4402	Yanda1817
	wsnp_Ex_c35886_43949442	1D	106.9	158	110	1	8.597	Yanda1817
	2B5B_wsnp_BQ168780B_Ta_2_1	2A	87.7	155	110	4	7.6415	Yanda1817
	wsnp_Ex_c1767_3341220	2A	102.8	147	113	9	4.4462	Yanda1817
	Xgwm249	2A	108.5	148	116	5	3.8788	Yanda1817
	wsnp_Ex_c27952_37112702	2B	112.8	150	112	7	5.5115	Yanda1817
	wsnp_Ex_c16627_25162803	2B	144.8	158	107	4	9.8151	Yanda1817
	wsnp_Ex_c5623_9891427	3A	120.1	153	114	2	5.6966	Yanda1817
	Xcfd152	3A	155.8	151	100	18	10.3625	Yanda1817
	wsnp_Ex_c24443_33688268	4A	56.6	148	111	10	5.2857	Yanda1817
	wsnp_Ex_c10955_17793951	4A	72.7	146	112	11	4.4806	Yanda1817
	Xbarc78	4A	82.4	160	104	5	11.8788	Yanda1817
	wsnp_Ku_c8391_14261321	4A	22.9	149	115	5	4.3788	Yanda1817
	wsnp_Ex_c17561_26284693	4B	18.1	150	116	3	4.3459	Yanda1817
	wsnp_JD_c1845_2564931	5B	27.6	149	117	3	3.8496	Yanda1817
	Xgwm159.1	5B	69.5	153	113	3	6.015	Yanda1817
	Xcfd8	5D	0	141	107	21	4.6613	Yanda1817
	wsnp_Ex_c34597_42879693	6A	84.4	156	111	2	7.5843	Yanda1817
	wsnp_Ex_c39304_46634878	6B	20.6	150	116	3	4.3459	Yanda1817
	wsnp_Ra_c66232_64690650	6B	89.4	150	115	4	4.6226	Yanda1817
	wsnp_Ex_c4391_7909906	6D	135.6	148	110	11	5.5969	Yanda1817
	wsnp_Ex_c11860_19030807	7B	84.8	152	116	1	4.8358	Yanda1817
	wsnp_Ex_c2365_4431185	7B	52.9	149	115	5	4.3788	Yanda1817
	Xwmc94	7D	32.5	139	76	54	18.4605	Yanda1817
SDR-1A	wsnp_Ra_c11023_17980284	1A	11.8	118	151	0	4.0483	Beinong6
	wsnp_Ex_c3906_7086294	1A	12.2	116	151	2	4.588	Beinong6
	wsnp_Ex_rep_c66846_65240088	1A	14.8	115	150	4	4.6226	Beinong6
	wsnp_Ex_c572_1138503	1A	16	117	149	3	3.8496	Beinong6
SDR-2B.2	wsnp_Ex_c22018_31193171	2B	70.8	115	151	3	4.8722	Beinong6
	wsnp_Ex_c3044_5620102	2B	71	112	153	4	6.3434	Beinong6
SDR-3B.1	wsnp_CD897414B_Ta_2_1	3B	114	118	151	0	4.0483	Beinong6
	wsnp_JD_c9902_10674725	3B	114.4	116	153	0	5.0892	Beinong6
	wsnp_Ex_c19982_29009504	3B	115.3	115	153	1	5.3881	Beinong6
	3ABD_wsnp_BE445508B_Ta_2_2	3B	115.5	116	152	1	4.8358	Beinong6
	wsnp_JD_c119_190135	3B	115.9	118	151	0	4.0483	Beinong6
	Xcau124	3B	118.7	21	37	211	4.4138	Beinong6
SDR-3B.2	wsnp_JD_c10233_10936535	3B	139.1	117	149	3	3.8496	Beinong6
	wsnp_Ku_c18538_27857915	3B	139.7	114	152	3	5.4286	Beinong6
SDR-5B.2	wsnp_Ex_rep_c102070_87317640	5B	98.6	116	149	4	4.1094	Beinong6
	wsnp_Ku_c29780_39658445	5B	99	116	150	3	4.3459	Beinong6
SDR-5B.3	wsnp_Ex_rep_c66667_64981526	5B	99.4	117	151	1	4.3134	Beinong6
	wsnp_Ku_c10296_17072695	5B	99.6	116	149	4	4.1094	Beinong6
SDR-5B.4	wsnp_Ex_c57667_59284398	5B	102.4	108	155	6	8.3992	Beinong6
	wsnp_Ku_c12562_20256747	5B	104.1	115	149	5	4.3788	Beinong6
	wsnp_Ex_c10644_17356566	5B	104.3	112	151	6	5.7833	Beinong6
SDR-5B.5	wsnp_CAP12_c303_168502	5B	108.5	111	154	4	6.9774	Beinong6
	wsnp_CAP12_c303_168436	5B	109.2	115	148	6	4.1407	Beinong6
SDR-5B.6	wsnp_CAP11_c442_324312	5B	239	97	150	22	11.3725	Beinong6
	wsnp_Ex_c1357_2598793	5B	244.5	111	154	4	6.9774	Beinong6
	wsnp_Ku_c4427_8029592	5B	245.2	109	154	6	7.6996	Beinong6
SDR-7A.1	wsnp_Ex_c10567_17253901	7A	39.2	113	155	1	6.5821	Beinong6
	wsnp_Ex_c61210_61355280	7A	40.6	108	159	2	9.7416	Beinong6
SDR-7A.2	wsnp_Ra_c4418_8012732	7A	55	115	154	0	5.6543	Beinong6
	wsnp_Ex_c2360_4422599	7A	59.5	107	160	2	10.5206	Beinong6
	wsnp_BE590553A_Ta_2_1	7A	60.3	111	157	1	7.8955	Beinong6
SDR-7A.3	wsnp_Ku_rep_c71755_71490557	7A	64	118	151	0	4.0483	Beinong6
	7AB_wsnp_be446380A_Ta_2_3	7A	64.2	115	151	3	4.8722	Beinong6
	7ABD_wsnp_BQ168298A_Ta_1_1	7A	64.6	114	152	3	5.4286	Beinong6
	2ABD7ABD_wsnp_BE424391A_Ta_2_1	7A	64.8	112	154	3	6.6316	Beinong6
	wsnp_Ra_rep_c105976_89839782	7A	64.9	111	153	5	6.6818	Beinong6
	7ABD_wsnp_bf474966A_Ta_2_1	7A	65	112	153	4	6.3434	Beinong6
	wsnp_JD_c18167_16742264	7A	65.2	111	156	2	7.5843	Beinong6
	wsnp_Ex_c200_391493	7A	66.9	106	159	4	10.6	Beinong6
	wsnp_Ex_c31123_39956138	7A	67.3	105	157	7	10.3206	Beinong6
	wsnp_Ex_c2219_4159221	7A	67.4	104	163	2	13.0375	Beinong6
	wsnp_Ra_c4961_8879713	7A	67.7	105	163	1	12.5522	Beinong6
	wsnp_Ex_c25188_34454616	7A	67.9	104	164	1	13.4328	Beinong6
	wsnp_Ex_rep_c105174_89674370	7A	68	105	161	3	11.7895	Beinong6
	wsnp_Ex_rep_c70629_69539466	7A	68.1	106	160	3	10.9624	Beinong6
	wsnp_CAP11_c383_294401	7A	68.5	106	159	4	10.6	Beinong6
	wsnp_Ex_c29371_38412298	7A	68.9	108	161	0	10.4424	Beinong6
	wsnp_Ex_c17693_26439725	7A	69.3	110	157	2	8.2734	Beinong6
	wsnp_JD_c14118_13933380	7A	69.9	111	154	4	6.9774	Beinong6
	Xcau31	7A	71.6	105	146	18	6.6972	Beinong6
	wsnp_Ex_c42836_49314564	7A	73.7	112	153	4	6.3434	Beinong6
	wsnp_Ex_c18352_27178789	7A	74.5	108	154	7	8.0763	Beinong6
	wsnp_Ex_c27122_36340642	7A	74.7	111	157	1	7.8955	Beinong6
	wsnp_Ex_c2277_4267788	7A	80.7	113	156	0	6.8736	Beinong6
	wsnp_Ex_c13342_21028920	7A	80.8	112	153	4	6.3434	Beinong6
	wsnp_Ex_c8692_14557179	7A	80.9	111	157	1	7.8955	Beinong6
	wsnp_Ex_rep_c67660_66321934	7A	81.3	109	155	5	8.0152	Beinong6
	wsnp_Ra_rep_c72915_71066676	7A	81.5	109	157	3	8.6617	Beinong6
	wsnp_Ku_c14483_22820120	7A	82.1	110	157	2	8.2734	Beinong6
	7ABD_wsnp_BF293181A_Ta_2_4	7A	82.3	111	156	2	7.5843	Beinong6
	4ABD7ABD_wsnp_BF474379A_Ta_2_2	7A	82.5	110	156	3	7.9549	Beinong6
	wsnp_Ex_c451_885212	7A	83.1	113	156	0	6.8736	Beinong6
	wsnp_Ex_c1482_2834254	7A	83.9	108	159	2	9.7416	Beinong6
	wsnp_CAP11_c78_114341	7A	84.8	112	154	3	6.6316	Beinong6
	wsnp_Ex_rep_c68405_67220227	7A	85.2	114	154	1	5.9701	Beinong6
	wsnp_Ex_c11035_17897914	7A	86.2	111	154	4	6.9774	Beinong6
	wsnp_CAP11_c2211_1157166	7A	86.6	111	155	3	7.2782	Beinong6
	wsnp_CAP11_c827_513472	7A	88	111	157	1	7.8955	Beinong6
	wsnp_Ex_c8823_14754501	7A	90.2	106	155	8	9.1992	Beinong6
	wsnp_Ex_c5177_9174930	7A	90.4	105	164	0	12.9405	Beinong6
	wsnp_Ra_c10878_17788898	7A	91.2	109	158	2	8.9925	Beinong6
	wsnp_Ku_c44600_51841068	7A	91.6	107	161	1	10.8806	Beinong6
	wsnp_Ex_c12102_19361467	7A	98.2	117	151	1	4.3134	Beinong6
	wsnp_Ra_c8394_14242442	7A	102	110	154	5	7.3333	Beinong6
SDR-1B	Xcau67	1B	0	199	61	9	73.2462	Yanda1817
	Xcau39	1B	6.1	205	54	10	88.0348	Yanda1817
	1BD_wsnp_BE637971B_Ta_1_20	1B	11	200	65	4	68.7736	Yanda1817
	wsnp_Ex_c20975_30093113	1B	12.3	206	61	2	78.7453	Yanda1817
	wsnp_Ex_c16581_25100502	1B	13.1	206	57	6	84.4145	Yanda1817
	wsnp_Ex_c8052_13645549	1B	13.5	214	54	1	95.5224	Yanda1817
	Xcfd75	1B	14.4	217	51	1	102.821	Yanda1817
	Xcfd65	1B	14.9	212	50	7	100.168	Yanda1817
	wsnp_Ex_rep_c69266_68192954	1B	15.4	209	51	9	96.0154	Yanda1817
	wsnp_Ex_c14_27570	1B	15.7	212	57	0	89.3123	Yanda1817
	wsnp_Ex_rep_c69266_68192766	1B	16.6	206	58	5	82.9697	Yanda1817
	wsnp_Ex_c1493_2862065	1B	17	205	64	0	73.9071	Yanda1817
	Xcfd21	1B	18.4	206	59	4	81.5434	Yanda1817
	Xgwm122	1B	21.3	187	72	10	51.0618	Yanda1817
	wsnp_Ex_rep_c67665_66326492	1B	25.7	182	65	22	55.4211	Yanda1817
	wsnp_RFL_Contig4726_5654774	1B	28.5	208	57	4	86.0415	Yanda1817
	1ABD_wsnp_be443797B_Ta_2_1	1B	28.9	203	58	8	80.5556	Yanda1817
	1ABD_wsnp_BE403956B_Ta_2_3	1B	30.4	201	61	7	74.8092	Yanda1817
	1BD_wsnp_BE442716B_Ta_2_1	1B	30.8	201	64	4	70.8264	Yanda1817
	wsnp_Ex_c852_1657319	1B	32.1	200	65	4	68.7736	Yanda1817
	wsnp_Ku_c4951_8856170	1B	32.5	199	67	3	65.5038	Yanda1817
	wsnp_Ku_c24323_34285350	1B	33.5	200	66	3	67.5038	Yanda1817
	wsnp_JD_c4641_5774711	1B	34.1	198	64	7	68.5343	Yanda1817
	wsnp_CAP7_c940_480745	1B	34.5	201	61	7	74.8092	Yanda1817
	wsnp_Ra_c12888_20519578	1B	34.7	203	61	5	76.3788	Yanda1817
	wsnp_Ex_c6611_11452297	1B	36.1	198	65	6	67.2586	Yanda1817
	wsnp_Ex_c30969_39821293	1B	36.3	198	67	4	64.7585	Yanda1817
	wsnp_Ra_c11232_18256748	1B	37.7	198	67	4	64.7585	Yanda1817
	wsnp_Ex_c34344_42677130	1B	38.7	194	73	2	54.8352	Yanda1817
	wsnp_Ex_c17707_26454940	1B	39.5	193	67	9	61.0615	Yanda1817
	wsnp_CAP11_rep_c4185_1977142	1B	44	188	75	6	48.5513	Yanda1817
	wsnp_Ex_c7447_12751589	1B	44.4	186	78	5	44.1818	Yanda1817
	1B_wsnp_BF485168B_Ta_2_1	1B	45	187	79	3	43.8496	Yanda1817
	wsnp_Ex_c27644_36826484	1B	51.4	184	85	0	36.4349	Yanda1817
	wsnp_Ex_c6378_11086366	1B	52.2	179	88	2	31.015	Yanda1817
	1ABD_wsnp_BG606986B_Ta_2_1	1B	53.9	177	90	2	28.3483	Yanda1817
	wsnp_CAP8_c2023_1110474	1B	54.1	180	87	2	32.3933	Yanda1817
	wsnp_Ku_c56140_59771186	1B	58.1	173	91	5	25.4697	Yanda1817
	1AB_wsnp_BE494527B_Ta_2_1	1B	59.1	177	91	1	27.597	Yanda1817
	wsnp_Ex_rep_c66255_64400455	1B	60	173	94	2	23.3745	Yanda1817
	Xbarc81	1B	72.5	167	97	5	18.5606	Yanda1817
	wsnp_Ex_c34765_43024979	1B	89.1	159	108	2	9.7416	Yanda1817
	wsnp_Ex_c27176_36393952	1B	91.2	160	100	9	13.8462	Yanda1817
	wsnp_JD_c19419_17536513	1B	91.5	161	105	3	11.7895	Yanda1817
	wsnp_Ku_rep_c107952_93214466	1B	96.8	160	105	4	11.4151	Yanda1817
	wsnp_Ex_c13878_21738866	1B	104.6	156	109	4	8.3358	Yanda1817
	Xbarc133	1B	108.4	154	103	12	10.1206	Yanda1817
	wsnp_Ex_c26296_35541303	1B	111.9	155	111	3	7.2782	Yanda1817
	wsnp_RFL_Contig395_4387107	1B	113.6	157	108	4	9.0604	Yanda1817
	wsnp_CAP7_c4778_2155754	1B	115.5	157	107	5	9.4697	Yanda1817
	wsnp_Ra_rep_c109381_92361154	1B	116.7	151	111	7	6.1069	Yanda1817
	Xcfa2147	1B	117.8	150	106	13	7.5625	Yanda1817
	wsnp_JD_c20871_18460030	1B	120.1	159	110	0	8.9257	Yanda1817
	wsnp_Ex_c38849_46284348	1B	131.4	154	113	2	6.2959	Yanda1817
	wsnp_Ex_c4436_7981188	1B	132.4	152	113	4	5.7396	Yanda1817
SDR-2B.1	wsnp_Ku_c34759_44069854	2B	26.9	146	108	15	5.685	Yanda1817
	Xgwm46.1	2B	32.8	154	107	8	8.4636	Yanda1817
SDR-2B.3	wsnp_Ex_c3233_5962513	2B	120.7	146	114	9	3.9385	Yanda1817
	wsnp_Ex_rep_c67543_66165372	2B	123.5	148	115	6	4.1407	Yanda1817
SDR-2B.4	wsnp_Ex_c45468_51254832	2B	163.5	150	108	11	6.8372	Yanda1817
	wsnp_Ex_c45468_51254978	2B	163.9	157	111	1	7.8955	Yanda1817
	wsnp_RFL_Contig2914_2757372	2B	166.2	153	113	3	6.015	Yanda1817
	wsnp_Ex_c15681_24015996	2B	167.4	158	111	0	8.2119	Yanda1817
	wsnp_Ex_c18686_27560445	2B	169.3	157	109	3	8.6617	Yanda1817
	wsnp_Ra_c14267_22357509	2B	169.7	154	109	6	7.6996	Yanda1817
SDR-2D	wsnp_Ex_c1944_3664205	2D	52.8	160	108	1	10.0896	Yanda1817
	wsnp_Ex_c15048_23219416	2D	53.3	162	103	4	13.1358	Yanda1817
	wsnp_Ku_c12022_19520410	2D	53.7	164	103	2	13.9363	Yanda1817
	wsnp_Ku_rep_c105822_91859983	2D	53.9	163	100	6	15.0913	Yanda1817
	wsnp_Ex_c4817_8598511	2D	54.3	163	101	5	14.5606	Yanda1817
	wsnp_Ku_rep_c68228_67133195	2D	54.5	166	101	2	15.824	Yanda1817
	wsnp_BM140538D_Ta_2_1	2D	55.3	167	100	2	16.8127	Yanda1817
	wsnp_Ex_c19364_28303089	2D	55.7	168	99	2	17.8315	Yanda1817
	wsnp_Ex_c14107_22021215	2D	67.9	162	106	1	11.7015	Yanda1817
	wsnp_Ex_c2251_4218338	2D	71.6	161	106	2	11.3296	Yanda1817
	wsnp_Ex_rep_c68555_67394261	2D	76	162	107	0	11.2454	Yanda1817
	wsnp_Ex_c25311_34578436	2D	76.2	161	108	0	10.4424	Yanda1817
SDR-3A.1	wsnp_Ex_rep_c69816_68774416	3A	18.4	163	106	0	12.0781	Yanda1817
	wsnp_Ex_c33765_42199371	3A	19	162	102	5	13.6364	Yanda1817
	wsnp_Ra_c10911_17834481	3A	24.5	159	108	2	9.7416	Yanda1817
	Xgwm2	3A	25.5	159	103	7	11.9695	Yanda1817
	wsnp_Ex_c742_1458033	3A	27.6	162	106	1	11.7015	Yanda1817
	wsnp_Ku_c40218_48484410	3A	28.4	166	101	2	15.824	Yanda1817
	wsnp_Ex_c1141_2191485	3A	30.2	164	102	3	14.4511	Yanda1817
	wsnp_Ex_c10272_16842803	3A	32.4	168	95	6	20.2624	Yanda1817
	wsnp_Ku_c30545_40369365	3A	32.6	173	94	2	23.3745	Yanda1817
	wsnp_Ku_c44089_51445136	3A	37.5	151	118	0	4.0483	Yanda1817
SDR-3A.2	wsnp_Ku_rep_c68484_67499824	3A	63.5	156	108	5	8.7273	Yanda1817
	wsnp_Ex_rep_c66685_65003254	3A	64.4	158	111	0	8.2119	Yanda1817
	wsnp_Ex_c12871_20400823	3A	66.3	168	101	0	16.6877	Yanda1817
	wsnp_Ex_c48455_53355009	3A	66.7	167	98	4	17.966	Yanda1817
	wsnp_Ku_c32404_42016343	3A	67.1	165	101	3	15.3985	Yanda1817
	wsnp_Ex_c8334_14049699	3A	70	165	104	0	13.8327	Yanda1817
	wsnp_Ex_c1335_2556442	3A	70.2	152	105	12	8.5953	Yanda1817
	wsnp_JD_c2743_3678590	3A	70.4	162	106	1	11.7015	Yanda1817
	wsnp_Ex_c2331_4369782	3A	71	164	105	0	12.9405	Yanda1817
	wsnp_JD_c14691_14352459	3A	71.8	160	109	0	9.6691	Yanda1817
	wsnp_Ku_c25809_35776454	3A	72.4	158	110	1	8.597	Yanda1817
	wsnp_Ku_c9433_15811664	3A	73.2	161	104	4	12.2604	Yanda1817
	wsnp_Ex_c1660_3159173	3A	75.2	159	102	8	12.4483	Yanda1817
	wsnp_CAP11_rep_c8750_3780311	3A	76.4	162	100	7	14.6718	Yanda1817
	wsnp_RFL_Contig2699_2402527	3A	86.9	160	106	3	10.9624	Yanda1817
SDR-3A.3	wsnp_Ex_c9600_15889471	3A	210.4	151	115	3	4.8722	Yanda1817
	wsnp_Ra_c59303_60669172	3A	212	151	117	1	4.3134	Yanda1817
SDR-3B.3	wsnp_Ex_c57007_58898157	3B	225.4	151	111	7	6.1069	Yanda1817
	wsnp_Ex_c3907_7088011	3B	226.7	152	113	4	5.7396	Yanda1817
	wsnp_Ra_c67016_65144188	3B	242	155	113	1	6.5821	Yanda1817
	wsnp_CAP7_c5097_2266314	3B	245.2	151	117	1	4.3134	Yanda1817
	Xbarc84	3B	248.6	151	115	3	4.8722	Yanda1817
	wsnp_Ex_c33879_42293206	3B	258	153	116	0	5.0892	Yanda1817
	wsnp_CAP11_c59_99317	3B	258.4	155	113	1	6.5821	Yanda1817
	wsnp_Ex_c5335_9429726	3B	259.2	157	110	2	8.2734	Yanda1817
SDR-4A	wsnp_Ex_rep_c67054_65517671	4A	0	176	86	7	30.916	Yanda1817
	wsnp_Ex_c10390_17007929	4A	5.2	185	78	6	43.5323	Yanda1817
	wsnp_Ex_c5487_9685671	4A	6.6	183	84	2	36.7079	Yanda1817
	wsnp_Ex_c5690_9994305	4A	7.9	179	88	2	31.015	Yanda1817
SDR-4B.1	wsnp_Ex_rep_c73742_71687509	4B	22.3	152	117	0	4.5539	Yanda1817
	wsnp_Ku_c7153_12360198	4B	31.6	154	113	2	6.2959	Yanda1817
SDR-4B.2	wsnp_Ku_c6242_10965132	4B	60.2	157	110	2	8.2734	Yanda1817
	4BD_wsnp_BF482960B_Ta_1_4	4B	70.5	163	106	0	12.0781	Yanda1817
SDR-4D	wsnp_Ex_c4185_7559420	4D	0	158	111	0	8.2119	Yanda1817
	Xcfd71	4D	8.9	159	99	11	13.9535	Yanda1817
	wsnp_Ku_c16998_25992746	4D	11.5	163	104	2	13.0375	Yanda1817
	wsnp_JD_rep_c51623_35119179	4D	14	156	106	7	9.542	Yanda1817
SDR-5A	wsnp_Ex_c621_1231444	5A	200.7	161	105	3	11.7895	Yanda1817
	wsnp_Ku_c6977_12078885	5A	200.9	159	105	5	11.0455	Yanda1817
	wsnp_Ex_rep_c101994_87256479	5A	201.5	161	105	3	11.7895	Yanda1817
	wsnp_Ex_c23787_33024604	5A	205.6	148	113	8	4.6935	Yanda1817
	wsnp_Ex_c5978_10478584	5A	208.6	156	108	5	8.7273	Yanda1817
SDR-5B.1	wsnp_Ex_c2459_4591276	5B	24.9	151	113	5	5.4697	Yanda1817
	wsnp_Ex_c2459_4591587	5B	25.5	148	114	7	4.4122	Yanda1817
SDR-6A	wsnp_Ku_c15096_23605606	6A	39.2	151	118	0	4.0483	Yanda1817
	wsnp_Ku_c14219_22455933	6A	41.9	164	97	8	17.1992	Yanda1817
	wsnp_Ex_c6870_11844501	6A	49.3	155	114	0	6.2491	Yanda1817
	6AD_wsnp_BE495143A_Ta_2_2	6A	49.5	152	113	4	5.7396	Yanda1817
	wsnp_Ex_c965_1845447	6A	51.9	159	108	2	9.7416	Yanda1817
SDR-6B.1	wsnp_JD_c3834_4899033	6B	15.1	150	117	2	4.0787	Yanda1817
	wsnp_Ku_c12559_20251082	6B	15.3	149	117	3	3.8496	Yanda1817
	wsnp_Ex_c19467_28423197	6B	16.8	151	115	3	4.8722	Yanda1817
	wsnp_Ex_c33113_41653134	6B	17.2	154	114	1	5.9701	Yanda1817
SDR-6B.2	wsnp_Ex_c16466_24967033	6B	24.5	152	115	2	5.1273	Yanda1817
	wsnp_Ex_c17667_26408733	6B	24.7	154	112	3	6.6316	Yanda1817
	6BD_wsnp_BQ159615B_Ta_2_1	6B	24.9	153	116	0	5.0892	Yanda1817
	wsnp_Ex_c50022_54446632	6B	25.8	158	107	4	9.8151	Yanda1817
	wsnp_Ex_c1603_3056546	6B	26	159	109	1	9.3284	Yanda1817
	wsnp_CAP11_c1724_940246	6B	26.2	157	111	1	7.8955	Yanda1817
	wsnp_Ex_c38198_45786860	6B	27	153	113	3	6.015	Yanda1817
	Xcau108	6B	31.7	154	104	11	9.6899	Yanda1817
	Xbarc211	6B	39.5	157	104	8	10.7625	Yanda1817
	wsnp_Ex_c34011_42398664	6B	43.6	155	113	1	6.5821	Yanda1817
	wsnp_Ex_c34011_42398362	6B	43.8	156	113	0	6.8736	Yanda1817
	wsnp_CAP12_rep_c3885_1758057	6B	44	155	113	1	6.5821	Yanda1817
	wsnp_Ra_rep_c70110_67803925	6B	44.4	153	110	6	7.0304	Yanda1817
SDR-6B.3	Xcfa2110	6B	64.7	154	112	3	6.6316	Yanda1817
	wsnp_Ex_c41790_48535809	6B	73	159	108	2	9.7416	Yanda1817
	wsnp_Ex_c51654_55525572	6B	73.2	160	107	2	10.5206	Yanda1817
	wsnp_Ra_c27839_37354085	6B	74.2	155	113	1	6.5821	Yanda1817
	wsnp_Ex_c6186_10806657	6B	75.4	157	111	1	7.8955	Yanda1817
	wsnp_Ex_c11917_19110580	6B	76.2	157	111	1	7.8955	Yanda1817
	wsnp_Ex_c6401_11124623	6B	76.8	155	111	3	7.2782	Yanda1817
	wsnp_Ex_c1145_2198433	6B	78.1	151	107	11	7.5039	Yanda1817
	Xwmc748	6B	81.5	149	102	18	8.8008	Yanda1817
	wsnp_Ex_c5731_10066430	6B	83.4	156	113	0	6.8736	Yanda1817
	wsnp_Ex_c6143_10747643	6B	84	155	112	2	6.9251	Yanda1817
	wsnp_Ex_c3640_6644345	6B	84.3	152	113	4	5.7396	Yanda1817
	wsnp_Ex_rep_c69660_68614071	6B	84.6	152	112	5	6.0606	Yanda1817
	wsnp_Ku_c4565_8238445	6B	85.2	152	116	1	4.8358	Yanda1817
	wsnp_JD_rep_c60379_39026853	6B	85.4	149	111	9	5.5538	Yanda1817
	wsnp_Ex_rep_c71062_69901558	6B	85.6	149	114	6	4.6578	Yanda1817
	wsnp_Ex_c15785_24157360	6B	85.8	153	116	0	5.0892	Yanda1817
	wsnp_Ex_c3990_7223090	6B	86.8	151	113	5	5.4697	Yanda1817
SDR-6B.4	Xcau44	6B	105.9	134	103	32	4.0549	Yanda1817
	Xcau204	6B	111.2	148	111	10	5.2857	Yanda1817
SDR-6D.1	wsnp_CAP12_c79_46308	6D	131.8	163	105	1	12.5522	Yanda1817
	wsnp_BE636872A_Ta_2_6	6D	133.2	155	111	3	7.2782	Yanda1817
	wsnp_Ku_rep_c102077_89125383	6D	134.4	151	118	0	4.0483	Yanda1817
	wsnp_JD_c2755_3691183	6D	134.7	150	117	2	4.0787	Yanda1817
SDR-6D.2	wsnp_Ex_c4480_8057184	6D	147.5	149	117	3	3.8496	Yanda1817
	wsnp_BE403950D_Ta_2_1	6D	148.2	150	116	3	4.3459	Yanda1817
SDR-7B.1	wsnp_Ex_c3501_6407527	7B	41.8	152	117	0	4.5539	Yanda1817
	7AB_wsnp_BF485380B_Ta_2_1	7B	42.6	155	110	4	7.6415	Yanda1817
SDR-7B.2	wsnp_Ex_c47153_52447514	7B	115.6	152	116	1	4.8358	Yanda1817
	wsnp_RFL_Contig3405_3533915	7B	116.4	154	114	1	5.9701	Yanda1817
	wsnp_Ex_c8963_14948293	7B	120.7	151	117	1	4.3134	Yanda1817
	7ABD_wsnp_BF482403B_Ta_1_1	7B	122.2	155	111	3	7.2782	Yanda1817
	Xcau6.2	7B	147.7	199	63	7	70.5954	Yanda1817
SDR-7B.3	wsnp_Ex_c13064_20670748	7B	23.2	155	104	10	10.0425	Yanda1817
	wsnp_Ku_c1455_2890228	7B	23.3	159	104	6	11.5019	Yanda1817
	wsnp_Ex_c19_38763	7B	23.4	162	105	2	12.1685	Yanda1817
	7B_wsnp_BF202806B_Ta_2_1	7B	31.9	154	110	5	7.3333	Yanda1817
	wsnp_Ex_c17176_25816766	7B	33.1	149	114	6	4.6578	Yanda1817
SDR-7B.4	wsnp_Ex_c5098_9047611	7B	62.7	155	113	1	6.5821	Yanda1817
	wsnp_Ex_c16577_25095267	7B	64	152	114	3	5.4286	Yanda1817
	wsnp_CAP11_c639_424059	7B	64.4	154	114	1	5.9701	Yanda1817
	Xcfa2040	7B	67.7	158	109	2	8.9925	Yanda1817
